# Supplementary material for: Integrating genomic and Tn-Seq data to identify common in vivo fitness mechanisms across multiple bacterial species
Source: mBio. 2025 Sep 22;16(11):e01988-25. doi: 10.1128/mbio.01988-25 (PMC12607656; doi:10.1128/mbio.01988-25)
Supplement: Table S1 — Genomes used in this study. [file mbio.01988-25-s0003.xlsx]

## Sheet: A. Escherichia
Table S1. Genomes used in this study.
#	Genus and Species	Strain/Isolate	Biosample	Bioproject	Assembly	Chromosome/Main Accession	Plasmid Accessions	Status	# Contigs	Size (bp)	#CDSs	# Core	# Variable	# Singleton	Used in Tn-Seq
1	Escherichia coli	AR_0017	SAMN04014858	PRJNA292901	GCA_002796585.1	NZ_CP024886	0	complete	2	5139469	4736	3581	1133	41	No
2	Escherichia coli	ECCWS199	SAMN10023797	PRJNA490024	GCA_003571765.1	NZ_CP032237	NZ_CP032238,NZ_CP032239	complete	3	5059364	4562	3584	950	42	No
3	Escherichia coli	M19	SAMN03252448	PRJNA269191	GCA_001901215.1	NZ_CP010225	NZ_CP010221,NZ_CP010222,NZ_CP010223,NZ_CP010224	complete	5	5327147	4879	3634	1222	181	No
4	Escherichia coli	131	SAMN12163095	PRJNA551684	GCA_007109005.1	NZ_CP041544	0	draft	2	5313308	5035	3581	1438	48	No
5	Shigella flexneri	G1663	SAMN02440121	PRJNA231092	GCA_001021855.1	NZ_CP007037	0	complete	2	4817311	4013	3154	817	169	No
6	Escherichia coli	PG20180057	SAMN12603272	PRJNA560883	GCA_008124085.1	NZ_CP043181	0	complete	2	5109630	4733	3583	1133	39	No
7	Escherichia coli	NRG 857C	SAMN02603727	PRJNA41221	GCA_000183345.1	NC_017634	0	complete	2	4894879	4495	3592	887	36	No
8	Escherichia coli	08-00022	SAMN02688213	PRJNA241122	GCA_001677515.1	NZ_CP013662	0	complete	2	5456185	5072	3631	1413	193	No
9	Escherichia coli	CRE1	SAMN10531472	PRJNA508823	GCA_004135775.1	NZ_CP034399	NZ_CP034396,NZ_CP034397,NZ_CP034400,NZ_CP034398	complete	5	5270012	4687	3518	1143	8	No
10	Escherichia coli	13C1065T	SAMN06219550	PRJNA361032	GCA_002951775.1	NZ_CP019259	NZ_CP019260,NZ_CP019261,NZ_CP019262,NZ_CP019263,NZ_CP019264,NZ_CP019265,NZ_CP019266	complete	8	5378331	4798	3539	1238	159	No
11	Escherichia coli	CV839-15	SAMN08040561	PRJNA419025	GCA_002803805.2	NZ_CP024978	NZ_CP024975,NZ_CP024976,NZ_CP024977	complete	4	5262717	4744	3407	1312	210	No
12	Escherichia coli	52148	SAMN14421542	PRJNA613907	GCA_011769865.1	NZ_CP050382	NZ_CP050383,NZ_CP050384	complete	3	4985581	4479	3577	879	1	No
13	Escherichia coli	HS30-1	SAMN09227133	PRJNA472106	GCA_003231115.1	NZ_CP029492	0	complete	2	4603110	4086	3540	526	26	No
14	Escherichia coli	D72	SAMN10768946	PRJNA515800	GCA_004328685.1	NZ_CP035312	NZ_CP035314,NZ_CP035316,NZ_CP035315,NZ_CP035313	complete	5	4851057	4405	3546	842	7	No
15	Escherichia coli	FDAARGOS_448	SAMN07312492	PRJNA231221	GCA_002591135.1	NZ_CP023960	NZ_CP023959,NZ_CP023961,NZ_CP023957,NZ_CP023958	complete	5	5446833	5021	3634	1368	10	No
16	Escherichia coli	E706	SAMN09287630	PRJNA473894	GCA_003443795.1	NZ_CP029687	0	complete	2	4848021	4313	3489	799	72	No
17	Escherichia coli	2014C-4587	SAMN08579566	PRJNA218110	GCA_003018755.1	NZ_CP027342	0	complete	2	5171573	4731	3642	1070	14	No
18	Escherichia coli	13KWH46	SAMN06219548	PRJNA361032	GCA_002951715.1	NZ_CP019250	NZ_CP019251,NZ_CP019252,NZ_CP019253,NZ_CP019254,NZ_CP019255	complete	6	5386699	4913	3625	1266	88	No
19	Escherichia coli	AR_0150	SAMN04014991	PRJNA292902	GCA_002192295.1	NZ_CP021739	NZ_CP021736,NZ_CP021737,NZ_CP021738	complete	4	5078246	4583	3618	945	5	No
20	Escherichia coli	CLSC36	SAMN12158196	PRJNA551561	GCA_006777045.1	NZ_CP041300	0	complete	2	5278774	4703	3625	1063	4	No
21	Escherichia coli	p10A	SAMN13948681	PRJNA603908	GCA_011331065.1	NZ_CP049081	NZ_CP049082,NZ_CP049083,NZ_CP049080,NZ_CP049084	complete	5	4920692	4448	3601	830	69	No
22	Escherichia coli	2016C-3878	SAMN05468123	PRJNA335991	GCA_003204955.1	NZ_CP029747	0	complete	2	5272336	4828	3650	1162	6	No
23	Escherichia coli	NCTC9087	SAMEA3443772	PRJEB6403	GCA_900636145.1	NZ_LR134231	0	complete	1	4594692	4189	3629	540	17	No
24	Escherichia coli	F9792	SAMN04625459	PRJNA218110	GCA_002741555.1	NZ_CP024273	0	complete	2	5020694	4523	3588	918	50	No
25	Escherichia coli	CRE10	SAMN10531954	PRJNA508865	GCA_004135815.1	NZ_CP034404	NZ_CP034401,NZ_CP034402,NZ_CP034405,NZ_CP034403	complete	5	5261183	4699	3540	1135	5	No
26	Escherichia coli	PCN033	SAMN02469619	PRJNA64999	GCA_000219515.3	NZ_CP006632	NZ_CP006633,NZ_CP006634,NZ_CP006635	complete	4	5156873	4688	3612	1058	28	No
27	Escherichia coli	6666666.257727.embl	SAMEA104093909	PRJEB21000	GCA_900184875.1	NZ_LT883142	NZ_LT883139,NZ_LT883140,NZ_LT883141	complete	4	5176780	4644	3655	972	139	No
28	Escherichia coli	VR50	SAMN03371467	PRJEA61445	GCA_000968515.1	NZ_CP011134	NZ_CP011135,NZ_CP011136,NZ_CP011137,NZ_CP011138,NZ_CP011139,NZ_CP011140,NZ_CP011141,NZ_CP011142,NZ_CP011143	complete	10	5196066	4725	3638	1062	36	No
29	Escherichia coli	L37	SAMN10606937	PRJNA510537	GCA_003971215.1	NZ_CP034589	NZ_CP034590,NZ_CP034591,NZ_CP034592	complete	4	4814158	4280	3563	692	24	No
30	Escherichia coli	MS14384	SAMEA5128444	PRJEB29930	GCA_900622695.1	NZ_LR130562	0	complete	2	5186043	4751	3635	1098	8	No
31	Escherichia coli	H10	SAMN03252436	PRJNA269191	GCA_001900475.1	NZ_CP010176	0	complete	1	4805164	4406	3649	737	15	No
32	Escherichia coli	D4	SAMN03252422	PRJNA269191	GCA_001900655.1	NZ_CP010143	0	complete	2	4935464	4497	3639	840	115	No
33	Escherichia coli	81009	SAMN06808253	PRJNA383781	GCA_002157245.1	NZ_CP021179	0	complete	2	5147804	4811	3585	1207	8	No
34	Escherichia coli	CCUG 73778	SAMN12169096	PRJNA305687	GCA_009577985.1	NZ_CP041337	NZ_CP041338,NZ_CP041339,NZ_CP041340,NZ_CP041341,NZ_CP041342,NZ_CP041343	complete	7	5335523	4956	3592	1345	22	No
35	Escherichia coli	MVAST0167	SAMN04381852	PRJNA307507	GCA_001566655.1	NZ_CP014492	NZ_CP014493,NZ_CP014494	complete	3	5014243	4343	3432	893	12	No
36	Escherichia coli	NCTC9107	SAMEA3451127	PRJEB6403	GCA_900636245.1	NZ_LR134240	0	complete	1	4742976	4186	3495	670	33	No
37	Escherichia coli	IAI1	SAMEA3138230	PRJNA33373	GCA_000026265.1	NC_011741	0	complete	1	4700560	4308	3654	633	11	No
38	Escherichia coli	Z1002	SAMN06924979	PRJNA386069	GCA_002142675.1	NZ_CP021202	NZ_CP021203,NZ_CP021204,NZ_CP021205,NZ_CP021206	complete	5	5628524	5222	3628	1574	46	No
39	Escherichia coli	503025	SAMN08161306	PRJNA421191	GCA_003956465.1	NZ_CP025892	NZ_CP025894,NZ_CP025893,NZ_CP025895	complete	4	5169235	4703	3577	1090	134	No
40	Escherichia coli	CFSAN018748	SAMN08668598	PRJNA230969	GCA_003030245.1	NZ_CP028192	NZ_CP028195,NZ_CP028193,NZ_CP028194	complete	4	5241609	4790	3611	1156	127	No
41	Escherichia coli	AMSHJX01	SAMN09640158	PRJNA480548	GCA_003325975.1	NZ_CP030939	0	complete	2	5281373	4940	3639	1277	84	No
42	Escherichia coli	13E0767	SAMN06563579	PRJNA378908	GCA_002057355.1	NZ_CP020107	0	complete	1	4942246	4576	3641	916	24	No
43	Escherichia coli	GZEC065	SAMN13875146	PRJNA601848	GCA_010092405.1	NZ_CP048025	NZ_CP048028,NZ_CP048026,NZ_CP048027	complete	4	5107918	4607	3667	916	20	No
44	Escherichia coli	14EC001	SAMN07792806	PRJNA414685	GCA_002855325.1	NZ_CP024127	NZ_CP024128,NZ_CP024129,NZ_CP024130	complete	4	5335332	4873	3589	1265	76	No
45	Escherichia coli	UTI89	SAMN00000110	PRJNA16259	GCA_000013265.1	NC_007946	0	complete	2	5179971	4860	3591	1248	0	No
46	Escherichia coli	M3	SAMN03252440	PRJNA269191	GCA_001901045.1	NZ_CP010185	NZ_CP010183,NZ_CP010184	complete	3	5146339	4746	3655	1070	72	No
47	Escherichia coli	1500	SAMN10784802	PRJNA516196	GCA_008642415.1	NZ_CP040269	NZ_CP040271,NZ_CP040270	complete	3	4831587	4478	3662	796	20	No
48	Escherichia coli	NCTC86	SAMEA3446340	PRJEB6403	GCA_900699165.1	NZ_LR217818	0	complete	1	5102517	4585	3606	955	72	No
49	Escherichia coli	S30	SAMN03252453	PRJNA269191	GCA_001901365.1	NZ_CP010231	NZ_CP010232,NZ_CP010233,NZ_CP010234	complete	4	5072853	4568	3603	944	51	No
50	Escherichia coli	EC-129	SAMN11283108	PRJNA529762	GCA_005156265.1	NZ_CP038453	NZ_CP038454,NZ_CP038455,NZ_CP038456,NZ_CP038457,NZ_CP038458,NZ_CP038459	complete	7	5319169	4883	3591	1276	94	No
51	Escherichia coli	Combat13F7	SAMN06219547	PRJNA361032	GCA_002951695.1	NZ_CP019245	NZ_CP019246,NZ_CP019247,NZ_CP019248,NZ_CP019249	complete	5	5085448	4624	3622	984	134	No
52	Escherichia coli	FDAARGOS_536	SAMN10163231	PRJNA231221	GCA_003812625.1	NZ_CP033762	NZ_CP033761,NZ_CP033763,NZ_CP033764,NZ_CP033765,NZ_CP033766	complete	6	5104538	4734	3578	1137	29	No
53	Escherichia coli	MSHS 133	SAMN12158203	PRJNA551566	GCA_006777085.1	NZ_CP041304	0	complete	2	5103743	4647	3612	1016	43	No
54	Escherichia coli	ECONIH4	SAMN03455998	PRJNA430813	GCA_002934895.1	NZ_CP026399	NZ_CP026400,NZ_CP026404,NZ_CP026403,NZ_CP026405,NZ_CP026402,NZ_CP026401	complete	7	5788999	5395	3593	1776	291	No
55	Escherichia coli	SMN197SH3	SAMN07767837	PRJNA412521	GCA_002863665.1	NZ_CP024056	NZ_CP024055,NZ_CP024054,NZ_CP024053	complete	4	5411703	4986	3462	1496	339	No
56	Escherichia coli	190693	SAMN14137859	PRJNA607545	GCA_011022275.1	NZ_CP048934	0	complete	1	5151952	4711	3614	1073	27	No
57	Escherichia coli	2000-04-01	SAMN07760930	PRJNA413669	GCA_003856615.1	NZ_CP023849	NZ_CP023850,NZ_CP023851,NZ_CP023852	complete	4	5503245	5143	3587	1538	15	No
58	Escherichia coli	D3	SAMN03252421	PRJNA269191	GCA_001900635.1	NZ_CP010140	NZ_CP010141,NZ_CP010142	complete	3	5236169	4826	3669	1134	31	No
59	Escherichia coli	SaT040	SAMN04381849	PRJNA307507	GCA_001566615.1	NZ_CP014495	0	complete	2	5176044	4854	3569	1268	1	No
60	Escherichia coli	1190	SAMN07618121	PRJNA402083	GCA_002310615.1	NZ_CP023386	0	complete	2	4987038	4582	3631	937	9	No
61	Escherichia coli	EC17GD31	SAMN09717320	PRJNA482900	GCA_003991155.1	NZ_CP031293	NZ_CP031295,NZ_CP031294,NZ_CP031296,NZ_CP031297	complete	5	5580091	5180	3649	1515	58	No
62	Escherichia coli	SF-166	SAMN04026226	PRJNA294467	GCA_001280385.1	NZ_CP012633	0	complete	2	5025183	4566	3582	963	1	No
63	Escherichia coli	EC28	SAMN14149865	PRJNA607867	GCA_011044355.1	NZ_CP049101	NZ_CP049102,NZ_CP049104,NZ_CP049105,NZ_CP049106,NZ_CP049103	complete	6	5260133	4883	3565	1298	61	No
64	Escherichia coli	BH100 substr. MG2014	SAMN07210972	PRJNA389912	GCA_002763515.3	NZ_CP024650	NZ_CP024651,NZ_CP024652	complete	3	5194458	4639	3516	1104	8	No
65	Escherichia coli	AR_0128	SAMN04014969	PRJNA292902	GCA_002180275.1	NZ_CP021721	NZ_CP021722,NZ_CP021719,NZ_CP021720	complete	4	5321269	4878	3635	1223	133	No
66	Escherichia coli	504239	SAMN08161195	PRJNA421191	GCA_003956405.1	NZ_CP025859	NZ_CP025860,NZ_CP025861	complete	3	5237282	4742	3609	1102	135	No
67	Escherichia coli	D1	SAMN03252419	PRJNA269191	GCA_001900595.1	NZ_CP010136	NZ_CP010134,NZ_CP010135	complete	3	5207335	4826	3546	1259	385	No
68	Escherichia coli	E24377A	SAMN02604038	PRJNA13960	GCA_000017745.1	NC_009786	NC_009801,NC_009787,NC_009791,NC_009789,NC_009788,NC_009790	complete	7	5249288	4768	3629	1114	122	No
69	Escherichia coli	clone D i2	SAMN02603902	PRJNA52021	GCA_000233875.1	NC_017651	0	complete	1	5038386	4622	3584	1017	14	No
70	Escherichia coli	NCYU-26-73	SAMN12500848	PRJNA558860	GCA_007998065.1	NZ_CP042615	NZ_CP042616,NZ_CP042625,NZ_CP042626,NZ_CP042617,NZ_CP042618,NZ_CP042619,NZ_CP042620,NZ_CP042621,NZ_CP042622,NZ_CP042623,NZ_CP042624	complete	12	5938889	3657	2266	1340	191	No
71	Escherichia coli	E308	SAMN09499316	PRJNA478107	GCA_003443815.1	NZ_CP030281	NZ_CP030282,NZ_CP030283,NZ_CP030284,NZ_CP030285	complete	5	5166180	4666	3560	1078	52	No
72	Escherichia coli	U15A	SAMN10837069	PRJNA516749	GCA_004193755.1	NZ_CP035720	NZ_CP035721,NZ_CP035722,NZ_CP035723,NZ_CP035724,NZ_CP035725,NZ_CP035726	complete	7	5128015	4773	3559	1197	1	No
73	Escherichia coli	MCJCHV-1	SAMN09462202	PRJNA476955	GCA_003344465.1	NZ_CP030111	NZ_CP030112,NZ_CP030113,NZ_CP030114,NZ_CP030115,NZ_CP030116	complete	6	5042521	4580	3579	981	7	No
74	Escherichia coli	BE2-5	SAMN10230268	PRJNA495707	GCA_003667385.1	NZ_CP032986	NZ_CP032988,NZ_CP032987	complete	3	4813331	4312	3638	644	21	No
75	Escherichia coli	TR01	SAMN10364854	PRJNA503568	GCA_003722195.1	NZ_CP033605	0	complete	1	5569804	5206	3526	1649	142	No
76	Escherichia coli	UMNK88	SAMN02604221	PRJNA42137	GCA_000212715.2	NC_017639	NC_017641,NC_017645,NC_017642,NC_017640,NC_017643	complete	6	5666764	5309	3616	1669	141	No
77	Escherichia coli	XDL	SAMN10691120	PRJNA512967	GCA_008949495.1	NZ_CP043033	NZ_CP043035,NZ_CP043037,NZ_CP043038,NZ_CP043034,NZ_CP043036	complete	6	5540143	4999	3588	1394	39	No
78	Escherichia coli	FDAARGOS_144	SAMN03996288	PRJNA231221	GCA_002944935.1	NZ_CP014111	NZ_CP014110,NZ_CP014112,NZ_CP014109	complete	4	5022152	4738	3576	1146	39	No
79	Escherichia coli	M10	SAMN03252444	PRJNA269191	GCA_001901125.1	NZ_CP010205	NZ_CP010200,NZ_CP010201,NZ_CP010202,NZ_CP010203,NZ_CP010204	complete	6	4954801	4612	3657	936	34	No
80	Escherichia coli	C1	SAMN03252409	PRJNA269191	GCA_001900295.1	NZ_CP010116	0	complete	1	4843023	4407	3540	848	36	No
81	Escherichia coli	strain Z247	SAMN06925129	PRJNA386074	GCA_002142715.1	NZ_CP021207	NZ_CP021208,NZ_CP021209,NZ_CP021210	complete	4	5400073	5073	3587	1469	44	No
82	Escherichia coli	15.TR.026_OXA	SAMN09976386	PRJNA489349	GCA_008807655.1	NZ_CP032145	0	complete	1	5260440	4883	3634	1228	18	No
83	Escherichia coli	963	SAMN12163100	PRJNA551684	GCA_007108305.1	NZ_CP041532	NZ_CP041533,NZ_CP041534	draft	3	5253812	4812	3627	1168	119	No
84	Escherichia coli	BR25-DEC	SAMN10748596	PRJNA511007	GCA_004116875.1	NZ_CP035331	NZ_CP035332,NZ_CP035333,NZ_CP035334	draft	4	4960880	4566	3648	897	27	No
85	Escherichia coli	105	SAMN08773017	PRJNA445267	GCA_005222365.1	NZ_CP028700	0	complete	2	5552230	5269	3522	1705	97	No
86	Escherichia coli	NCTC9084	SAMEA3403037	PRJEB6403	GCA_900635175.1	NZ_LR134075	0	complete	1	4601921	4075	3503	558	14	No
87	Escherichia coli	214-4	SAMN08161344	PRJNA421191	GCA_003956245.1	NZ_CP025840	0	complete	2	5271236	4826	3609	1179	198	No
88	Escherichia coli	BR64-DEC	SAMN10748607	PRJNA511007	GCA_004116935.1	NZ_CP035354	NZ_CP035352,NZ_CP035353,NZ_CP035355,NZ_CP035356,NZ_CP035357,NZ_CP035358,NZ_CP035359	draft	8	5030024	4650	3660	967	1	No
89	Escherichia coli	H17	SAMN06833089	PRJNA384272	GCA_003194125.1	NZ_CP021193	NZ_CP021194,NZ_CP021195,NZ_CP021196,NZ_CP021197,NZ_CP021198	draft	6	5896485	5291	3511	1759	80	No
90	Escherichia coli	FDAARGOS_401	SAMN07312445	PRJNA231221	GCA_002393465.1	NZ_CP023531	0	complete	2	5387375	5016	3637	1353	100	No
91	Escherichia coli	NCYU-21-79	SAMN12500845	PRJNA558860	GCA_007998125.1	NZ_CP042645	NZ_CP042646,NZ_CP042647,NZ_CP042648,NZ_CP042649	complete	5	5298878	2883	2021	810	120	No
92	Escherichia coli	ECONIH5	SAMN06040386	PRJNA430813	GCA_002903105.1	NZ_CP026202	NZ_CP026208,NZ_CP026203,NZ_CP026206,NZ_CP026207,NZ_CP026204,NZ_CP026205,NZ_CP026209	complete	8	6028201	5616	3549	2039	488	No
93	Escherichia coli	G199	SAMN04381848	PRJNA307507	GCA_002120205.1	NZ_LSUP01000001	NZ_CM007889,NZ_LSUP01000003,NZ_LSUP01000004,NZ_LSUP01000005	draft	5	5277911	4912	3533	1363	13	No
94	Escherichia coli	MS14387	SAMEA5128445	PRJEB29930	GCA_900622685.1	NZ_LR130564	NZ_LR130565,NZ_LR130566	complete	3	5232331	4859	3599	1242	6	No
95	Escherichia coli	NCTC9001	SAMEA2517362	PRJEB6403	GCA_900706755.1	NZ_CAADIS010000000	0	draft	5	5040580	3017	2220	740	15	No
96	Escherichia coli	ATCC 11775	SAMN10252913	PRJNA472652	GCA_003697165.2	NZ_CP033092	0	complete	2	5034834	4616	3590	1009	3	No
97	Escherichia coli	SC516	SAMN08104834	PRJNA420050	GCA_002812545.1	NZ_CP025048	0	complete	1	4792402	4278	3589	671	28	No
98	Escherichia coli	BR29-DEC	SAMN10748603	PRJNA511007	GCA_004116895.1	NZ_CP035339	NZ_CP035335,NZ_CP035345,NZ_CP035346,NZ_CP035347,NZ_CP035348,NZ_CP035336,NZ_CP035337,NZ_CP035338,NZ_CP035340,NZ_CP035341,NZ_CP035342,NZ_CP035343,NZ_CP035344	draft	14	5010100	4649	3661	967	7	No
99	Escherichia coli	ECC-1470	SAMN02949644	PRJNA257276	GCA_000831565.1	NZ_CP010344	0	complete	2	4903812	4483	3659	801	28	No
100	Escherichia coli	2014C-3075	SAMN08579581	PRJNA218110	GCA_003019035.1	NZ_CP027447	0	complete	2	5339468	4938	3635	1284	92	No
101	Escherichia coli	131	SAMN12163094	PRJNA551684	GCA_007109165.1	NZ_CP041546	NZ_CP041547,NZ_CP041548,NZ_CP041549	draft	4	5440285	5168	3586	1563	58	No
102	Escherichia coli	AR_0374	SAMN07291517	PRJNA316321	GCA_002999075.1	NZ_CP027126	NZ_CP027128,NZ_CP027127,NZ_CP027125	complete	4	5022669	4562	3629	909	55	No
103	Escherichia coli	2014C-3061	SAMN08579591	PRJNA218110	GCA_003018155.1	NZ_CP027548	0	complete	2	5398051	4936	3563	1354	148	No
104	Escherichia coli	14EC047	SAMN07807404	PRJNA414692	GCA_002853965.1	NZ_CP024155	NZ_CP024156,NZ_CP024157,NZ_CP024158	complete	4	5315711	4777	3575	1179	28	No
105	Escherichia coli	BL21 (TaKaRa)	SAMN03301757	PRJNA272570	GCA_000833145.1	NZ_CP010816	0	complete	1	4528118	4094	3565	509	12	No
106	Escherichia coli	p4A	SAMN13948677	PRJNA603908	GCA_011331215.2	NZ_CP049085	0	complete	1	5255749	4858	3571	1270	2	No
107	Escherichia coli	H1827/12	SAMN03768474	PRJNA286318	GCA_001678925.1	NZ_CP013031	0	complete	1	4731493	4329	3611	697	24	No
108	Escherichia coli	ST410	SAMN09273490	PRJNA473419	GCA_003367575.1	NZ_CP029630	0	draft	2	4938383	4438	3591	821	19	No
109	Escherichia coli	00-3076	SAMN08579602	PRJNA218110	GCA_003018355.1	NZ_CP027584	0	complete	2	5158555	4728	3639	1065	39	No
110	Escherichia coli	1105	SAMN07618120	PRJNA402083	GCA_002310635.1	NZ_CP023388	0	complete	2	5133746	4617	3579	1016	76	No
111	Escherichia coli	GSH8M-2	SAMD00168435	PRJDB6962	GCA_009176965.1	NZ_AP019681	NZ_AP019675,NZ_AP019676,NZ_AP019677,NZ_AP019678,NZ_AP019679,NZ_AP019680	complete	7	5016101	4630	3580	1036	64	No
112	Escherichia coli	ST2747	SAMN02666697	PRJNA238952	GCA_000599685.1	NZ_CP007393	0	complete	1	4998910	4655	3591	1046	63	No
113	Escherichia coli	SEC470	SAMN03576594	PRJNA244370	GCA_000987875.1	NZ_CP007594	0	complete	1	5153435	4774	3626	1126	90	No
114	Escherichia coli	1916D6	SAMN13242769	PRJNA588383	GCA_009671085.1	NZ_CP046003	NZ_CP046001,NZ_CP046002	complete	3	4866996	4400	3618	760	57	No
115	Escherichia coli	H3	SAMN03252431	PRJNA269191	GCA_001900815.1	NZ_CP010167	0	complete	2	4679162	4293	3641	633	26	No
116	Escherichia coli	C4	SAMN03252412	PRJNA269191	GCA_001900315.1	NZ_CP010121	0	complete	1	4990476	4587	3640	932	67	No
117	Escherichia coli	1919D3	SAMN13242782	PRJNA588384	GCA_009671105.1	NZ_CP046006	NZ_CP046004,NZ_CP046005	complete	3	5024825	4519	3647	852	23	No
118	Escherichia coli	L65	SAMN10623993	PRJNA511394	GCA_003999795.1	NZ_CP034738	NZ_CP034739,NZ_CP034740,NZ_CP034741,NZ_CP034742,NZ_CP034743,NZ_CP034744	complete	7	4986450	4563	3654	886	19	No
119	Escherichia coli	H14	SAMN03252437	PRJNA269191	GCA_001900885.1	NZ_CP010177	0	complete	1	4735489	4336	3662	656	12	No
120	Escherichia coli	Combat11I9	SAMN07187744	PRJNA361032	GCA_002952095.1	NZ_CP021726	NZ_CP021727,NZ_CP021728,NZ_CP021729,NZ_CP021730	complete	5	5592499	5025	3612	1395	72	No
121	Escherichia coli	HB-Coli0	SAMN06819205	PRJNA383767	GCA_002116715.2	NZ_CP020933	NZ_CP020934,NZ_CP020936	complete	3	5074830	4630	3652	953	29	No
122	Escherichia coli	EC-107	SAMN12603254	PRJNA560883	GCA_008124005.1	NZ_CP043217	NZ_CP043218,NZ_CP043219,NZ_CP043220,NZ_CP043221	complete	5	5338095	4994	3627	1345	61	No
123	Escherichia coli	SF-173	SAMN04026227	PRJNA294467	GCA_001280405.1	NZ_CP012631	0	complete	2	5152806	4748	3589	1136	8	No
124	Escherichia coli	1919D62	SAMN13242790	PRJNA588386	GCA_009671125.1	NZ_CP046009	NZ_CP046007,NZ_CP046008	complete	3	4969394	4479	3625	828	31	No
125	Escherichia coli	NCTC9088	SAMEA3403040	PRJEB6403	GCA_900636105.1	NZ_LR134226	0	complete	1	4736671	4258	3619	619	15	No
126	Escherichia coli	FHI_NMBU_03	SAMN06250205	PRJNA362852	GCA_002951855.1	NZ_CP019455	0	complete	2	4844877	4436	3545	877	33	No
127	Escherichia coli	CFT073	SAMN02604094	PRJNA313	GCA_000007445.1	NC_004431	0	complete	1	5231428	4678	3523	1130	22	Yes
128	Escherichia coli	MS6198	SAMN04939501	PRJNA301656	GCA_001721525.1	NZ_CP015838	NZ_CP015834,NZ_CP015835,NZ_CP015836,NZ_CP015837	complete	5	5599783	5232	3646	1569	17	No
129	Escherichia coli	14EC033	SAMN07807403	PRJNA414691	GCA_002854065.1	NZ_CP024147	NZ_CP024148,NZ_CP024149,NZ_CP024150,NZ_CP024151,NZ_CP024152,NZ_CP024153,NZ_CP024154	complete	8	5211844	4647	3517	1114	124	No
130	Escherichia coli	WB61	SAMN06341081	PRJNA374983	GCA_002966755.1	NZ_CP020025	0	complete	1	4687045	4215	3623	578	19	No
131	Escherichia coli	13C1079T	SAMN06219551	PRJNA361032	GCA_002951795.1	NZ_CP019267	NZ_CP019268,NZ_CP019269,NZ_CP019270	complete	4	4938616	4432	3632	778	47	No
132	Escherichia coli	28Eco12	SAMN08963308	PRJNA451184	GCA_004759025.1	NZ_CP038505	0	complete	2	5435394	4957	3623	1309	9	No
133	Escherichia coli	U12A	SAMN10817475	PRJNA516746	GCA_004141955.1	NZ_CP035476	NZ_CP035468,NZ_CP035469,NZ_CP035470,NZ_CP035471,NZ_CP035472,NZ_CP035473,NZ_CP035474,NZ_CP035475	complete	9	5384821	5012	3569	1426	2	No
134	Escherichia coli	510016	SAMN08161314	PRJNA421191	GCA_003956265.1	NZ_CP025851	NZ_CP025852,NZ_CP025853,NZ_CP025854,NZ_CP025855	complete	5	5116904	4557	3538	984	160	No
135	Escherichia coli	2013C-3181	SAMN02991250	PRJNA218110	GCA_003018655.1	NZ_CP027312	0	complete	1	5167951	4678	3624	1029	63	No
136	Shigella dysenteriae	ATCC 49347	SAMN01916924	PRJNA218110	GCA_002950095.1	NZ_CP026834	0	complete	2	4783601	3991	3076	873	231	No
137	Escherichia coli	B36	SAMEA5128441	PRJEB29930	GCA_900622635.1	NZ_LR130545	NZ_LR130546,NZ_LR130547	complete	3	5261718	4972	3585	1367	19	No
138	Escherichia coli	Es_ST80_L1_NDM_10_2017	SAMN09710898	PRJNA482002	GCA_003346835.1	NZ_CP031215	0	complete	2	5313245	4733	3524	1189	38	No
139	Escherichia coli	2013C-3033	SAMN08579559	PRJNA218110	GCA_003017765.1	NZ_CP027323	0	complete	2	5553868	5183	3641	1521	329	No
140	Escherichia coli	BR03-DEC	SAMN10748446	PRJNA511007	GCA_004116595.1	NZ_CP035321	0	draft	1	5038603	4551	3622	900	5	No
141	Escherichia coli	14EC017	SAMN07807400	PRJNA414687	GCA_002853655.1	NZ_CP024134	NZ_CP024135,NZ_CP024136,NZ_CP024137	complete	4	5464319	4995	3581	1397	67	No
142	Escherichia coli	NCYU-29-69	SAMN12500850	PRJNA558860	GCA_007997855.1	NZ_CP042599	NZ_CP042600,NZ_CP042601,NZ_CP042602,NZ_CP042603,NZ_CP042604,NZ_CP042605	complete	7	5260139	2918	2059	793	44	No
143	Shigella dysenteriae	ATCC 12039	SAMN08330266	PRJNA218110	GCA_002950055.1	NZ_CP026831	0	complete	2	5061835	4152	3135	996	350	No
144	Escherichia coli	LY180	SAMN02604176	PRJNA203308	GCA_000468515.1	NC_022364	0	complete	1	4835601	4419	3612	784	37	No
145	Escherichia coli	Santai	SAMN02673556	PRJNA240262	GCA_000827105.1	NZ_CP007592	0	complete	1	5104557	4605	3616	970	53	No
146	Escherichia coli	DSM 103246	SAMN06434185	PRJNA376490	GCA_002058765.1	NZ_CP019944	0	complete	1	5445834	4918	3604	1290	102	No
147	Escherichia coli	16F5M1D1	SAMD00179457	PRJDB8539	GCA_009618015.1	NZ_AP019859	NZ_AP019856,NZ_AP019857,NZ_AP019858	complete	4	4909393	4434	3646	769	42	No
148	Escherichia coli	Ecol_AZ155	SAMN05511168	PRJNA316786	GCA_002012125.1	NZ_CP019005	NZ_CP019002,NZ_CP019003,NZ_CP019004,NZ_CP019001	complete	5	5090221	4692	3585	1076	28	No
149	Escherichia coli	ZH063	SAMN04381853	PRJNA307507	GCA_001577325.1	NZ_CP014524	NZ_CP014522,NZ_CP014523	complete	3	5197049	4879	3572	1289	6	No
150	Escherichia coli	AR_0077	SAMN04014918	PRJNA292904	GCA_002948655.1	NZ_CP026755	0	complete	2	5077205	4682	3633	1036	48	No
151	Escherichia coli	NCTC8623	SAMEA3446331	PRJEB6403	GCA_900636175.1	NZ_LR134234	0	complete	1	4943400	4565	3660	882	64	No
152	Escherichia coli	AR Bank #0349	SAMN12272266	PRJNA554502	GCA_008152105.1	NZ_CP041996	0	complete	2	5273509	4865	3651	1199	8	No
153	Escherichia coli	SE11	SAMD00061087	PRJNA18057	GCA_000010385.1	NC_011411	NC_011415,NC_011419,NC_011413,NC_011416,NC_011407,NC_011408	complete	7	5155626	4791	3662	1109	82	No
154	Escherichia coli	C8	SAMN03252415	PRJNA269191	GCA_001900555.1	NZ_CP010128	NZ_CP010125,NZ_CP010126,NZ_CP010127	complete	4	5096119	4671	3662	988	75	No
155	Escherichia coli	131	SAMN12163101	PRJNA551684	GCA_007108085.1	NZ_CP041529	NZ_CP041530,NZ_CP041531	draft	3	5214119	4904	3568	1319	42	No
156	Escherichia coli	PigCaeca_2	SAMN11268910	PRJNA529503	GCA_004792495.1	NZ_CP038857	0	complete	2	4967077	4501	3626	859	22	No
157	Escherichia coli	NCYU-29-19	SAMN12500849	PRJNA558860	GCA_007998005.1	NZ_CP042606	NZ_CP042607,NZ_CP042608,NZ_CP042609,NZ_CP042610,NZ_CP042611,NZ_CP042612,NZ_CP042613,NZ_CP042614	complete	9	4793217	2847	2262	551	45	No
158	Escherichia coli	L73	SAMN10319568	PRJNA498580	GCA_003711005.1	NZ_CP033378	NZ_CP033379,NZ_CP033380	complete	3	5030087	4537	3583	927	76	No
159	Escherichia coli	95-3322	SAMN08579587	PRJNA218110	GCA_003019095.1	NZ_CP027461	0	complete	1	5095223	4635	3577	1043	37	No
160	Escherichia coli	EC974	SAMN07192703	PRJNA389338	GCA_002196475.1	NZ_CP021840	NZ_CP021841,NZ_CP021842,NZ_CP021843	complete	4	5457692	4908	3619	1271	10	No
161	Escherichia coli	ST540	SAMN02647163	PRJNA238952	GCA_000597845.1	NZ_CP007265	0	complete	1	4758629	4298	3557	718	58	No
162	Escherichia coli	RM8426	SAMN08724651	PRJNA69927	GCA_003112185.1	NZ_CP028116	0	complete	2	5738300	5419	3611	1774	240	No
163	Escherichia coli	UFU_EC98	SAMN07746131	PRJNA413419	GCA_002736085.2	NZ_CP024092	NZ_CP024093,NZ_CP024094,NZ_CP024095	draft	4	4985219	4529	3666	842	6	No
164	Escherichia coli	EC590	SAMN05252777	PRJNA325730	GCA_001682305.2	NZ_CP016182	0	complete	1	4617703	4119	3542	554	22	No
165	Escherichia coli	13TMH22	SAMN06219549	PRJNA361032	GCA_002951755.1	NZ_CP019256	NZ_CP019257,NZ_CP019258	complete	3	4901615	4452	3591	847	124	No
166	Escherichia coli	FWSEC0007	SAMN08768108	PRJNA287560	GCA_005037795.2	NZ_CP031908	0	complete	2	5470829	5116	3655	1440	74	No
167	Escherichia coli	ATCC 8739	SAMN02598405	PRJNA18083	GCA_000019385.1	NC_010468	0	complete	1	4746218	4298	3627	652	14	No
168	Escherichia coli	210205630	SAMN05177221	PRJNA323357	GCA_001679985.1	NZ_CP015912	NZ_CP015913,NZ_CP015914,NZ_CP015915,NZ_CP015916,NZ_CP015917	complete	6	5424193	4984	3654	1310	78	No
169	Shigella dysenteriae	CFSAN010956	SAMN04316456	PRJNA218110	GCA_002949935.1	NZ_CP026827	0	complete	2	4782971	4064	3199	847	196	No
170	Escherichia coli	103605	SAMN08161256	PRJNA421191	GCA_003956325.1	NZ_CP025920	NZ_CP025921,NZ_CP025922	complete	3	5347793	4982	3654	1304	211	No
171	Escherichia coli	MS7163	SAMN08469740	PRJNA427051	GCA_003020885.1	NZ_CP026853	NZ_CP026854,NZ_CP026855	complete	3	5292507	4911	3597	1296	35	No
172	Escherichia coli	BR12-DEC	SAMN10748588	PRJNA511007	GCA_004116815.1	NZ_CP035325	NZ_CP035326,NZ_CP035327,NZ_CP035328,NZ_CP035329	draft	5	4848972	4394	3634	736	19	No
173	Escherichia coli	2012C-4221	SAMN08579578	PRJNA218110	GCA_003018235.1	NZ_CP027437	NZ_CP027438,NZ_CP027439	complete	3	5194649	4697	3629	1049	164	No
174	Escherichia coli	BR07-DEC	SAMN10748581	PRJNA511007	GCA_004116695.1	NZ_CP035322	NZ_CP035323,NZ_CP035324	draft	3	5087428	4660	3625	1005	3	No
175	Escherichia coli	WI1	SAMEA19195168	PRJEB18462	GCA_900174625.1	NZ_LT838196	NZ_LT838197,NZ_LT838198,NZ_LT838199	complete	4	5008891	4666	3638	1010	37	No
176	Escherichia coli	BR43-DEC	SAMN10748606	PRJNA511007	GCA_004118895.1	NZ_CP035377	NZ_CP035378,NZ_CP035379	draft	3	5161342	4800	3570	1207	11	No
177	Escherichia coli	2012EL-2448	SAMN08579603	PRJNA218110	GCA_003018615.1	NZ_CP027586	0	complete	1	5272286	4830	3579	1231	168	No
178	Escherichia coli	90-9280	SAMN07656205	PRJNA218110	GCA_002741255.1	NZ_CP024240	NZ_CP024241,NZ_CP024242	complete	3	5145656	4740	3647	1071	71	No
179	Escherichia coli	S43	SAMN03252456	PRJNA269191	GCA_001900985.1	NZ_CP010237	0	complete	1	5043711	4568	3636	914	113	No
180	Escherichia coli	RM7190	SAMN04623227	PRJNA69941	GCA_002716885.1	NZ_CP015244	NZ_CP015245,NZ_CP015246	complete	3	5030336	4616	3670	925	15	No
181	Escherichia coli	CHL5009T	SAMN10225034	PRJNA495393	GCA_003666405.1	NZ_CP032936	NZ_CP032937,NZ_CP032943,NZ_CP032942,NZ_CP032941,NZ_CP032940,NZ_CP032939,NZ_CP032938	draft	8	5222791	4817	3640	1154	24	No
182	Escherichia coli	FDAARGOS_497	SAMN10163173	PRJNA231221	GCA_003812945.1	NZ_CP033850	NZ_CP033847,NZ_CP033848,NZ_CP033849,NZ_CP033851,NZ_CP033852,NZ_CP033853	complete	7	5513232	5129	3642	1469	12	No
183	Escherichia coli	95	SAMN12163098	PRJNA551684	GCA_007108505.1	NZ_CP041535	NZ_CP041536,NZ_CP041537	draft	3	5279974	4985	3561	1404	43	No
184	Escherichia coli	Y5	SAMN04299569	PRJNA304360	GCA_001860505.1	NZ_CP013483	0	complete	1	4839266	4369	3602	753	31	No
185	Escherichia coli	2013C-3492	SAMN08579580	PRJNA218110	GCA_003018075.1	NZ_CP027445	0	complete	2	5270374	4715	3472	1222	165	No
186	Escherichia coli		SAMEA4682258	PRJEB21499	GCA_900747775.1	NZ_LR536430	0	complete	1	4975029	4498	3586	889	129	No
187	Escherichia coli	NCTC9085	SAMEA3403038	PRJEB6403	GCA_900635195.1	NZ_LR134078	0	complete	1	4969367	4193	3341	836	32	No
188	Escherichia coli	M160133	SAMN07273977	PRJNA391721	GCA_002214205.1	NZ_CP022164	NZ_CP022165,NZ_CP022166,NZ_CP022167	complete	4	5477301	4959	3616	1328	33	No
189	Escherichia coli	MS14385	SAMEA5128442	PRJEB29930	GCA_900622655.1	NZ_LR130555	NZ_LR130556,NZ_LR130557,NZ_LR130558,NZ_LR130559,NZ_LR130560,NZ_LR130561	complete	7	5461091	5135	3602	1519	29	No
190	Escherichia coli	95	SAMN12163102	PRJNA551684	GCA_007107905.1	NZ_CP041526	NZ_CP041527,NZ_CP041528	draft	3	5066291	4752	3582	1154	39	No
191	Escherichia coli	P12b	SAMN02603904	PRJNA59455	GCA_000257275.1	NC_017663	0	complete	1	4935294	4343	3468	855	106	No
192	Escherichia coli	NCTC5934	SAMEA3251422	PRJEB6403	GCA_900635895.1	NZ_LR134191	0	complete	1	4731931	4074	3440	607	30	No
193	Escherichia coli	MRE600	SAMN04395032	PRJNA308372	GCA_001542675.2	NZ_CP014197	NZ_CP014198,NZ_CP014199,NZ_CP014200	complete	4	4980796	4323	3372	927	123	No
194	Escherichia coli	D6	SAMN03252424	PRJNA269191	GCA_001900695.1	NZ_CP010148	0	complete	2	4910852	4482	3557	906	13	No
195	Escherichia coli	2011EL-1370-2	SAMN02951658	PRJNA252850	GCA_000770035.1	NZ_JPUT01000000	0	draft	287	4808745	4422	3575	811	74	No
196	Shigella dysenteriae	E670/74	SAMN01916922	PRJNA218110	GCA_002943855.1	NZ_CP027027	0	complete	2	5185765	4372	3220	1116	338	No
197	Escherichia coli	NCTC9064	SAMEA3861969	PRJEB6403	GCA_900636795.1	NZ_LR134315	0	complete	1	4636685	4195	3582	598	37	No
198	Escherichia coli	SF-468	SAMN04026228	PRJNA294467	GCA_001280345.1	NZ_CP012625	NZ_CP012626,NZ_CP012627,NZ_CP012628,NZ_CP012629,NZ_CP012630	complete	6	5358643	5009	3592	1394	22	No
199	Escherichia coli	CFSAN051542	SAMN05414625	PRJNA312475	GCA_002105735.1	NZ_CP020835	0	complete	2	4926135	4490	3558	914	87	No
200	Escherichia coli	06-00048	SAMN02808332	PRJNA241122	GCA_001677475.2	NZ_CP015229	0	complete	2	5848780	5522	3588	1921	298	No
201	Escherichia coli	C5	SAMN03252413	PRJNA269191	GCA_001900535.1	NZ_CP010124	NZ_CP010122,NZ_CP010123	complete	3	5633965	5273	3640	1612	428	No
202	Escherichia coli	94-3024	SAMN03262652	PRJNA253936	GCA_000801185.2	NZ_CP009106	0	complete	2	5045911	4646	3667	955	18	No
203	Escherichia coli	MSHS 472	SAMN12158201	PRJNA551565	GCA_006777065.1	NZ_CP041302	0	complete	2	4932910	4433	3623	790	29	No
204	Escherichia coli	SA186	SAMN07411973	PRJNA395653	GCA_003856995.1	NZ_CP022730	NZ_CP022731,NZ_CP022732,NZ_CP022733,NZ_CP022734,NZ_CP022735	complete	6	5585941	5128	3576	1536	35	No
205	Escherichia coli	U13A	SAMN10817700	PRJNA516747	GCA_004135165.1	NZ_CP035477	NZ_CP035478,NZ_CP035479,NZ_CP035480,NZ_CP035481,NZ_CP035482,NZ_CP035483	complete	7	5300616	4913	3570	1324	0	No
206	Escherichia coli		SAMEA4732083	PRJEB27293	GCA_901733115.1	NZ_LR595691	NZ_LR595692,NZ_LR595693,NZ_LR595694	complete	4	4899891	4470	3642	805	3	No
207	Escherichia coli	STEC299	SAMN07302603	PRJNA392470	GCA_002863845.1	NZ_CP022279	NZ_CP022280,NZ_CP022281	complete	3	5157999	4741	3560	1165	159	No
208	Escherichia coli	N3	SAMN04448503	PRJNA302185	GCA_003410275.1	NZ_CP031609	0	complete	2	4981733	4350	3543	787	18	No
209	Escherichia coli	CE10	SAMN02603406	PRJNA63597	GCA_000227625.1	NC_017650	NC_017646,NC_017647,NC_017648,NC_017649	complete	5	5378729	4920	3591	1302	50	No
210	Escherichia coli	YD786	SAMN04227566	PRJNA300553	GCA_001442495.1	NZ_CP013112	0	complete	1	4863501	4410	3634	756	25	No
211	Escherichia coli	BCE049	SAMN12389518	PRJNA557100	GCA_007833295.1	NZ_CP042250	NZ_CP042247,NZ_CP042248,NZ_CP042249	complete	4	5386935	5059	3558	1481	116	No
212	Escherichia coli	NCTC122	SAMEA4364219	PRJEB6403	GCA_900186905.1	NZ_LT906474	0	complete	1	4625968	4137	3621	500	27	No
213	Escherichia coli	ZH193	SAMN04381846	PRJNA307507	GCA_001566675.1	NZ_CP014497	0	complete	2	5256378	4830	3579	1234	53	No
214	Escherichia coli	Combat2C1	SAMN06219546	PRJNA361032	GCA_002951675.1	NZ_CP019243	0	complete	2	5273479	4825	3579	1228	51	No
215	Escherichia coli	131	SAMN12163096	PRJNA551684	GCA_007108845.1	NZ_CP041541	NZ_CP041542,NZ_CP041543	draft	3	5253264	4975	3563	1395	5	No
216	Escherichia coli	NCYU-25-82	SAMN12500847	PRJNA558860	GCA_007998085.1	NZ_CP042627	NZ_CP042637,NZ_CP042628,NZ_CP042629,NZ_CP042630,NZ_CP042631,NZ_CP042632,NZ_CP042633,NZ_CP042634,NZ_CP042635,NZ_CP042636	complete	11	5806774	3690	2336	1302	260	No
217	Escherichia coli	CP53	SAMN10250173	PRJNA497156	GCA_003691425.1	NZ_CP033096	NZ_CP033097,NZ_CP033093,NZ_CP033095,NZ_CP033094	complete	5	5100251	4625	3539	1059	89	No
218	Escherichia coli	2014C-3338	SAMN08579583	PRJNA218110	GCA_003018095.1	NZ_CP027452	0	complete	2	4958625	4509	3575	915	17	No
219	Escherichia coli	SF-088	SAMN04026225	PRJNA294467	GCA_001280325.1	NZ_CP012635	NZ_CP012636,NZ_CP012637,NZ_CP012638	complete	4	5206997	4797	3593	1185	11	No
220	Escherichia coli	RM10809-3	SAMN07594018	PRJNA341281	GCA_009728565.1	NZ_CP023165	0	complete	2	5251120	4767	3625	1114	55	No
221	Escherichia coli	RM13752	SAMN12822944	PRJNA573729	GCA_008761455.2	NZ_CP044311	0	complete	1	5363526	4943	3621	1300	169	No
222	Escherichia coli	MS14386	SAMEA5128443	PRJEB29930	GCA_900622665.1	NZ_LR130552	NZ_LR130553,NZ_LR130554	complete	3	5058016	4645	3659	965	17	No
223	Escherichia coli	EC1515	SAMN07192704	PRJNA389338	GCA_002196495.1	NZ_CP021844	NZ_CP021845,NZ_CP021846,NZ_CP021847	complete	4	5468903	4921	3620	1285	20	No
224	Escherichia coli	MRSN346355	SAMN06029896	PRJNA353939	GCA_001886575.1	NZ_CP018121	NZ_CP018122,NZ_CP018126,NZ_CP018125,NZ_CP018124,NZ_CP018123	complete	6	5114354	4701	3587	1095	40	No
225	Escherichia coli	U14A	SAMN10836813	PRJNA516748	GCA_004135915.1	NZ_CP035516	NZ_CP035517,NZ_CP035518,NZ_CP035519,NZ_CP035520,NZ_CP035521,NZ_CP035522	complete	7	5300575	4911	3569	1323	10	No
226	Escherichia coli	KSC207	SAMN06165999	PRJNA355857	GCA_002163955.1	NZ_CP019558	0	complete	2	4984497	4585	3662	903	80	No
227	Escherichia coli	2012C-4502	SAMN08579579	PRJNA218110	GCA_003018255.1	NZ_CP027440	0	complete	2	5066380	4677	3624	1033	25	No
228	Escherichia coli	S65EC	SAMN10879429	PRJNA517996	GCA_004299805.1	NZ_CP036245	0	complete	2	5334561	4907	3569	1320	20	No
229	Escherichia coli		SAMEA4786454	PRJEB27469	GCA_900497485.1	NZ_LR025101	NZ_LR025102,NZ_LR025103,NZ_LR025104,NZ_LR025105	complete	5	5271079	4799	3649	1131	24	No
230	Escherichia coli		SAMEA35192668	PRJEB18716	GCA_900149915.1	NZ_LT827011	0	complete	1	4848621	4507	3469	1018	108	No
231	Escherichia coli	UPEC132	SAMN11664985	PRJNA543375	GCA_007833875.1	NZ_CP040456	NZ_CP040454,NZ_CP040455	complete	3	5452963	5098	3587	1489	47	No
232	Escherichia coli	AR_0089	SAMN04014930	PRJNA292904	GCA_003571825.1	NZ_CP032265	NZ_CP032263,NZ_CP032264	complete	3	5245490	4842	3581	1245	17	No
233	Escherichia coli	BR10-DEC	SAMN10748585	PRJNA511007	GCA_004116795.1	NZ_CP035360	NZ_CP035361,NZ_CP035362,NZ_CP035363,NZ_CP035364,NZ_CP035365	draft	6	5094768	4713	3656	1038	17	No
234	Escherichia coli	201609	SAMN13880799	PRJNA602061	GCA_010092965.1	NZ_CP048107	0	complete	1	5195374	4633	3595	1022	13	No
235	Escherichia coli	BR14-DEC	SAMN10748593	PRJNA511007	GCA_004116855.1	NZ_CP035330	0	draft	1	5110451	4719	3580	1117	18	No
236	Shigella dysenteriae	80-547	SAMN08518228	PRJNA218110	GCA_002949855.1	NZ_CP026784	0	complete	2	4595581	3552	2787	736	266	No
237	Escherichia coli	2000-02-01	SAMN07760925	PRJNA413669	GCA_003856635.1	NZ_CP023853	NZ_CP023854,NZ_CP023855,NZ_CP023856,NZ_CP023857,NZ_CP023858	complete	6	5319417	4893	3572	1301	12	No
238	Shigella dysenteriae	ATCC 9752	SAMN08330264	PRJNA218110	GCA_002950115.1	NZ_CP026839	0	complete	2	4377003	3120	2607	491	78	No
239	Escherichia coli	uk_P46212	SAMN04159541	PRJNA297860	GCA_001469815.1	NZ_CP013658	0	complete	2	5250410	4818	3575	1225	1	No
240	Escherichia coli	09-00049	SAMN02808333	PRJNA241122	GCA_001677495.1	NZ_CP015228	0	complete	2	5511850	5463	3644	1795	184	No
241	Escherichia coli	JJ2434	SAMN04381854	PRJNA307507	GCA_001513635.1	NZ_CP013834	NZ_CP013835,NZ_CP013833	complete	3	5317099	5015	3584	1411	36	No
242	Escherichia coli	UPEC 26-1	SAMN05392487	PRJNA329167	GCA_001693315.1	NZ_CP016497	0	complete	2	5329753	4831	3576	1232	36	No
243	Escherichia coli	HS	SAMN02604037	PRJNA13959	GCA_000017765.1	NC_009800	0	complete	1	4643538	4210	3587	601	27	No
244	Escherichia coli	H2	SAMN03252430	PRJNA269191	GCA_001900795.1	NZ_CP010163	NZ_CP010164,NZ_CP010165,NZ_CP010166	complete	4	4577859	4082	3492	565	50	No
245	Escherichia coli	266917_2	SAMN08498861	PRJNA315192	GCA_002946715.1	NZ_CP026723	NZ_CP026724,NZ_CP026725,NZ_CP026726,NZ_CP026727,NZ_CP026728	complete	6	5887450	5439	3626	1792	61	No
246	Escherichia coli	K-12 substr. W3110	SAMD00061081	PRJNA16351	GCA_000010245.1	NC_007779	0	complete	1	4646332	4233	3630	580	29	No
247	Escherichia coli	F5505-C1	SAMN07656209	PRJNA218110	GCA_002741315.1	NZ_CP024257	NZ_CP024258,NZ_CP024259	complete	3	5078362	4533	3572	940	84	No
248	Escherichia coli	BH100 substr. MG2017	SAMN08117235	PRJNA389912	GCA_002859105.1	NZ_CP025251	NZ_CP025252,NZ_CP025253	complete	3	5270937	4752	3573	1160	36	No
249	Escherichia coli	p11A	SAMN13948684	PRJNA603908	GCA_011330935.2	NZ_CP049077	NZ_CP049078,NZ_CP049079	complete	3	5546852	5163	3568	1577	54	No
250	Escherichia coli	144	SAMN12163093	PRJNA551684	GCA_007109305.1	NZ_CP041550	NZ_CP041551,NZ_CP041552,NZ_CP041553,NZ_CP041554,NZ_CP041555	draft	6	5368883	5129	3578	1530	87	No
251	Escherichia coli	RM9872	SAMN08724661	PRJNA69939	GCA_003586065.1	NZ_CP028379	0	complete	2	5475442	4977	3560	1396	148	No
252	Escherichia coli	KBN10P04869	SAMN08369073	PRJNA430286	GCA_002953455.1	NZ_CP026473	NZ_CP026474,NZ_CP026475,NZ_CP026476	complete	4	5104264	4594	3634	937	2	No
253	Escherichia coli	BR32-DEC	SAMN10748605	PRJNA511007	GCA_004116915.1	NZ_CP035350	NZ_CP035349,NZ_CP035351	draft	3	4848573	4399	3582	793	16	No
254	Escherichia coli		SAMEA4682257	PRJEB21499	GCA_900747785.1	NZ_LR536431	0	complete	1	5114416	4583	3485	1078	193	No
255	Escherichia coli	5CRE51	SAMN06828737	PRJNA384104	GCA_002142695.1	NZ_CP021175	NZ_CP021176,NZ_CP021177	complete	3	5256426	4808	3590	1202	22	No
256	Escherichia coli	cq9	SAMN09630238	PRJNA480178	GCA_003402955.1	NZ_CP031546	NZ_CP031547,NZ_CP031548,NZ_CP031549,NZ_CP031550	complete	5	5905147	5466	3645	1794	217	No
257	Escherichia coli	720632	SAMN08161340	PRJNA421191	GCA_003956345.1	NZ_CP025842	NZ_CP025843,NZ_CP025845,NZ_CP025846,NZ_CP025844	complete	5	5078039	4608	3524	1048	148	No
258	Escherichia coli	AR_0369	SAMN07291512	PRJNA316321	GCA_002968715.1	NZ_CP027140	NZ_CP027137,NZ_CP027138,NZ_CP027135,NZ_CP027136,NZ_CP027139	complete	6	4919661	4498	3563	907	59	No
259	Escherichia coli	2014C-3599	SAMN03098208	PRJNA218110	GCA_003018935.1	NZ_CP027435	0	complete	2	5483749	5067	3637	1411	246	No
260	Escherichia coli	D7	SAMN03252425	PRJNA269191	GCA_001900375.1	NZ_CP010150	0	complete	1	4827779	4403	3659	724	10	No
261	Escherichia coli	PA45B	SAMN06920354	PRJNA385892	GCA_002285755.1	NZ_CP021288	0	complete	2	5221926	4792	3586	1187	2	No
262	Escherichia coli	69	SAMN12163104	PRJNA551684	GCA_007107705.1	NZ_CP041522	NZ_CP041523,NZ_CP041524,NZ_CP041525	draft	4	5417941	5115	3582	1511	55	No
263	Escherichia coli	RM9088	SAMN12405405	PRJNA557687	GCA_008065435.1	NZ_CP042298	NZ_CP042296,NZ_CP042297	complete	3	5524396	5127	3632	1471	166	No
264	Escherichia coli	NCTC9699	SAMEA3403043	PRJEB6403	GCA_900636125.1	NZ_LR134228	0	complete	1	4969847	4491	3643	828	24	No
265	Escherichia coli	C11	SAMN03252418	PRJNA269191	GCA_001900355.1	NZ_CP010133	0	complete	1	5414571	4929	3661	1246	423	No
266	Escherichia coli	LHM10-1	SAMN11087649	PRJNA526123	GCA_004924275.1	NZ_CP037903	NZ_CP037909,NZ_CP037906,NZ_CP037904,NZ_CP037905,NZ_CP037907,NZ_CP037908	complete	7	5115704	4611	3513	1076	96	No
267	Escherichia coli	AR_0085	SAMN04014926	PRJNA292904	GCA_003204155.1	NZ_CP029741	NZ_CP029742,NZ_CP029743,NZ_CP029744	complete	4	5574539	5138	3613	1499	170	No
268	Escherichia coli	S51	SAMN05190012	PRJNA323827	GCA_001660565.1	NZ_CP015997	NZ_CP015995,NZ_CP015996	complete	3	5186163	4859	3641	1196	42	No
269	Escherichia coli	H6	SAMN03252433	PRJNA269191	GCA_001900435.1	NZ_CP010170	0	complete	1	4832567	4425	3639	771	50	No
270	Escherichia coli	RM14715	SAMN08581174	PRJNA341281	GCA_003044015.1	NZ_CP027104	0	complete	1	4825089	4235	3355	862	48	No
271	Escherichia coli	73	SAMN12163097	PRJNA551684	GCA_007108685.1	NZ_CP041538	NZ_CP041539,NZ_CP041540	draft	3	5408216	4973	3533	1419	154	No
272	Escherichia coli	RM9387	SAMN03264844	PRJNA253935	GCA_000801165.1	NZ_CP009104	0	complete	2	4995948	4646	3661	960	68	No
273	Escherichia coli	JJ1887	SAMN04481707	PRJNA311313	GCA_001593565.1	NZ_CP014316	NZ_CP014317,NZ_CP014318,NZ_CP014319,NZ_CP014321,NZ_CP014320	complete	6	5331521	4934	3579	1337	24	No
274	Escherichia coli	103	SAMN04096281	PRJNA278886	GCA_004564175.1	NZ_CP020495	NZ_CP020496,NZ_CP020497	complete	3	5330963	4886	3620	1245	24	No
275	Escherichia coli	NU14	SAMN06314223	PRJNA373796	GCA_002024865.1	NZ_CP019777	0	complete	1	5076615	4640	3585	1036	12	No
276	Escherichia coli	536	SAMN02604181	PRJNA16235	GCA_000013305.1	NC_008253	0	complete	1	4938920	4433	3520	895	43	No
277	Escherichia coli	EC25	SAMN10743440	PRJNA515159	GCA_004088295.1	NZ_CP035123	NZ_CP035124,NZ_CP035126,NZ_CP035127,NZ_CP035128,NZ_CP035125	complete	6	5069694	4635	3617	992	41	No
278	Escherichia coli	S3	SAMN03252450	PRJNA269191	GCA_001900905.1	NZ_CP010228	0	complete	1	4632368	4275	3639	617	11	No
279	Escherichia coli	118UI	SAMN10112494	PRJNA492884	GCA_003627855.1	NZ_CP032515	NZ_CP032517,NZ_CP032516	complete	3	5300729	4857	3630	1209	37	No
280	Escherichia coli	EC2	SAMN12307470	PRJNA555326	GCA_009720465.1	NZ_CP041955	NZ_CP041956,NZ_CP041957,NZ_CP041958,NZ_CP041959,NZ_CP041960	complete	6	5201916	4682	3611	1052	17	No
281	Escherichia coli	NCTC9966	SAMEA3451135	PRJEB6403	GCA_900474445.1	NZ_LS483296	0	complete	1	4705297	4205	3485	699	31	No
										Ave:	4661.27		min:	0
													max:	488

## Sheet: B. Klebsiella
#	Genus and Species	Strain/Isolate	Biosample	Bioproject	Assembly	Chromosome/Main Accession	Plasmid Accessions	Status	Size (bp)	# Contigs	#CDSs	# Core	# Variable	# Singleton	Used in Tn-Seq
1	Klebsiella pneumoniae	SMU18037509	SAMN13135504	PRJNA579868	GCA_009556655.1	NZ_CP045661	NZ_CP045662,NZ_CP045663	complete	5514092	3	5050	4379	668	34	No
2	Klebsiella pneumoniae	KpvST101_OXA-48	SAMN09729079	PRJNA483246	GCA_003363735.2	NZ_CP031368	NZ_CP031374,NZ_CP031369,NZ_CP031370,NZ_CP031371,NZ_CP031372,NZ_CP031373,NZ_CP031375	complete	6115391	8	5575	4227	1342	56	No
3	Klebsiella pneumoniae	AR_0140	SAMN04014981	PRJNA292902	GCA_003204465.1	NZ_CP029722	NZ_CP029723,NZ_CP029724	complete	5586205	3	5289	4267	1017	107	No
4	Klebsiella pneumoniae	AR_0066	SAMN04014907	PRJNA292904	GCA_002948565.1	NZ_CP026751	NZ_CP026752,NZ_CP026753	complete	5733600	3	5286	4388	892	6	No
5	Klebsiella pneumoniae	2e	SAMN08828864	PRJNA448361	GCA_003692695.1	NZ_CP028478	NZ_CP028479,NZ_CP028480	complete	5439580	3	5156	4335	812	66	No
6	Klebsiella pneumoniae	KP30835	SAMN04457966	PRJNA311034	GCA_003368025.1	NZ_CP027697	NZ_CP027696,NZ_CP027695,NZ_CP027698,NZ_CP027699,NZ_CP027700	complete	5941188	6	5158	3966	1189	14	No
7	Klebsiella pneumoniae	INF116-sc-2279924	SAMEA3356997	PRJNA486877	GCA_003432245.1	NZ_CP031792	NZ_CP031793,NZ_CP031794	complete	5465612	3	5172	4432	736	35	No
8	Klebsiella pneumoniae	PIMB15ND2KP27	SAMN09104544	PRJNA470778	GCA_007873865.1	NZ_CP041639	NZ_CP041641,NZ_CP041640,NZ_CP041642	complete	5736143	4	5532	4401	1127	60	No
9	Klebsiella pneumoniae	KpvST15_NDM	SAMN11793565	PRJNA483246	GCA_005885775.1	NZ_CP040599	NZ_CP040593,NZ_CP040595,NZ_CP040598,NZ_CP040594,NZ_CP040596,NZ_CP040597	complete	5897213	7	5367	4312	1053	16	No
10	Klebsiella pneumoniae	11219	SAMN09476129	PRJNA477658	GCA_003285145.1	NZ_CP030174	0	complete	5377145	1	5075	4377	696	75	No
11	Klebsiella pneumoniae	08EU827	SAMN08222595	PRJNA427077	GCA_004010995.1	NZ_CP025576	NZ_CP025577,NZ_CP025578,NZ_CP025579,NZ_CP025580	complete	5582414	5	5278	4402	871	21	No
12	Klebsiella pneumoniae	SWU01	SAMN06109054	PRJNA354663	GCA_001902475.1	NZ_CP018454	0	complete	5699058	2	5488	4412	1071	9	No
13	Klebsiella pneumoniae	4743	SAMN10343201	PRJNA477005	GCA_003790485.1	NZ_CP033625	NZ_CP033626,NZ_CP033627,NZ_CP033628,NZ_CP033629,NZ_CP033630,NZ_CP033624	complete	5857478	7	5608	4384	1220	78	No
14	Klebsiella pneumoniae	NTUH-K2044	SAMD00060934	PRJDA21069	GCA_000009885.1	NC_012731	0	complete	5472672	2	5115	4392	718	4	No
15	Klebsiella pneumoniae	13190	SAMN08366845	PRJNA407397	GCA_009497735.1	NZ_CP026017	NZ_CP026019,NZ_CP026018,NZ_CP026020	complete	5685075	4	5284	4402	878	65	No
16	Klebsiella pneumoniae	SCKP020046	SAMN07609114	PRJNA353728	GCA_002852945.3	NZ_CP028782	NZ_CP028783,NZ_CP028779,NZ_CP028780,NZ_CP028781	complete	5653527	5	5467	4417	1048	38	No
17	Klebsiella pneumoniae	PMK1	SAMN02885365	PRJNA253300	GCA_000764615.1	NZ_CP008929	NZ_CP008930,NZ_CP008931,NZ_CP008932,NZ_CP008933	complete	5990738	5	5616	4392	1219	49	No
18	Klebsiella pneumoniae	INF157	SAMEA3357077	PRJNA351909	GCA_002753075.1	NZ_CP024528	NZ_CP024529,NZ_CP024530,NZ_CP024531,NZ_CP024532,NZ_CP024533,NZ_CP024534	complete	5768986	7	5370	4388	977	41	No
19	Klebsiella pneumoniae	UHKPC48	SAMN02142018	PRJNA187293	GCA_000409085.1	NZ_ARPP01000000	0	draft	5620362	194	5568	4418	1135	4	No
20	Klebsiella pneumoniae	AR_0109	SAMN04014950	PRJNA292904	GCA_003571705.1	NZ_CP032207	NZ_CP032206,NZ_CP032208,NZ_CP032209,NZ_CP032210,NZ_CP032211,NZ_CP032212	complete	5924827	7	5754	4394	1354	90	No
21	Klebsiella pneumoniae	RJF999	SAMN04377968	PRJNA307276	GCA_001529935.1	NZ_CP014010	0	complete	5690826	2	5323	4423	892	1	No
22	Klebsiella pneumoniae	WCHKP13F2	SAMN06671956	PRJNA353728	GCA_002257935.4	NZ_CP028391	NZ_CP028389,NZ_CP028390	complete	5749442	3	5498	4409	1085	52	No
23	Klebsiella pneumoniae	AR_0046	SAMN04014887	PRJNA292904	GCA_003571745.1	NZ_CP032222	NZ_CP032223,NZ_CP032224,NZ_CP032225,NZ_CP032226,NZ_CP032227	complete	5768716	6	5513	4420	1086	9	No
24	Klebsiella pneumoniae	R50	SAMN11650121	PRJNA542978	GCA_006974165.1	NZ_CP040363	0	complete	5284298	2	4921	4400	516	5	No
25	Klebsiella pneumoniae	F89-1	SAMN08380938	PRJNA430923	GCA_004120135.1	NZ_CP026159	0	complete	5272353	1	5045	4425	617	21	No
26	Klebsiella pneumoniae	WCHKP2	SAMN06909160	PRJNA353728	GCA_002164835.4	NZ_CP028542	NZ_CP028539,NZ_CP028540,NZ_CP028541	complete	5670650	4	5544	4395	1144	27	No
27	Klebsiella pneumoniae	L39_2	SAMN10433884	PRJNA449865	GCA_006494895.1	NZ_CP033954	NZ_CP033955,NZ_CP033956,NZ_CP033957,NZ_CP033958,NZ_CP033959	complete	5910465	6	5692	4406	1280	11	No
28	Klebsiella pneumoniae	F44	SAMN08180798	PRJNA422508	GCA_002848585.1	NZ_CP025461	NZ_CP025462,NZ_CP025463,NZ_CP025464,NZ_CP025465	complete	5899407	5	5540	4372	1159	14	No
29	Klebsiella pneumoniae	NUHL24835	SAMN04421276	PRJNA309157	GCA_001521895.1	NZ_CP014006	NZ_CP014004,NZ_CP014005	complete	5535187	3	5280	4409	866	42	No
30	Klebsiella pneumoniae	AR_0097	SAMN04014938	PRJNA292904	GCA_003571645.1	NZ_CP032200	NZ_CP032195,NZ_CP032196,NZ_CP032197,NZ_CP032198,NZ_CP032199	complete	5703725	6	5501	4402	1090	43	No
31	Klebsiella pneumoniae	NY9	SAMN04889856	PRJNA319426	GCA_001952895.1	NZ_CP015385	NZ_CP015386,NZ_CP015387,NZ_CP015388,NZ_CP015389,NZ_CP015390,NZ_CP015391	complete	5880908	7	5744	4414	1324	26	No
32	Klebsiella pneumoniae	Kp_Goe_62629	SAMN05412811	PRJNA329409	GCA_001902355.1	NZ_CP018366	NZ_CP018364,NZ_CP018365	complete	5778578	3	5540	4409	1124	7	No
33	Klebsiella pneumoniae	F93-1	SAMN08380941	PRJNA430926	GCA_004120035.1	NZ_CP026160	0	complete	5356474	2	5101	4392	704	39	No
34	Klebsiella pneumoniae	KPNIH48	SAMN06040387	PRJNA430813	GCA_002935085.1	NZ_CP026392	NZ_CP026394,NZ_CP026395,NZ_CP026397,NZ_CP026393,NZ_CP026396,NZ_CP026398	complete	6296819	7	6118	4354	1755	257	No
35	Klebsiella pneumoniae	203	SAMN05774083	PRJNA278886	GCA_003186535.1	NZ_CP021165	0	complete	5380271	2	5148	4415	727	77	No
36	Klebsiella pneumoniae	W14	SAMN04992856	PRJNA321220	GCA_001646625.1	NZ_CP015753	NZ_CP015754,NZ_CP015755	complete	5495481	3	5145	4390	753	24	No
37	Klebsiella pneumoniae	LH94	SAMN10740431	PRJNA515022	GCA_009387775.1	NZ_CP035202	NZ_CP035203,NZ_CP035206,NZ_CP035205,NZ_CP035204	complete	5709714	5	5371	4405	959	48	No
38	Klebsiella pneumoniae	QMP B2-170	SAMEA882196	PRJNA486877	GCA_003432265.1	NZ_CP031798	0	complete	5420229	2	5159	4399	756	38	No
39	Klebsiella pneumoniae	KP17-15	SAMN10439690	PRJNA505940	GCA_003855535.1	NZ_CP034076	0	complete	5379069	1	5034	4404	626	25	No
40	Klebsiella pneumoniae	ARLG-3135	SAMN10432823	PRJNA433394	GCA_003850165.1	NZ_CP033952	NZ_CP033946,NZ_CP033947,NZ_CP033948,NZ_CP033949,NZ_CP033950,NZ_CP033951	complete	5562458	7	5289	4390	891	23	No
41	Klebsiella pneumoniae	CCUG 70742	SAMN07602587	PRJNA401330	GCA_003194285.1	NZ_CP023249	NZ_CP023250,NZ_CP023251,NZ_CP023252,NZ_CP023253	complete	5391141	5	5155	4421	729	6	No
42	Klebsiella pneumoniae	FDAARGOS_630	SAMN11056345	PRJNA231221	GCA_008693405.1	NZ_CP044039	NZ_CP044035,NZ_CP044036,NZ_CP044037,NZ_CP044038,NZ_CP044040,NZ_CP044041,NZ_CP044042	complete	5642810	8	5315	4412	900	47	No
43	Klebsiella pneumoniae	CAV1344	SAMN03024590	PRJNA246471	GCA_001022175.1	NZ_CP011622	NZ_CP011624,NZ_CP011623,NZ_CP011619,NZ_CP011620,NZ_CP011621	complete	5810009	6	5601	4355	1242	117	No
44	Klebsiella pneumoniae	NKU_Kleb8A7	SAMN12273071	PRJNA529535	GCA_007197815.1	NZ_CP041644	0	complete	5456528	2	5130	4435	691	23	No
45	Klebsiella pneumoniae	Kpn223	SAMN03455975	PRJNA279655	GCA_001663435.1	NZ_CP015025	0	complete	5536135	2	5215	4420	793	46	No
46	Klebsiella pneumoniae	KSB1_7J	SAMEA3357374	PRJNA351909	GCA_002753375.1	NZ_CP024548	0	complete	5354543	1	4974	4416	553	43	No
47	Klebsiella pneumoniae	blaNDM-1	SAMN02777842	PRJNA248655	GCA_000739495.1	NZ_CP009115	NZ_CP009114,NZ_CP009116	complete	5510332	3	5327	4414	907	13	No
48	Klebsiella pneumoniae	AR_0145	SAMN04014986	PRJNA292902	GCA_002202215.1	NZ_CP021939	NZ_CP021940,NZ_CP021941,NZ_CP021942,NZ_CP021943	complete	5656270	5	5234	4405	826	22	No
49	Klebsiella pneumoniae	AUSMDU00008079	SAMN07452764	PRJNA397262	GCA_002249975.3	NZ_CP022691	NZ_CP022692,NZ_CP022693,NZ_CP022694,NZ_CP045796	complete	5827698	5	5516	4407	1105	4	No
50	Klebsiella pneumoniae	160111	SAMN09279554	PRJNA473597	GCA_003429545.1	NZ_CP029689	NZ_CP030130,NZ_CP030131,NZ_CP030132,NZ_CP030133,NZ_CP030134,NZ_CP030135	complete	5805104	7	5677	4373	1298	21	No
51	Klebsiella pneumoniae	C51	SAMN12289282	PRJNA550014	GCA_008931345.1	NZ_CP042481	NZ_CP042482,NZ_CP042483,NZ_CP042484,NZ_CP042485,NZ_CP042486,NZ_CP042487	complete	5686533	7	5323	4365	954	70	No
52	Klebsiella pneumoniae		SAMN04448241	PRJNA296771	GCA_001709295.1	NZ_CP016926	NZ_CP016924,NZ_CP016927,NZ_CP016925	complete	5483848	4	5184	4386	791	12	No
53	Klebsiella pneumoniae	KPCTRSRTH01	SAMN07450608	PRJNA389557	GCA_002251875.3	NZ_CP041098	NZ_CP041092,NZ_CP041093,NZ_CP041094,NZ_CP041095,NZ_CP041096,NZ_CP041097	complete	5725168	7	5389	4405	981	92	No
54	Klebsiella pneumoniae	INF078	SAMEA3357079	PRJEB6891	GCA_003660185.1	NZ_CP032831	0	complete	5695354	2	5412	4436	970	238	No
55	Klebsiella pneumoniae	Kp13	SAMN02641520	PRJNA78291	GCA_000512165.1	NZ_CP003999	NZ_CP003996,NZ_CP003994,NZ_CP003995,NZ_CP003997,NZ_CP003998,NZ_CP004000	complete	5739888	7	5464	4410	1050	46	No
56	Klebsiella pneumoniae	AR_0126	SAMN04014967	PRJNA292902	GCA_002192315.1	NZ_CP021743	NZ_CP021740,NZ_CP021741,NZ_CP021742	complete	5598174	4	5230	4395	830	48	No
57	Klebsiella pneumoniae	AR_0049	SAMN04014890	PRJNA292904	GCA_001922465.1	NZ_CP018816	NZ_CP018817,NZ_CP018818,NZ_CP018819	complete	5779484	4	5650	4424	1221	33	No
58	Klebsiella pneumoniae	N4b	SAMN04448505	PRJNA302185	GCA_003408615.1	NZ_CP031577	NZ_CP031578,NZ_CP031579,NZ_CP031580,NZ_CP031584,NZ_CP031581,NZ_CP031583,NZ_CP031582	complete	6074707	8	5535	4290	1236	77	No
59	Klebsiella pneumoniae	NKU_KlebA1	SAMN11292297	PRJNA529535	GCA_007999005.1	NZ_CP041649	0	complete	5415079	2	4323	3674	642	42	No
60	Klebsiella pneumoniae	AJ218	SAMEA5128437	PRJEB29928	GCA_900622605.1	NZ_LR130541	0	complete	5668371	2	5322	4406	912	43	No
61	Klebsiella pneumoniae	NH54	SAMN08026708	PRJNA418370	GCA_003031345.1	NZ_CP024916	NZ_CP024917,NZ_CP024918,NZ_CP024919	complete	5640638	4	5224	4364	856	12	No
62	Klebsiella pneumoniae	LH102-A	SAMN10721859	PRJNA514280	GCA_009387945.1	NZ_CP035194	0	complete	5213480	2	4880	4385	491	54	No
63	Klebsiella pneumoniae	MSB1_8A-sc-2280397	SAMEA3357466	PRJNA486877	GCA_003432165.1	NZ_CP031800	NZ_CP031801,NZ_CP031802,NZ_CP031803,NZ_CP031804,NZ_CP031805,NZ_CP031806,NZ_CP031807	complete	6109915	8	5923	4390	1525	54	No
64	Klebsiella pneumoniae	KPN1482	SAMN06438459	PRJNA376414	GCA_002156745.1	NZ_CP020841	NZ_CP020842,NZ_CP020843,NZ_CP020844,NZ_CP020846,NZ_CP020845	complete	5965284	6	5638	4398	1234	128	No
65	Klebsiella pneumoniae	CG43	SAMN02603668	PRJNA177782	GCA_000474015.1	NC_022566	0	complete	5166857	1	4804	4427	371	4	No
66	Klebsiella pneumoniae	cr-hvkp3	SAMN07811429	PRJNA351750	GCA_003932915.1	NZ_CP024707	NZ_CP024708,NZ_CP024709	complete	5655284	3	5321	4364	952	53	No
67	Klebsiella pneumoniae	UCLAOXA232KP	SAMN04008892	PRJNA293620	GCA_001741665.1	NZ_CP012561	NZ_CP012562,NZ_CP012563,NZ_CP012564,NZ_CP012565,NZ_CP012566,NZ_CP012567	complete	5880491	7	5618	4384	1230	58	No
68	Klebsiella pneumoniae	INF237	SAMEA3357202	PRJEB6891	GCA_003660205.1	NZ_CP032833	NZ_CP032834,NZ_CP032835,NZ_CP032836,NZ_CP032837,NZ_CP032838	complete	5558988	6	5077	3950	1117	272	No
69	Klebsiella pneumoniae	FDAARGOS_775	SAMN11056490	PRJNA231221	GCA_006364295.1	NZ_CP040993	NZ_CP040992,NZ_CP040994,NZ_CP040995,NZ_CP040996	complete	5573867	5	5187	4276	903	60	No
70	Klebsiella pneumoniae	EuSCAPE_BE085	SAMEA3727672	PRJEB10018	GCA_900507025.1	NZ_UJPW01000000	0	draft	5699754	140	5475	4411	1058	20	No
71	Klebsiella pneumoniae	HZW25	SAMN08135572	PRJNA421241	GCA_002966875.1	NZ_CP025211	NZ_CP025212,NZ_CP025213,NZ_CP025214,NZ_CP025215	complete	5604335	5	5134	4138	988	130	No
72	Klebsiella pneumoniae	KSB1_4E	SAMEA3357325	PRJNA351909	GCA_002754835.1	NZ_CP024499	NZ_CP024500,NZ_CP024501,NZ_CP024502,NZ_CP024503	complete	5698065	5	5239	4380	856	12	No
73	Klebsiella pneumoniae	KPNIH39	SAMN03455930	PRJNA279611	GCA_001663295.1	NZ_CP014765	NZ_CP014762,NZ_CP014763,NZ_CP014764	complete	5779669	4	5477	4420	1052	88	No
74	Klebsiella pneumoniae	ED2	SAMN05425525	PRJNA330755	GCA_001708245.1	NZ_CP016813	0	complete	5412960	1	5047	4409	631	1	No
75	Klebsiella pneumoniae	SCKP040074	SAMN08027262	PRJNA353728	GCA_003037615.2	NZ_CP029387	NZ_CP029388,NZ_CP029385,NZ_CP029386	complete	5570198	4	5354	4407	944	45	No
76	Klebsiella pneumoniae	INF059	SAMEA3357043	PRJNA351909	GCA_002753355.1	NZ_CP024545	NZ_CP024546,NZ_CP024547	complete	5519452	3	5159	4414	740	16	No
77	Klebsiella pneumoniae	AR376	SAMN07291519	PRJNA316321	GCA_003074015.1	NZ_CP029137	NZ_CP029135,NZ_CP029136,NZ_CP029138,NZ_CP029139	complete	5675659	5	5377	4403	969	6	No
78	Klebsiella pneumoniae	ATCC 43816 KPPR1	SAMN02982872	PRJNA253462	GCA_000742755.1	NZ_CP009208	0	complete	5374834	1	5045	4388	651	35	Yes
79	Klebsiella pneumoniae	P094-1	SAMN10986063	PRJNA563201	GCA_008369685.1	NZ_CP043562	0	complete	5058062	1	4612	4178	430	32	No
80	Klebsiella pneumoniae	AR_0087	SAMN04014928	PRJNA292904	GCA_003204175.1	NZ_CP029738	NZ_CP029739,NZ_CP029740	complete	5626400	3	5359	4397	957	60	No
81	Klebsiella pneumoniae	LH375	SAMN10724437	PRJNA514429	GCA_009387915.1	NZ_CP035196	NZ_CP035198,NZ_CP035200,NZ_CP035199,NZ_CP035201,NZ_CP035197	complete	5372573	6	5028	4367	655	44	No
82	Klebsiella pneumoniae	CRKP-1215	SAMN07944237	PRJNA416193	GCA_002786755.1	NZ_CP024838	NZ_CP024839,NZ_CP024840,NZ_CP024841	complete	5720338	4	5299	4388	908	44	No
83	Klebsiella pneumoniae	INF235-sc-2280127	SAMEA3357198	PRJNA486877	GCA_003590665.1	NZ_CP031817	NZ_CP031818,NZ_CP031819,NZ_CP031820,NZ_CP031821,NZ_CP031822	complete	5596986	6	5230	4373	846	71	No
84	Klebsiella pneumoniae	AR_0107	SAMN04014948	PRJNA292904	GCA_002202275.1	NZ_CP021955	NZ_CP021956,NZ_CP021957	complete	5658318	3	5334	4304	1026	162	No
85	Klebsiella pneumoniae	HS11286	SAMN02602959	PRJNA78789	GCA_000240185.2	NC_016845	NC_016838,NC_016846,NC_016839,NC_016840,NC_016847,NC_016841	complete	5682322	7	5779	4367	1290	109	No
86	Klebsiella pneumoniae	TH164	SAMN10740630	PRJNA515025	GCA_009387815.1	NZ_CP035210	NZ_CP035212,NZ_CP035211,NZ_CP035213	complete	5656506	4	5362	4423	933	21	No
87	Klebsiella pneumoniae	NCTC11359	SAMEA3251435	PRJEB6403	GCA_900635125.1	NZ_LR133964	0	complete	5093886	1	4684	4316	366	11	No
88	Klebsiella pneumoniae	555	SAMN12741260	PRJNA565355	GCA_008632415.1	NZ_CP043932	NZ_CP043933,NZ_CP043934,NZ_CP043935,NZ_CP043936	complete	5960649	5	5555	4389	1160	64	No
89	Klebsiella pneumoniae	NR5632	SAMN08133261	PRJNA420753	GCA_002833425.1	NZ_CP025143	NZ_CP025144,NZ_CP025145	complete	5741903	3	5357	4378	974	23	No
90	Klebsiella pneumoniae	ATCC 700721; MGH 78578	SAMN02603941	PRJNA31	GCA_000016305.1	NC_009653	NC_009648,NC_009649,NC_009650,NC_009651,NC_009652	complete	5694894	6	5413	4397	1011	86	No
91	Klebsiella pneumoniae	2002-04-01	SAMN07760932	PRJNA413669	GCA_003856595.1	NZ_CP023839	NZ_CP023840,NZ_CP023841,NZ_CP023842,NZ_CP023843	complete	5657200	5	5392	4429	960	22	No
92	Klebsiella pneumoniae	34618	SAMN03067424	PRJNA259789	GCA_000814305.1	NZ_CP010396	NZ_CP010392,NZ_CP010394,NZ_CP010393,NZ_CP010395	complete	5649912	5	5422	4422	997	7	No
93	Klebsiella pneumoniae	QS17-0161	SAMN07792166	PRJNA414489	GCA_002752955.1	NZ_CP024458	NZ_CP024459,NZ_CP024462,NZ_CP024461,NZ_CP024465,NZ_CP024463,NZ_CP024460,NZ_CP024464	complete	5717053	8	5256	4411	841	8	No
94	Klebsiella pneumoniae	L5-2	SAMN08281173	PRJNA428137	GCA_004014965.1	NZ_CP025684	0	complete	5376334	2	5066	4410	650	34	No
95	Klebsiella pneumoniae	XH209	SAMN02649400	PRJNA261555	GCA_000775955.1	NZ_CP009461	0	complete	5118878	1	4885	4420	461	22	No
96	Klebsiella pneumoniae	KSB1_1I-sc-2280289	SAMEA3357358	PRJNA486877	GCA_003432145.1	NZ_CP031789	NZ_CP031790,NZ_CP031791	complete	5505832	3	5239	4427	808	33	No
97	Klebsiella pneumoniae	TK421	SAMN13161584	PRJNA449090	GCA_009601745.1	NZ_CP045694	NZ_CP045691,NZ_CP045692,NZ_CP045693	complete	5565050	4	5073	4370	698	128	No
98	Klebsiella pneumoniae	AR_0117	SAMN04014958	PRJNA292902	GCA_002055765.1	NZ_CP020066	NZ_CP020061,NZ_CP020062,NZ_CP020063,NZ_CP020064,NZ_CP020065	complete	5838292	6	5316	4310	1000	69	No
99	Klebsiella pneumoniae	Kp_Goe_39795	SAMN05412810	PRJNA329409	GCA_001902395.1	NZ_CP018458	NZ_CP018460,NZ_CP018461,NZ_CP018462,NZ_CP018459	complete	5676522	5	5366	4379	983	47	No
100	Klebsiella pneumoniae	KP38731	SAMN04457965	PRJNA311034	GCA_002009075.1	NZ_CP014300	NZ_CP014294,NZ_CP014295,NZ_CP014296,NZ_CP014297,NZ_CP014298,NZ_CP014299	complete	5852942	7	5325	4189	1124	63	No
101	Klebsiella pneumoniae	11420	SAMN08366843	PRJNA407397	GCA_009497755.1	NZ_CP026023	NZ_CP026024,NZ_CP026025	complete	5749567	3	5243	4392	845	13	No
102	Klebsiella pneumoniae	4300STDY6636992	SAMEA24027418	PRJEB19226	GCA_900493125.1	NZ_UFBZ01000000	0	draft	5509411	48	5251	4412	834	38	No
103	Klebsiella pneumoniae	RJF293	SAMN04377969	PRJNA307277	GCA_001530015.1	NZ_CP014008	0	complete	5450593	2	5022	4347	671	27	No
104	Klebsiella pneumoniae	K66-45	SAMN04158282	PRJNA295003	GCA_001462735.1	NZ_LNGZ01000000	0	draft	5981886	166	5647	4399	1242	38	No
105	Klebsiella pneumoniae	AR_0076	SAMN04014917	PRJNA292904	GCA_003571525.1	NZ_CP032167	NZ_CP032168,NZ_CP032169,NZ_CP032170,NZ_CP032171,NZ_CP032172	complete	5595201	6	5443	4360	1080	113	No
106	Klebsiella pneumoniae	UHKPC33	SAMN02142014	PRJNA187294	GCA_000417085.2	NZ_CP011989	NZ_CP011991,NZ_CP011993,NZ_CP011990,NZ_CP011992	complete	5663117	5	5525	4401	1118	1	No
107	Klebsiella pneumoniae	Kp52.145	SAMEA3283117	PRJEB99	GCA_000968155.1	NZ_FO834906	NZ_FO834904,NZ_FO834905	complete	5655684	3	5206	4335	866	42	No
108	Klebsiella pneumoniae	R46	SAMN10887831	PRJNA521422	GCA_004208475.1	NZ_CP035777	NZ_CP035774,NZ_CP035776,NZ_CP035775	complete	5457304	4	5213	4428	780	20	No
109	Klebsiella pneumoniae	Kp_Goe_71070	SAMN05412456	PRJNA329409	GCA_001902515.1	NZ_CP018450	NZ_CP018451,NZ_CP018452,NZ_CP018453	complete	5658942	4	5392	4393	995	23	No
110	Klebsiella pneumoniae	ABFPV	SAMN03455989	PRJNA279669	GCA_004322955.1	NZ_CP036442	NZ_CP036443,NZ_CP036444,NZ_CP036445	complete	5616511	4	5370	4411	954	15	No
111	Klebsiella pneumoniae	NCTC11698	SAMEA3368261	PRJEB6403	GCA_901421925.1	NZ_LR588408	0	complete	5261751	1	4779	4329	444	69	No
112	Klebsiella pneumoniae	VAKPC297	SAMN02142050	PRJNA187323	GCA_000406545.1	NZ_APWC01000000	0	draft	5624526	216	5575	4415	1143	7	No
113	Klebsiella pneumoniae	FDAARGOS_531	SAMN10163226	PRJNA231221	GCA_003812105.1	NZ_CP033777	NZ_CP033774,NZ_CP033775,NZ_CP033776,NZ_CP033778,NZ_CP033779	complete	5763743	6	5405	4408	994	46	No
114	Klebsiella pneumoniae	KpN06	SAMN04168654	PRJNA298912	GCA_001456095.3	NZ_CP012995	NZ_CP012992,NZ_CP014305,NZ_CP012993,NZ_CP012994	complete	5650490	5	5448	4399	1046	42	No
115	Klebsiella pneumoniae	TVGHCRE225	SAMN07672549	PRJNA408002	GCA_003203435.1	NZ_CP023722	NZ_CP023723,NZ_CP023724,NZ_CP023725	complete	6107937	4	5945	4413	1524	7	No
116	Klebsiella pneumoniae		SAMN05412805	PRJNA329409	GCA_001902335.1	NZ_CP018337	NZ_CP018339,NZ_CP018338,NZ_CP018340,NZ_CP018341,NZ_CP018342,NZ_CP018343	complete	5851286	7	5559	4315	1240	85	No
117	Klebsiella pneumoniae	NB5306	SAMN10662038	PRJNA512142	GCA_004006035.1	NZ_CP034760	NZ_CP034761,NZ_CP034762,NZ_CP034763,NZ_CP034764,NZ_CP034765	complete	5360721	6	5211	4417	790	38	No
118	Klebsiella pneumoniae	KPNIH29	SAMN02803823	PRJNA248880	GCA_000784945.1	NZ_CP009865	NZ_CP009863,NZ_CP009864	complete	5520596	3	5183	4399	780	77	No
119	Klebsiella pneumoniae	ATCC 35657	SAMN03455977	PRJNA279657	GCA_001936035.1	NZ_CP015134	0	complete	5387970	2	5075	4405	666	17	No
120	Klebsiella pneumoniae	ZYST1	SAMN09691066	PRJNA483353	GCA_003432405.1	NZ_CP031613	NZ_CP031614,NZ_CP031615,NZ_CP031616	complete	5588848	4	5289	4367	914	38	No
121	Klebsiella pneumoniae	UHKPC05	SAMN02141987	PRJNA187282	GCA_000408965.1	NZ_ARVM01000000	0	draft	5502006	187	5469	4416	1037	8	No
122	Klebsiella pneumoniae	BR7	SAMN06173548	PRJNA358426	GCA_002951555.1	NZ_CP018883	0	complete	5431353	2	5076	4378	694	42	No
123	Klebsiella pneumoniae	QS17-0029	SAMN07792096	PRJNA414481	GCA_003073235.1	NZ_CP024038	NZ_CP024040,NZ_CP024041,NZ_CP024039,NZ_CP024042,NZ_CP024044,NZ_CP024043	complete	5617050	7	5233	4381	847	32	No
124	Klebsiella pneumoniae	459	SAMN05231873	PRJNA325418	GCA_002814015.1	NZ_CP018306	0	complete	5320942	1	5117	4411	701	28	No
125	Klebsiella pneumoniae	BK13048	SAMN12984737	PRJNA549322	GCA_009025895.1	NZ_CP045015	NZ_CP045016,NZ_CP045017,NZ_CP045018,NZ_CP045019,NZ_CP045020,NZ_CP045021,NZ_CP045022	complete	5538216	8	5308	4408	897	15	No
126	Klebsiella pneumoniae	FDAARGOS_631	SAMN11056346	PRJNA231221	GCA_008693425.1	NZ_CP044033	NZ_CP044032,NZ_CP044034	complete	5468531	3	5155	4409	742	43	No
127	Klebsiella pneumoniae	KpvST147B_SE1_1_NDM	SAMN11835544	PRJNA483246	GCA_005944305.1	NZ_CP040724	NZ_CP040725,NZ_CP040727,NZ_CP040729,NZ_CP040728,NZ_CP040726,NZ_CP040730,NZ_CP040731	complete	6109775	8	5660	4364	1292	61	No
128	Klebsiella pneumoniae	DHQP1605752_NV	SAMN07265011	PRJNA391323	GCA_002211905.1	NZ_CP022127	NZ_CP022126,NZ_CP022125,NZ_CP022128	complete	5816577	4	5463	4399	1061	4	No
129	Klebsiella pneumoniae	KP-1	SAMN02470575	PRJNA212238	GCA_000465975.2	NZ_CP012883	0	complete	5375667	2	5091	4368	719	29	No
130	Klebsiella pneumoniae	Kp_Goe_827024	SAMN05412797	PRJNA329409	GCA_001908625.1	NZ_CP018701	NZ_CP018702,NZ_CP018704,NZ_CP018706,NZ_CP018705,NZ_CP018703	complete	5907691	6	5656	4423	1230	12	No
131	Klebsiella pneumoniae	C2	SAMN12289275	PRJNA550014	GCA_008931565.1	NZ_CP042520	NZ_CP042521,NZ_CP042522,NZ_CP042523	complete	5503501	4	5238	4399	836	30	No
132	Klebsiella pneumoniae		SAMEA104569902	PRJEB24842	GCA_900323945.1	NZ_LS399318	0	complete	5138672	1	4922	4382	536	1	No
133	Klebsiella pneumoniae	KPNIH27	SAMN02713685	PRJNA198783	GCA_000695935.1	NZ_CP007736	NZ_CP007731,NZ_CP007732,NZ_CP007733,NZ_CP007734,NZ_CP007735	complete	6132443	6	5872	4375	1491	230	No
134	Klebsiella pneumoniae	JM45	SAMN02603607	PRJNA213804	GCA_000445405.1	NC_022083	NC_022082,NC_022078	complete	5603174	3	5336	4280	1052	35	No
135	Klebsiella pneumoniae	FDAARGOS_446	SAMN07312490	PRJNA231221	GCA_002587885.1	NZ_CP023946	NZ_CP023948,NZ_CP023947,NZ_CP023945	complete	5769651	4	5529	4408	1118	20	No
136	Klebsiella pneumoniae	NH34	SAMN10531975	PRJNA508868	GCA_004135795.1	NZ_CP034408	NZ_CP034406,NZ_CP034407	complete	5831084	3	5310	4235	1068	15	No
137	Klebsiella pneumoniae		SAMEA2602946	PRJEB6543	GCA_000822165.1	NZ_CCGW01000000	0	draft	5653209	121	5581	4399	1172	17	No
138	Klebsiella pneumoniae	INF322	SAMEA3357193	PRJNA351909	GCA_002752815.1	NZ_CP024482	NZ_CP024483,NZ_CP024484,NZ_CP024485,NZ_CP024486,NZ_CP024487,NZ_CP024488	complete	5684599	7	5241	4355	882	97	No
139	Klebsiella pneumoniae	SCKP020135	SAMN07609088	PRJNA353728	GCA_002853475.2	NZ_CP037963	NZ_CP037966,NZ_CP037967,NZ_CP037964,NZ_CP037965	complete	5576609	5	5348	4407	936	15	No
140	Klebsiella pneumoniae	KPCTRSRTH07	SAMN07450602	PRJNA389557	GCA_002248115.3	NZ_CP041108	NZ_CP041099,NZ_CP041100,NZ_CP041109,NZ_CP041101,NZ_CP041102,NZ_CP041103,NZ_CP041104,NZ_CP041105,NZ_CP041106,NZ_CP041107	complete	5827024	11	5584	4408	1172	49	No
141	Klebsiella pneumoniae	AR_0160	SAMN04015001	PRJNA292902	GCA_003571585.1	NZ_CP032175	NZ_CP032173,NZ_CP032174	complete	5547246	3	5255	4424	825	49	No
142	Klebsiella pneumoniae	NUHL30457	SAMN08455837	PRJNA432625	GCA_002944845.1	NZ_CP026586	NZ_CP026587,NZ_CP026588,NZ_CP026589,NZ_CP026590	complete	5782903	5	5568	4431	1132	17	No
143	Klebsiella pneumoniae	Kp_Goe_821588	SAMN05412457	PRJNA329409	GCA_001908895.1	NZ_CP018694	NZ_CP018692,NZ_CP018693	complete	5526153	3	5241	4416	823	7	No
144	Klebsiella pneumoniae	KP1692	SAMN11998171	PRJNA548051	GCA_008122305.1	NZ_CP041023	0	complete	5573436	2	4964	4217	742	27	No
145	Klebsiella pneumoniae	CR14	SAMN04889857	PRJNA319426	GCA_001952915.1	NZ_CP015397	NZ_CP015392,NZ_CP015393,NZ_CP015394,NZ_CP015395,NZ_CP015396	complete	6063895	6	5794	4389	1398	67	No
146	Klebsiella pneumoniae	KPNIH49	SAMN06040388	PRJNA430813	GCA_002903025.1	NZ_CP026178	NZ_CP026179,NZ_CP026182,NZ_CP026186,NZ_CP026181,NZ_CP026180,NZ_CP026185,NZ_CP026184,NZ_CP026183	complete	6374553	9	5978	4295	1676	296	No
147	Klebsiella pneumoniae	RJA166	SAMN06200334	PRJNA360094	GCA_002163895.1	NZ_CP019047	NZ_CP019048,NZ_CP019049,NZ_CP019050	complete	5918670	4	5446	4404	1037	23	No
148	Klebsiella pneumoniae	CN1	SAMN04889855	PRJNA319426	GCA_001952875.1	NZ_CP015384	NZ_CP015382,NZ_CP015383	complete	5435802	3	5120	4388	728	14	No
149	Klebsiella pneumoniae	CAV1217	SAMN03024585	PRJNA246471	GCA_001908715.1	NZ_CP018676	NZ_CP018674,NZ_CP018672,NZ_CP018675	complete	5379063	5	5230	4191	1033	36	No
150	Klebsiella pneumoniae	DA33144	SAMN09245753	PRJNA472712	GCA_003181135.1	NZ_CP029590	NZ_CP029591,NZ_CP029592	complete	5482460	3	5274	4406	864	1	No
151	Klebsiella pneumoniae	12208	SAMN09476115	PRJNA477655	GCA_003286975.1	NZ_CP030172	0	complete	5214209	1	4922	4391	527	4	No
152	Klebsiella pneumoniae	121	SAMN09912217	PRJNA487839	GCA_004801235.1	NZ_CP031849	NZ_CP031850,NZ_CP031851,NZ_CP031852,NZ_CP031853	complete	5628430	5	5390	4277	1109	186	No
153	Klebsiella pneumoniae	CCRI-22199	SAMN09692822	PRJNA481972	GCA_004141975.1	NZ_CP035539	NZ_CP035540,NZ_CP035536,NZ_CP035537,NZ_CP035538	complete	5645963	5	5395	4420	973	24	No
154	Klebsiella pneumoniae	FDAARGOS_156	SAMN03996301	PRJNA231221	GCA_002951635.1	NZ_CP014123	NZ_CP014121,NZ_CP014124,NZ_CP014125,NZ_CP014122	complete	5550639	5	5143	4395	740	49	No
155	Klebsiella pneumoniae	F81	SAMN08380935	PRJNA430920	GCA_004120155.1	NZ_CP026164	NZ_CP026165,NZ_CP026166	complete	5487061	3	5202	4402	796	13	No
156	Klebsiella pneumoniae	DA12090	SAMN09271081	PRJNA473316	GCA_007833575.1	NZ_CP030072	0	complete	5497463	2	5181	4414	762	19	No
157	Klebsiella pneumoniae	INF206-sc-2280074	SAMEA3357145	PRJNA486877	GCA_003432185.1	NZ_CP031808	0	complete	5596264	2	5331	4400	928	72	No
158	Klebsiella pneumoniae	30684/NJST258_2	SAMN03081501	PRJNA226699	GCA_000597905.1	NZ_CP006918	NZ_CP006919,NZ_CP006922,NZ_CP006921	complete	5417216	4	5273	4400	868	8	No
159	Klebsiella pneumoniae	TGH8	SAMN04087461	PRJNA295651	GCA_001611055.1	NZ_CP012743	0	complete	5439720	1	5204	4369	828	9	No
160	Klebsiella pneumoniae	KSB2_1B	SAMEA3357405	PRJNA351909	GCA_002753015.1	NZ_CP024504	NZ_CP024507,NZ_CP024506,NZ_CP024508,NZ_CP024509,NZ_CP024510,NZ_CP024511,NZ_CP024512,NZ_CP024513,NZ_CP024514,NZ_CP024505	complete	6025713	11	5535	4382	1148	60	No
161	Klebsiella pneumoniae	INF125-sc-2279943	SAMEA3357016	PRJNA486877	GCA_003432285.1	NZ_CP031795	NZ_CP031796,NZ_CP031797	complete	5456823	3	5152	4433	715	16	No
162	Klebsiella pneumoniae	NFYY0065	SAMN10522466	PRJNA508419	GCA_004137665.1	NZ_CP035531	0	complete	5235159	1	4977	4421	553	23	No
163	Klebsiella pneumoniae	LEMB18	SAMN10574726	PRJNA541977	GCA_009648995.1	NZ_CP045782	0	complete	5220569	1	4819	4406	409	11	No
164	Klebsiella pneumoniae	BP327	SAMN10963497	PRJNA523082	GCA_004319525.1	NZ_CP036335	NZ_CP036338,NZ_CP036337,NZ_CP036336	complete	5881158	4	5516	4355	1156	25	No
165	Klebsiella pneumoniae	234-12	SAMN03496739	PRJNA281780	GCA_000981845.1	NZ_CP011313	NZ_CP011315,NZ_CP011314,NZ_CP011316	complete	5648826	4	5369	4400	960	53	No
166	Klebsiella pneumoniae	ST307PT03	SAMN07421005	PRJNA396106	GCA_003597735.1	NZ_CP022919	NZ_CP022920,NZ_CP022921	complete	5584763	3	5324	4428	891	22	No
167	Klebsiella pneumoniae	Kpn555	SAMN03455976	PRJNA279656	GCA_001663455.1	NZ_CP015130	NZ_CP015131,NZ_CP015133,NZ_CP015132	complete	5730336	4	5417	4404	1009	131	No
168	Klebsiella pneumoniae	CRK0298	SAMN08579613	PRJNA433394	GCA_002970375.3	NZ_CP034039	NZ_CP034040,NZ_CP034041,NZ_CP034042,NZ_CP034043	complete	5776319	5	5603	4407	1191	13	No
169	Klebsiella pneumoniae	SCM96	SAMN08848079	PRJNA448464	GCA_003054385.1	NZ_CP028716	NZ_CP028717,NZ_CP028718	complete	5579775	3	5147	4388	754	10	No
170	Klebsiella pneumoniae	KPNIH1	SAMN01057611	PRJNA73191	GCA_000281535.2	NZ_CP008827	NZ_CP008828,NZ_CP008829,NZ_CP008830	complete	5766615	4	5648	4426	1216	25	No
171	Klebsiella pneumoniae	KSB1_7F-sc-2280268	SAMEA3357337	PRJNA486877	GCA_003432205.1	NZ_CP031814	NZ_CP031815,NZ_CP031816	complete	5419864	3	5157	4429	724	24	No
172	Klebsiella pneumoniae	R210-2	SAMN10461964	PRJNA506506	GCA_003855515.1	NZ_CP034082	NZ_CP034085,NZ_CP034084,NZ_CP034083	complete	5951769	4	5644	4419	1218	15	No
173	Klebsiella pneumoniae	H11	SAMN04244588	PRJNA301380	GCA_002761515.1	NZ_CP018056	0	complete	5316818	1	4895	4388	502	34	No
174	Klebsiella pneumoniae	1756	SAMN06216564	PRJNA360900	GCA_001952835.1	NZ_CP019219	0	complete	5269768	2	4930	4405	522	39	No
175	Klebsiella pneumoniae	2N3	SAMN08222601	PRJNA427082	GCA_002850275.3	NZ_CP025541	0	complete	5319547	1	5004	4412	590	13	No
176	Klebsiella pneumoniae	KP_NORM_BLD_2015_112126	SAMEA5063300	PRJNA505543	GCA_003855335.1	NZ_CP034053	NZ_CP034054,NZ_CP034055,NZ_CP034056,NZ_CP034057	complete	5841099	5	5467	4394	1069	9	No
177	Klebsiella pneumoniae	BA4656	SAMN10908921	PRJNA521675	GCA_004209795.1	NZ_CP035905	NZ_CP035912,NZ_CP035911,NZ_CP035908,NZ_CP035907,NZ_CP035910,NZ_CP035906,NZ_CP035909	complete	6138784	8	5539	4172	1359	33	No
178	Klebsiella pneumoniae	2e	SAMN11603436	PRJNA541795	GCA_005377825.1	NZ_CP040175	NZ_CP040176,NZ_CP040177,NZ_CP040178	complete	5543672	4	5223	4410	811	31	No
179	Klebsiella pneumoniae	1_GR_13	SAMN04868721	PRJNA307517	GCA_001701425.2	NZ_CP027042	NZ_CP027043,NZ_CP027045,NZ_CP027044,NZ_CP027047,NZ_CP027046	complete	5760711	6	5341	4369	968	47	No
180	Klebsiella pneumoniae	GN-2	SAMN05928590	PRJNA349219	GCA_001939885.2	NZ_CP019160	0	complete	5652219	2	5296	4433	857	22	No
181	Klebsiella pneumoniae	1050	SAMN07638733	PRJNA407116	GCA_003443755.1	NZ_CP023416	NZ_CP023417,NZ_CP023418,NZ_CP023419,NZ_CP023420,NZ_CP023421	complete	5977633	6	5565	4382	1180	111	No
182	Klebsiella pneumoniae	AR_0158	SAMN04014999	PRJNA292902	GCA_002180255.1	NZ_CP021700	NZ_CP021696,NZ_CP021697,NZ_CP021698,NZ_CP021699	complete	5806817	5	5325	4342	979	100	No
183	Klebsiella pneumoniae	KpvST383_NDM_OXA-48	SAMN10409888	PRJNA483246	GCA_003860645.2	NZ_CP034200	NZ_CP034201,NZ_CP034202	complete	5806254	3	5206	4112	1085	13	No
184	Klebsiella pneumoniae	KP36	SAMN05786944	PRJNA343398	GCA_001750805.1	NZ_CP017385	NZ_CP017386,NZ_CP017387,NZ_CP017388	complete	5759206	4	5368	4394	971	35	No
185	Klebsiella pneumoniae	NH25	SAMN08022168	PRJNA418211	GCA_003031325.1	NZ_CP024874	NZ_CP024875,NZ_CP024876,NZ_CP024877,NZ_CP024878,NZ_CP024879	complete	5947820	6	5463	4361	1097	34	No
186	Klebsiella pneumoniae	F13	SAMN08380933	PRJNA430916	GCA_004120055.1	NZ_CP026162	0	complete	5492069	2	5234	4419	809	49	No
187	Klebsiella pneumoniae	AR_0139	SAMN04014980	PRJNA292902	GCA_002202195.1	NZ_CP021962	NZ_CP021960,NZ_CP021958,NZ_CP021959,NZ_CP021961	complete	6054276	5	5670	4394	1270	146	No
188	Klebsiella pneumoniae	KP14003	SAMN09835334	PRJNA486074	GCA_003429065.3	NZ_CP041934	NZ_CP041938,NZ_CP041935,NZ_CP041936,NZ_CP041937	complete	5950530	5	5636	4417	1214	36	No
189	Klebsiella pneumoniae	ABFQB	SAMN03455995	PRJNA279675	GCA_004322995.1	NZ_CP036438	NZ_CP036441,NZ_CP036440,NZ_CP036439	complete	5479958	4	5207	4420	781	73	No
190	Klebsiella pneumoniae	IA565	SAMN02768808	PRJNA246609	GCA_000735285.1	NZ_JPIQ01000000	0	draft	5328299	97	4987	4413	570	27	No
191	Klebsiella pneumoniae	WCHKP020098	SAMN08624622	PRJNA353728	GCA_003037005.2	NZ_CP036305	NZ_CP036307,NZ_CP036308,NZ_CP036309,NZ_CP036306	complete	5841127	5	5706	4417	1284	12	No
192	Klebsiella pneumoniae	CR-HvKP4	SAMN09487517	PRJNA477921	GCA_005854245.1	NZ_CP040539	NZ_CP040540,NZ_CP040542,NZ_CP040543,NZ_CP040544,NZ_CP040541	complete	5861748	6	5640	4359	1276	46	No
193	Klebsiella pneumoniae	FDAARGOS_566	SAMN10163190	PRJNA231221	GCA_003812085.1	NZ_CP033757	NZ_CP033755,NZ_CP033758,NZ_CP033759	complete	5667058	5	5286	4380	898	52	No
194	Klebsiella pneumoniae	F5	SAMN08378686	PRJNA430814	GCA_004119955.1	NZ_CP026132	NZ_CP026133,NZ_CP026134,NZ_CP026135	complete	5916981	4	5769	4403	1361	17	No
195	Klebsiella pneumoniae	CAV1042	SAMN03024576	PRJNA246471	GCA_001908515.1	NZ_CP018671	NZ_CP018670,NZ_CP018665,NZ_CP018666,NZ_CP018667,NZ_CP018668,NZ_CP018669	complete	5752260	7	5445	4389	1053	120	No
196	Klebsiella pneumoniae	J1	SAMN04357099	PRJNA306571	GCA_001482345.1	NZ_CP013713	NZ_CP013711,NZ_CP013712	complete	5406866	3	5065	4403	658	114	No
197	Klebsiella pneumoniae	NCTC9157	SAMEA3492649	PRJEB6403	GCA_901422065.1	NZ_LR588412	0	complete	5208158	1	4877	4427	448	18	No
198	Klebsiella pneumoniae	KPNIH45	SAMN03455990	PRJNA430813	GCA_002918585.2	NZ_CP036450	NZ_CP036449,NZ_CP036448,NZ_CP036446,NZ_CP036447	complete	5571508	5	5255	4325	926	60	No
199	Klebsiella pneumoniae	F10(AN)	SAMN08380931	PRJNA430912	GCA_004120015.1	NZ_CP026153	0	complete	5578129	2	5312	4436	871	70	No
200	Klebsiella pneumoniae	2022-02-01	SAMN09811763	PRJNA485593	GCA_004138665.1	NZ_CP031562	NZ_CP031564,NZ_CP031563	complete	5565084	3	5164	4413	745	17	No
201	Klebsiella pneumoniae	BK13043	SAMN06701573	PRJNA376414	GCA_002156725.1	NZ_CP020837	NZ_CP020838,NZ_CP020839,NZ_CP020840	complete	5896654	4	5514	4412	1097	39	No
202	Klebsiella pneumoniae	AR_0079	SAMN04014920	PRJNA292904	GCA_003073335.1	NZ_CP028994	NZ_CP029000,NZ_CP028999,NZ_CP028998,NZ_CP028997,NZ_CP028996,NZ_CP028995	complete	6131952	7	5896	4368	1524	184	No
203	Klebsiella pneumoniae	11492	SAMN08366844	PRJNA407397	GCA_003953905.1	NZ_CP026021	0	complete	5445863	2	5073	4262	803	20	No
204	Klebsiella pneumoniae	KC-Pl-HB1	SAMN09638204	PRJNA480538	GCA_003330945.1	NZ_CP030923	0	complete	5464719	2	5180	4345	831	5	No
205	Klebsiella pneumoniae	CRKP I	SAMN11047257	PRJNA224116	GCF_005347525.1	NZ_CP037927	0	complete	5318075	1	5033	4270	592	1	No
										Ave:	5320.88		Min:	1
													Max:	296

## Sheet: C. Enterobacter
#	Genus, Species and Subspecies	Strain/Isolate	Biosample	Bioproject	Assembly	Chromosome/Main Accession	Plasmid Accessions	Status	Size (bp)	# Contigs	#CDSs	# Core	# Variable	# Singleton
1	Enterobacter hormaechei	PG20180049	SAMN12603274	PRJNA560883	GCA_008124025.1	NZ_CP043226	0	complete	4635256	1	4255	3772	478	1
2	Enterobacter hormaechei	WCHEH020038	SAMN08027258	PRJNA415108	GCA_003428425.1	NZ_CP031726	NZ_CP031722,NZ_CP031723,NZ_CP031724,NZ_CP031725	complete	5081310	5	4779	3802	973	15
3	Enterobacter hormaechei subsp. xiangfangensis	34978	SAMN03067415	PRJNA259658	GCA_000807405.4	NZ_CP010365	NZ_CP012165,NZ_CP010366,NZ_CP010363,NZ_CP012166,NZ_CP010364,NZ_CP010367	complete	5160986	7	4895	3770	1120	151
4	Enterobacter hormaechei	PG20180056	SAMN12603275	PRJNA560883	GCA_008123985.1	NZ_CP043225	0	complete	4635242	1	4251	3770	476	0
5	Enterobacter hormaechei	20710	SAMN09425565	PRJNA476055	GCA_003264955.1	NZ_CP030076	NZ_CP030077,NZ_CP030078,NZ_CP030079,NZ_CP030080,NZ_CP030081	complete	5545020	6	5303	3779	1518	234
6	Enterobacter hormaechei subsp. xiangfangensis	OSUVMCKPC4-2	SAMN09071586	PRJNA417482	GCA_003382725.1	NZ_CP029246	NZ_CP029248,NZ_CP029247	complete	5215377	3	4939	3768	1168	4
7	Enterobacter hormaechei subsp. hoffmannii	DSM 14563	SAMN05581748	PRJNA259658	GCA_001729745.1	NZ_CP017186	0	complete	4678566	2	4293	3747	540	94
8	Enterobacter hormaechei	BW	SAMN08554725	PRJNA434358	GCA_009930935.1	NZ_CP027111	NZ_CP027112,NZ_CP027113	complete	5255981	3	4838	3801	1031	138
9	Enterobacter hormaechei	S11_16	SAMN10755318	PRJNA515436	GCA_004118875.1	NZ_CP035385	NZ_CP035386,NZ_CP035387,NZ_CP035388,NZ_CP035389	complete	5038853	5	4697	3743	949	88
10	Enterobacter hormaechei	CAV1668	SAMN03733827	PRJNA246471	GCA_001022055.1	NZ_CP011584	NZ_CP011583,NZ_CP011582	complete	5004730	3	4620	3786	829	9
11	Enterobacter hormaechei subsp. steigerwaltii	DSM 16691	SAMN05581751	PRJNA259658	GCA_001729725.1	NZ_CP017179	0	complete	4782480	1	4394	3769	618	28
12	Enterobacter hormaechei subsp. xiangfangensis	WCHEX045001	SAMN10525000	PRJNA415108	GCA_003964795.2	NZ_CP043382	NZ_CP043384,NZ_CP043385,NZ_CP043383	complete	4864731	4	4541	3778	759	35
13	Enterobacter hormaechei	EB_P9_L5_03.19	SAMN12713636	PRJNA562727	GCA_008931785.1	NZ_CP043766	NZ_CP043767,NZ_CP043768,NZ_CP043769	complete	5399449	4	4955	3696	1251	111
14	Enterobacter hormaechei	C15117	SAMN10174734	PRJNA494598	GCA_003660125.1	NZ_CP032841	NZ_CP032842,NZ_CP032843,NZ_CP032844,NZ_CP032845,NZ_CP032846,NZ_CP032847	complete	5096894	7	4752	3787	961	130
15	Enterobacter hormaechei	AUH-ENM30	SAMN13022768	PRJNA551102	GCA_009497055.1	NZ_CP045611	0	complete	4869611	1	4469	3800	664	60
16	Enterobacter hormaechei	2013_1a	SAMN04448506	PRJNA302185	GCA_003408555.1	NZ_CP031565	NZ_CP031570,NZ_CP031569,NZ_CP031567,NZ_CP031566,NZ_CP031568	complete	5379077	6	4926	3686	1231	84
17	Enterobacter hormaechei subsp. xiangfangensis	34399	SAMN03067418	PRJNA259658	GCA_000814225.1	NZ_CP010387	NZ_CP010384,NZ_CP010385,NZ_CP010386	complete	5056146	4	4686	3801	879	29
18	Enterobacter hormaechei	CAV1176	SAMN03733727	PRJNA246471	GCA_001874505.1	NZ_CP011662	NZ_CP011658,NZ_CP011659,NZ_CP011661	complete	5043091	5	4664	3787	872	51
19	Enterobacter hormaechei	Y233	SAMN14132375	PRJNA607390	GCA_011044215.1	NZ_CP049046	NZ_CP049048,NZ_CP049049,NZ_CP049047	complete	5187144	4	4777	3781	990	58
20	Enterobacter hormaechei subsp. oharae	DSM 16687	SAMN05581749	PRJNA259658	GCA_001729705.1	NZ_CP017180	0	complete	4724316	1	4359	3758	597	190
21	Enterobacter hormaechei	E70	SAMN13335391	PRJNA589496	GCA_009728975.1	NZ_CP046271	NZ_CP046272,NZ_CP046273,NZ_CP046274,NZ_CP046275	complete	4834033	5	4480	3800	676	25
22	Enterobacter hormaechei	C4	SAMN12289289	PRJNA550014	GCA_008931585.1	NZ_CP042540	NZ_CP042541,NZ_CP042542,NZ_CP042543,NZ_CP042544	complete	4972056	5	4634	3786	842	0
23	Enterobacter hormaechei subsp. hoffmannii ECR091	ECR091	SAMN02713646	PRJNA202892	GCA_000750275.1	NZ_CP008905	NZ_CP008906,NZ_CP008907,NZ_CP008908	complete	4959888	4	4508	3740	762	11
24	Enterobacter hormaechei	A1	SAMN04448499	PRJNA302185	GCA_003408595.1	NZ_CP031574	NZ_CP031576,NZ_CP031575	complete	5382553	3	4897	3742	1147	25
25	Enterobacter hormaechei	WCHEH090011	SAMN09845189	PRJNA415108	GCA_003965345.2	NZ_CP036310	NZ_CP036311,NZ_CP036312	complete	4788630	3	4454	3766	684	49
26	Enterobacter hormaechei	C15	SAMN12289339	PRJNA550014	GCA_008931405.1	NZ_CP042488	NZ_CP042489,NZ_CP042490,NZ_CP042491,NZ_CP042492	complete	5188104	5	4836	3807	1025	17
27	Enterobacter hormaechei	FRM	SAMN06344228	PRJNA375719	GCA_003444755.1	NZ_CP019889	NZ_CP019890,NZ_CP019891	complete	5136349	3	4682	3707	969	112
28	Enterobacter hormaechei	AR_038	SAMN04014879	PRJNA316321	GCA_003288475.1	NZ_CP030347	NZ_CP030345,NZ_CP030346,NZ_CP030348,NZ_CP030349,NZ_CP030350	complete	5286422	6	4954	3798	1150	261
29	Enterobacter hormaechei subsp. steigerwaltii	ME-1	SAMN12306076	PRJNA549322	GCA_007556795.1	NZ_CP041737	NZ_CP041733,NZ_CP041734,NZ_CP041735,NZ_CP041736	complete	5091865	5	4806	3799	1002	64
30	Enterobacter hormaechei	N1	SAMN04448498	PRJNA302185	GCA_003408575.1	NZ_CP031571	NZ_CP031573,NZ_CP031572	complete	5114406	3	4660	3675	978	76
31	Enterobacter hormaechei	CAV1669	SAMN03733830	PRJNA246471	GCA_001022255.1	NZ_CP011650	NZ_CP011648,NZ_CP011649	complete	4973529	3	4590	3787	798	1
32	Enterobacter hormaechei	Y323	SAMN14142412	PRJNA607627	GCA_011045335.1	NZ_CP049188	NZ_CP049189,NZ_CP049190,NZ_CP049191	complete	5185408	4	4674	3791	875	17
33	Enterobacter hormaechei subsp. hoffmannii	AR_0365	SAMN07291508	PRJNA316321	GCA_002968455.1	NZ_CP027141	NZ_CP027142,NZ_CP027144,NZ_CP027145,NZ_CP027143	complete	5334198	5	5017	3743	1269	89
34	Enterobacter hormaechei subsp. steigerwaltii	34998	SAMN03067417	PRJNA259658	GCA_000807425.4	NZ_CP010382	NZ_CP012167,NZ_CP010383,NZ_CP012169,NZ_CP012168,NZ_CP010381	complete	5303516	6	4964	3792	1166	75
35	Enterobacter hormaechei subsp. steigerwaltii	34977	SAMN03067414	PRJNA259658	GCA_000814125.3	NZ_CP010375	NZ_CP010376,NZ_CP012170,NZ_CP010374	complete	5209251	4	4830	3806	1019	65
36	Enterobacter hormaechei subsp. xiangfangensis	LMG27195	SAMN05581746	PRJNA259658	GCA_001729785.1	NZ_CP017183	0	complete	4661849	1	4278	3771	502	71
37	Enterobacter hormaechei	388	SAMN06887342	PRJNA278886	GCA_003186565.1	NZ_CP021167	0	complete	4735287	2	4333	3760	569	1
38	Enterobacter hormaechei	L51	SAMN10219678	PRJNA495112	GCA_009738085.1	NZ_CP033102	0	complete	5362647	2	4990	3744	1241	193
39	Enterobacter hormaechei subsp. hormaechei	34983	SAMN03067416	PRJNA259658	GCA_000814205.1	NZ_CP010377	NZ_CP010380,NZ_CP010379,NZ_CP010378	complete	5063734	4	4656	3650	1000	280
40	Enterobacter hormaechei	C126	SAMN10502115	PRJNA507671	GCA_006385655.1	NZ_CP041054	NZ_CP041052,NZ_CP041053,NZ_CP041055,NZ_CP041056,NZ_CP041057,NZ_CP041058,NZ_CP041059,NZ_CP041060	complete	5028240	9	995	338	515	173
41	Enterobacter hormaechei	EB_P6_L3_02.19	SAMN12725416	PRJNA562727	GCA_008505035.1	NZ_CP043853	NZ_CP043856,NZ_CP043854,NZ_CP043855	complete	5386437	4	4877	3694	1177	131
42	Enterobacter hormaechei	Y2152	SAMN14151378	PRJNA607915	GCA_011045355.1	NZ_CP049192	NZ_CP049195,NZ_CP049194,NZ_CP049193	complete	5095324	4	4543	3733	802	3
43	Enterobacter hormaechei subsp. steigerwaltii		SAMEA104700146	PRJEB25613	GCA_900322715.1	NZ_LT991956	NZ_LT991954,NZ_LT991955	complete	5200769	3	4792	3804	980	112
44	Enterobacter hormaechei	234	SAMN05510455	PRJNA278886	GCA_003186415.1	NZ_CP021162	0	complete	4724855	2	4340	3773	563	2
45	Enterobacter hormaechei	C44	SAMN12289368	PRJNA550014	GCA_008931325.1	NZ_CP042566	NZ_CP042567,NZ_CP042568,NZ_CP042569,NZ_CP042570	complete	4962392	5	4621	3786	829	0
46	Enterobacter hormaechei	SCEH020042	SAMN08027257	PRJNA415108	GCA_003051945.2	NZ_CP028538	NZ_CP028536,NZ_CP028537	complete	5149962	3	4772	3741	1028	92
47	Enterobacter hormaechei	CAV1411	SAMN03733769	PRJNA246471	GCA_001022075.1	NZ_CP011581	NZ_CP011579,NZ_CP011580	complete	5005065	3	4620	3787	828	16
48	Enterobacter hormaechei subsp. hoffmannii ECNIH3	ECNIH3	SAMN02713683	PRJNA202894	GCA_000750225.1	NZ_CP008897	NZ_CP008898,NZ_CP008899,NZ_CP008900,NZ_CP008901	complete	5061388	5	4639	3728	906	50
49	Enterobacter hormaechei	C45	SAMN12289303	PRJNA550014	GCA_008931645.1	NZ_CP042551	NZ_CP042552,NZ_CP042553,NZ_CP042554,NZ_CP042555	complete	5538473	5	5232	3798	1429	204
50	Enterobacter hormaechei	MS7884A	SAMN06765483	PRJNA383436	GCA_002237465.1	NZ_CP022532	NZ_CP022533,NZ_CP022534	complete	5267121	3	4958	3747	1206	54
51	Enterobacter hormaechei	FDAARGOS_642	SAMN11056357	PRJNA231221	GCA_008693905.1	NZ_CP044107	0	complete	4698106	1	4309	3811	492	38
52	Enterobacter hormaechei subsp. xiangfangensis	Pb204	SAMN09389154	PRJNA475446	GCA_003254805.1	NZ_CP030009	NZ_CP030007,NZ_CP030008	complete	4963709	3	4606	3794	805	27
53	Enterobacter hormaechei	CAV1311	SAMN03733748	PRJNA246471	GCA_001022015.1	NZ_CP011572	NZ_CP011569,NZ_CP011570,NZ_CP011571	complete	5006987	4	4618	3785	828	2
54	Enterobacter hormaechei subsp. xiangfangensis	OSUKPC4_L	SAMN07988874	PRJNA417482	GCA_003586025.1	NZ_CP024908	NZ_CP024909,NZ_CP024910	complete	5213879	3	4939	3769	1166	2
55	Enterobacter hormaechei	E5	SAMN12289291	PRJNA550014	GCA_008931525.1	NZ_CP042571	NZ_CP042572,NZ_CP042573,NZ_CP042574,NZ_CP042575,NZ_CP042576,NZ_CP042577	complete	5217772	7	4825	3702	1120	249
56	Enterobacter hormaechei	AR432	SAMN07291525	PRJNA316321	GCA_003073995.1	NZ_CP029126	NZ_CP029124,NZ_CP029125	complete	4897845	3	4492	3800	684	95
57	Enterobacter hormaechei	F2	SAMN13757525	PRJNA599539	GCA_009905155.1	NZ_CP047570	0	complete	4619717	1	4241	3784	452	42
58	Enterobacter hormaechei	CRE-14	UM-CRE-14	N.A.	N.A.	UM-CRE-14_genome	0	draft	4924238	1	4672	3759	880	0
													Min:	0
													Max:	280

## Sheet: D. Citrobacter
#	Genus and Species	Strain/Isolate	Biosample	Bioproject	Assembly	Chromosome/Main Accession	Plasmid Accessions	Status	Size (bp)	# Contigs	#CDSs	# Core	# Variable	# Singleton	Used in Tn-Seq
1	Citrobacter freundii	E2614	SAMEA4830817	PRJEB27466	GCA_900520335.1	LS992175	LS992176,LS992177,LS992178,LS992179	complete	5431387	5	5173	3939	1210	255	No
2	Citrobacter freundii	18-1	SAMN07280739	PRJNA392034	GCA_002215385.1	CP022273	CP022274,CP022275,CP022276,CP022277	complete	5610134	5	5216	3795	1415	440	No
3	Citrobacter freundii	R47	SAMN11845725	PRJNA544639	GCA_005960425.1	CP040698	CP040696,CP040697	complete	5315607	3	4943	3958	981	175	No
4	Citrobacter freundii	UMH14	SAMN07729546	PRJNA412823	GCA_003665615.1	CP024680	CP024681,CP024682	complete	5064975	3	4706	3945	761	122	Yes
5	Citrobacter freundii	SL151	SAMN05570461	PRJNA338780	GCA_001718055.1	CP016952	CP017058,CP017059	complete	5497225	3	5075	3922	1139	266	No
6	Citrobacter freundii	UMH13	SAMN07729545	PRJNA412823	GCA_003665635.1	CP024683	0	complete	4917351	1	4549	3932	615	54	No
7	Citrobacter freundii	FDAARGOS_73	SAMN02934525	PRJNA231221	GCA_000783755.2	CP026056	CP026057,CP026058	complete	5451221	3	5172	3939	1230	83	No
8	Citrobacter freundii	CAV1741	SAMN03733754	PRJNA246471	GCA_001022275.1	CP011656	CP011657,CP011654,CP011655,CP011653,CP011651,CP011652	complete	5390649	7	4987	3923	1047	54	No
9	Citrobacter freundii	CAV1321	SAMN03733741	PRJNA246471	GCA_001022155.1	CP011608	CP011612,CP011610,CP011603,CP011604,CP011605,CP011606,CP011607,CP011609,CP011611	complete	5489397	10	5107	3930	1160	46	No
10	Citrobacter freundii	UMH15	SAMN07729547	PRJNA412823	GCA_003665595.1	CP024679	0	complete	5343952	1	5041	3954	1087	188	No
11	Citrobacter freundii	R17	SAMN10754625	PRJNA515406	GCA_004103775.1	CP035276	0	complete	5331078	2	4986	3962	1017	209	No
12	Citrobacter freundii	AR_0022	SAMN04014863	PRJNA292901	GCA_002796505.1	CP024881	0	complete	5035189	2	4694	3939	755	115	No
13	Citrobacter freundii	705SK3	SAMN07260758	PRJNA391280	GCA_002211705.1	CP022151	CP022152,CP022153	complete	5602472	3	5366	3939	1422	281	No
14	Citrobacter freundii	CAV1857	SAMN11055879	PRJNA246471	GCA_004344985.1	CP037734	CP037736,CP037741,CP037735,CP037740,CP037738,CP037739,CP037737	complete	5443800	8	5156	3981	1170	36	No
15	Citrobacter freundii	AR_0116	SAMN04014957	PRJNA292902	GCA_003571565.1	CP032184	CP032179,CP032180,CP032181,CP032182,CP032183	complete	5772165	6	5553	3964	1583	355	No
16	Citrobacter freundii	CFNIH4	SAMN03455986	PRJNA430813	GCA_002934505.1	CP026231	CP026232,CP026233,CP026234	complete	5629494	4	5429	3860	1565	419	No
17	Citrobacter freundii	FDAARGOS_550	SAMN10163243	PRJNA231221	GCA_003812325.1	CP033742	0	complete	4969137	1	4617	3953	661	30	No
18	Citrobacter freundii	B38	SAMN05464624	PRJNA335847	GCA_001702455.1	CP016765	CP016762,CP016763,CP016764	complete	5557564	4	5294	3856	1423	449	No
19	Citrobacter freundii	565	SAMN11288321	PRJNA529867	GCA_009664045.1	CP038656	0	complete	5471065	2	5224	3924	1297	4	No
20	Citrobacter freundii	HM38	SAMN07729552	PRJNA412823	GCA_003665655.1	CP024672	0	complete	4899014	1	4551	3930	619	142	No
21	Citrobacter freundii	680	SAMN11288343	PRJNA529869	GCA_009664065.1	CP038658	CP038659,CP038660	complete	5557664	3	5355	3891	1461	125	No
22	Citrobacter freundii	UMH16	SAMN07729548	PRJNA412823	GCA_003665675.1	CP024677	0	complete	5246590	2	4934	3946	988	185	No
23	Citrobacter freundii	154	SAMN11287982	PRJNA529865	GCA_009664025.1	CP038653	CP038654,CP038655	complete	5444819	3	5192	3903	1286	13	No
24	Citrobacter freundii	FDAARGOS_549	SAMN10163242	PRJNA231221	GCA_003812345.1	CP033744	0	complete	5102161	2	4739	3959	777	73	No
25	Citrobacter freundii	U2785	SAMEA4830818	PRJEB27467	GCA_900520375.1	LS992183	0	complete	5194234	2	4976	3877	1047	266	No
26	Citrobacter freundii	C50	SAMN12289284	PRJNA550014	GCA_008931485.1	CP042478	CP042479,CP042480	complete	5514965	3	5157	3973	1180	25	No
27	Citrobacter freundii	E33	SAMN12289346	PRJNA550014	GCA_008931505.1	CP042517	CP042518,CP042519	complete	5442770	3	5088	3972	1112	14	No
28	Citrobacter freundii	UMH19	SAMN07729551	PRJNA412823	GCA_003665535.1	CP024673	0	complete	5053452	2	4766	3869	897	193	No
													Min:	4
													Max:	449

## Sheet: E. Serratia
#	Genus and Species	Strain/Isolate	Biosample	Bioproject	Assembly	Chromosome/Main Accession	Plasmid Accessions	Status	Size (bp)	# Contigs	#CDSs	# Core	# Variable	# Singleton	Used in Tn-Seq
1	Serratia marcescens	332	SAMN06311524	PRJNA278886	GCA_003186475.1	CP021164	0	complete	5059456	1	4713	3938	771	122	No
2	Serratia marcescens	UMH10	SAMN06164064	PRJNA357595	GCA_002220695.1	CP018928	0	complete	5221713	1	4768	4049	718	1	No
3	Serratia marcescens	AR_0121	SAMN04014962	PRJNA292902	GCA_003071625.1	CP028949	0	complete	5140918	1	4700	4055	641	2	No
4	Serratia marcescens	AR_0131	SAMN04014972	PRJNA292902	GCA_003204075.1	CP029715	0	complete	5140937	1	4699	4055	642	0	No
5	Serratia marcescens	SMB2099	SAMEA3865280	PRJEB4597	GCA_900029885.1	HG738868	0	complete	5123091	1	4715	4005	689	89	No
6	Serratia marcescens	2880STDY5682865	SAMEA2273938	PRJEB5065	GCA_001539885.1	FCHT01000000	0	draft	5202905	21	4698	3977	712	67	No
7	Serratia marcescens	UMH3	SAMN06164058	PRJNA357595	GCA_002220655.1	CP018925	0	complete	5300955	1	4896	4056	839	121	No
8	Serratia marcescens	SM39	SAMD00061009	PRJDB1121	GCA_000828775.1	AP013065	AP013063,AP013064	complete	5326023	3	4969	4002	962	213	No
9	Serratia marcescens	WVU-008	SAMN11894226	PRJNA545511	GCA_006711525.1	CP041131	0	complete	5271698	1	4519	3723	786	55	No
10	Serratia marcescens	SGAir0764	SAMN08222723	PRJNA388547	GCA_003182655.1	CP027300	0	complete	5219198	2	4723	3948	770	149	No
11	Serratia marcescens	BWH-35	SAMN04276915	PRJNA278886	GCA_003031645.1	CP020507	0	complete	5513932	2	5012	3886	1122	42	No
12	Serratia marcescens	RSC-14	SAMN04029108	PRJNA294721	GCA_001280365.1	CP012639	0	complete	5127030	1	4593	3970	622	55	No
13	Serratia marcescens	AR_0122	SAMN04014963	PRJNA292902	GCA_003204405.1	CP029746	0	complete	5140912	1	4700	4055	643	0	No
14	Serratia marcescens	AR_0091	SAMN04014932	PRJNA292904	GCA_002996885.1	CP027533	0	complete	5309542	1	4886	4055	828	54	No
15	Serratia marcescens	UMH7	SAMN06164061	PRJNA357595	GCA_002220715.1	CP018919	CP018920,CP018921,CP018922	complete	5363653	4	4965	4015	948	136	No
16	Serratia marcescens	2880STDY5682971	SAMEA2274043	PRJEB5065	GCA_001538115.1	FCKV01000000	0	draft	5183830	33	4712	3976	733	84	No
17	Serratia marcescens	WVU-004	SAMN11894222	PRJNA545503	GCA_006711125.1	CP041125	0	complete	5307451	1	4923	4045	875	0	No
18	Serratia marcescens	UMH8	SAMN06164062	PRJNA357595	GCA_002220535.1	CP018927	0	complete	5155137	1	4750	4027	722	83	No
19	Serratia marcescens	WVU-010	SAMN11894228	PRJNA545513	GCA_006716825.1	CP041134	0	complete	5324996	1	4948	4046	899	0	No
20	Serratia marcescens	SmUNAM836	SAMN03733572	PRJNA284857	GCA_001294565.1	CP012685	0	complete	5233369	2	4773	4007	762	97	No
21	Serratia marcescens	N4-5	SAMN09469079	PRJNA477367	GCA_003355135.1	CP031316	0	complete	5085562	2	4848	3993	852	64	No
22	Serratia marcescens	AR_0130	SAMN04014971	PRJNA292902	GCA_003071585.1	CP028947	0	complete	5138817	1	4748	3974	771	39	No
23	Serratia marcescens	FDAARGOS_65	SAMN02934514	PRJNA231221	GCA_000783915.2	CP026050	0	complete	5248423	1	4754	4031	721	70	No
24	Serratia marcescens	AR_0027	SAMN04014868	PRJNA292901	GCA_002947235.1	CP026702	0	complete	5495515	2	5025	4030	987	173	No
25	Serratia marcescens	U36365	SAMN04621337	PRJNA317568	GCA_001672055.1	CP016032	0	complete	5125866	1	5112	3989	875	102	No
26	Serratia marcescens	UMH12	SAMN06164066	PRJNA357595	GCA_002220595.1	CP018930	0	complete	5196805	1	4776	4025	749	39	No
27	Serratia marcescens	UMH6	SAMN06164060	PRJNA357595	GCA_002220675.1	CP018926	0	complete	5192910	1	4785	3982	800	81	No
28	Serratia marcescens	B3R3	SAMN04214975	PRJNA299742	GCA_001417865.2	CP013046	0	complete	5594892	2	5166	4029	1135	227	No
29	Serratia marcescens	UMH1	SAMN06164056	PRJNA357595	GCA_002220615.1	CP018915	0	complete	5129681	2	4678	4044	633	44	No
30	Serratia marcescens	UMH11	SAMN06164065	PRJNA357595	GCA_002220575.1	CP018929	0	complete	5221717	1	4767	4050	716	0	No
31	Serratia marcescens	AR_0123	SAMN04014964	PRJNA292902	GCA_003071605.1	CP028948	0	complete	5140937	1	4696	4056	638	0	No
32	Serratia marcescens	WVU-002	SAMN11461877	PRJNA534502	GCA_006842785.1	CP041123	0	complete	5307415	1	4923	4045	875	0	No
33	Serratia marcescens	AR_0124	SAMN04014965	PRJNA292902	GCA_003071565.1	CP028946	0	complete	5180277	1	4743	4051	690	24	No
34	Serratia marcescens	CAV1492	SAMN03733805	PRJNA246471	GCA_001022215.1	CP011639	CP011642,CP011641,CP011637,CP011638,CP011640	complete	5828402	6	5248	3910	1332	84	No
35	Serratia marcescens	WVU-007	SAMN11894225	PRJNA545510	GCA_006711405.1	CP041130	0	complete	5325027	1	4948	4046	899	0	No
36	Serratia marcescens	WVU-005	SAMN11894223	PRJNA545504	GCA_006711145.1	CP041126	CP041127,CP041128	complete	5520811	3	4746	3711	1018	171	No
37	Serratia marcescens	WVU-006	SAMN11894224	PRJNA545505	GCA_006711245.1	CP041129	0	complete	5233072	1	4797	4006	788	20	No
38	Serratia marcescens	AR_0099	SAMN04014940	PRJNA292904	GCA_002997125.1	CP027539	0	complete	5284831	1	4850	4053	794	19	No
39	Serratia marcescens	WVU-009	SAMN11894227	PRJNA545512	GCA_006716725.1	CP041132	0	complete	5387143	2	4962	4002	958	75	No
40	Serratia marcescens	AS-1	SAMD00143521	PRJDB7525	GCA_003967055.1	AP019009	0	complete	5176029	2	4750	3996	732	96	No
41	Serratia marcescens	UMH5	SAMN06164059	PRJNA357595	GCA_002220635.1	CP018917	0	complete	5457855	2	5063	4029	1033	164	No
42	Serratia marcescens	WW4	SAMN02602965	PRJNA88659	GCA_000336425.1	CP003959	0	complete	5244703	2	4809	3988	818	100	No
43	Serratia marcescens	UMH9	SAMN06164063	PRJNA357595	GCA_002220555.1	CP018923	0	complete	5024591	1	4556	4045	510	16	Yes
44	Serratia marcescens	95	SAMN04022954	PRJNA278886	GCA_003031545.1	CP020503	CP020506,CP020505,CP020504	complete	5638258	4	5128	3887	1238	82	No
45	Serratia marcescens	E28	SAMN12289419	PRJNA550014	GCA_008931425.1	CP042512	CP042513,CP042514,CP042515,CP042516	complete	5763442	5	5374	3896	1471	449	No
46	Serratia marcescens	UMH2	SAMN06164057	PRJNA357595	GCA_002220515.1	CP018924	0	complete	5308626	1	4864	4003	860	84	No
47	Serratia marcescens	Db11	SAMEA3138834	PRJEB4201	GCA_000513215.1	HG326223	0	complete	5113802	1	4709	4020	685	80	No
48	Serratia marcescens	CAV1761	SAMN09205456	PRJNA411762	GCA_003146705.1	CP029449	CP029448,CP029444,CP029445,CP029447,CP029446	complete	5896859	6	5441	3948	1483	140	No
													Min:	0
													Max:	449
