# Supplementary material for: Integrating genomic and Tn-Seq data to identify common in vivo fitness mechanisms across multiple bacterial species
Source: mBio. 2025 Sep 22;16(11):e01988-25. doi: 10.1128/mbio.01988-25 (PMC12607656; doi:10.1128/mbio.01988-25)
Supplement: Table S2 — Tn-Seq fitness genes, E. coli essential genes, and virulence genes used in this study. [file mbio.01988-25-s0004.xlsx]

## Sheet: A. Tn-Seq Fitness
Table S2. Tn-Seq fitness genes, E. coli essential genes, and virulence genes used in this study.
species	PMID_id	old_locus_id	locus_id	fitness_defect/FC	gene_sym	annotation
C. freundii	PMID: 30087402	CUC46_00075	CUC46_RS00075	6.53868	dnaJ	molecular chaperone DnaJ
C. freundii	PMID: 30087402	CUC46_00080	CUC46_RS00080	11.9994	nhaA	Na+/H+ antiporter NhaA
C. freundii	PMID: 30087402	CUC46_00255	CUC46_RS00250	2.67791	rsmA	16S rRNA (adenine(1518)-N(6)/adenine(1519)-N(6))- dimethyltransferase RsmA
C. freundii	PMID: 30087402	CUC46_00265	CUC46_RS00260	3.15147	surA	peptidylprolyl isomerase SurA
C. freundii	PMID: 30087402	CUC46_00605	CUC46_RS00585	2.70878	aceE	pyruvate dehydrogenase (acetyl-transferring) homodimeric type
C. freundii	PMID: 30087402	CUC46_00615	CUC46_RS00595	23.002	lpdA	dihydrolipoyl dehydrogenase
C. freundii	PMID: 30087402	CUC46_00800	CUC46_RS00770	10.6419	dksA	RNA polymerase-binding protein DksA
C. freundii	PMID: 30087402	CUC46_00935	CUC46_RS00895	3.11512	glnD	bifunctional uridylyltransferase/uridylyl-removing protein GlnD
C. freundii	PMID: 30087402	CUC46_01100	CUC46_RS01060	6.32076	gmhB	D-glycero-beta-D-manno-heptose 1 7-bisphosphate 7-phosphatase
C. freundii	PMID: 30087402	CUC46_01175	CUC46_RS01135	8.30584	rnhA	ribonuclease HI
C. freundii	PMID: 30087402	CUC46_01850	CUC46_RS01810	7.82955	psiF	phosphate starvation-inducible protein PsiF
C. freundii	PMID: 30087402	CUC46_02060	CUC46_RS02020	2.37718	yajO	1-deoxyxylulose-5-phosphate synthase YajO
C. freundii	PMID: 30087402	CUC46_02125	CUC46_RS02085	2.17277	cyoB	cytochrome o ubiquinol oxidase subunit I
C. freundii	PMID: 30087402	CUC46_02165	CUC46_RS02125	4.90287	lon	endopeptidase La
C. freundii	PMID: 30087402	CUC46_03225	CUC46_RS03165	4.35286	lipA	lipoyl synthase
C. freundii	PMID: 30087402	CUC46_03240	CUC46_RS03180	2.58618	dacA	D-alanyl-D-alanine carboxypeptidase DacA
C. freundii	PMID: 30087402	CUC46_03335	CUC46_RS03275	3.06564	corC	CNNM family magnesium/cobalt transport protein CorC
C. freundii	PMID: 30087402	CUC46_03355	CUC46_RS03295	2.0038	miaB	tRNA (N6-isopentenyl adenosine(37)-C2)-methylthiotransferase MiaB
C. freundii	PMID: 30087402	CUC46_03425	CUC46_RS03365	2.58836	nagA	N-acetylglucosamine-6-phosphate deacetylase
C. freundii	PMID: 30087402	CUC46_03480	CUC46_RS03420	11.7882	fur	ferric iron uptake transcriptional regulator
C. freundii	PMID: 30087402	CUC46_03505	CUC46_RS03445	7.20792	seqA	replication initiation negative regulator SeqA
C. freundii	PMID: 30087402	CUC46_03670	CUC46_RS03600	2.37685	sdhB	succinate dehydrogenase iron-sulfur subunit SdhB
C. freundii	PMID: 30087402	CUC46_04440	CUC46_RS04365	1228.79	---	tail fiber assembly protein
C. freundii	PMID: 30087402	CUC46_04600	CUC46_RS04525	6.76478	trxB	thioredoxin-disulfide reductase
C. freundii	PMID: 30087402	CUC46_04615	CUC46_RS04535	4.09433	ftsK	DNA translocase FtsK
C. freundii	PMID: 30087402	CUC46_04890	CUC46_RS04810	2.07448	serC	3-phosphoserine/phosphohydroxythreonine transaminase
C. freundii	PMID: 30087402	CUC46_04905	CUC46_RS04825	23.7234	cmk	(d)CMP kinase
C. freundii	PMID: 30087402	CUC46_05495	CUC46_RS05405	2.0698	mdoH	glucans biosynthesis glucosyltransferase MdoH
C. freundii	PMID: 30087402	CUC46_05520	CUC46_RS05430	5.05263	lpxL	LpxL/LpxP family Kdo(2)-lipid IV(A) lauroyl/palmitoleoyl acyltransferasee
C. freundii	PMID: 30087402	CUC46_05705	CUC46_RS05610	3.56332	yceD	23S rRNA accumulation protein YceD
C. freundii	PMID: 30087402	CUC46_05710	CUC46_RS05615	18.2293	rpmF	50S ribosomal protein L32
C. freundii	PMID: 30087402	CUC46_05715	CUC46_RS05620	5.65216	plsX	phosphate acyltransferase PlsX
C. freundii	PMID: 30087402	CUC46_05740	CUC46_RS05645	2.02511	fabF	beta-ketoacyl-ACP synthase II
C. freundii	PMID: 30087402	CUC46_05745	CUC46_RS05650	10.2457	pabC	aminodeoxychorismate lyase
C. freundii	PMID: 30087402	CUC46_06090	CUC46_RS05990	3.52044	phoP	two-component system response regulator PhoP
C. freundii	PMID: 30087402	CUC46_06135	CUC46_RS06035	8.61074	purB	adenylosuccinate lyase
C. freundii	PMID: 30087402	CUC46_06165	CUC46_RS06070	2.98329	icd	NADP-dependent isocitrate dehydrogenase
C. freundii	PMID: 30087402	CUC46_06590	CUC46_RS06490	6.56815	ves	environmental stress-induced protein Ves
C. freundii	PMID: 30087402	CUC46_06705	CUC46_RS06605	6.10847	---	helix-turn-helix domain-containing protein
C. freundii	PMID: 30087402	CUC46_07550	CUC46_RS07455	3.14198	purR	HTH-type transcriptional repressor PurR
C. freundii	PMID: 30087402	CUC46_07655	CUC46_RS07555	5.40166	pdxH	pyridoxamine 5'-phosphate oxidase
C. freundii	PMID: 30087402	CUC46_07765	CUC46_RS07665	2.55426	manA	mannose-6-phosphate isomerase
C. freundii	PMID: 30087402	CUC46_07845	CUC46_RS07745	2.09051	pntA	Re/Si-specific NAD(P)(+) transhydrogenase subunit alpha
C. freundii	PMID: 30087402	CUC46_07980	CUC46_RS07875	2.60872	ynfB	DUF1283 family protein
C. freundii	PMID: 30087402	CUC46_08000	CUC46_RS07895	2.81992	ydfJ	MFS transporter
C. freundii	PMID: 30087402	CUC46_08350	CUC46_RS08245	6.54574	osmC	peroxiredoxin OsmC
C. freundii	PMID: 30087402	CUC46_09200	CUC46_RS09095	2.23547	sapA	peptide ABC transporter substrate-binding protein SapA
C. freundii	PMID: 30087402	CUC46_09215	CUC46_RS09110	3.27076	sapD	peptide ABC transporter ATP-binding protein SapD
C. freundii	PMID: 30087402	CUC46_09320	CUC46_RS09210	24.1542	topA	type I DNA topoisomerase
C. freundii	PMID: 30087402	CUC46_09510	CUC46_RS09400	5.32006	galU	UTP--glucose-1-phosphate uridylyltransferase GalU
C. freundii	PMID: 30087402	CUC46_09570	CUC46_RS09460	2.31401	---	NarK family nitrate/nitrite MFS transporter
C. freundii	PMID: 30087402	CUC46_09625	CUC46_RS09515	6.2962	sirB2	invasion regulator SirB2
C. freundii	PMID: 30087402	CUC46_09630	CUC46_RS09520	8.46239	prmC	peptide chain release factor N(5)-glutamine methyltransferase
C. freundii	PMID: 30087402	CUC46_09675	CUC46_RS09565	2.21288	lysC	lysine-sensitive aspartokinase 3
C. freundii	PMID: 30087402	CUC46_09690	CUC46_RS09580	3.02069	ychF	redox-regulated ATPase YchF
C. freundii	PMID: 30087402	CUC46_10120	CUC46_RS10010	3.90796	fadR	fatty acid metabolism transcriptional regulator FadR
C. freundii	PMID: 30087402	CUC46_10130	CUC46_RS10020	7.54245	dsbB	disulfide bond formation protein DsbB
C. freundii	PMID: 30087402	CUC46_10160	CUC46_RS10050	2.90422	minD	septum site-determining protein MinD
C. freundii	PMID: 30087402	CUC46_10335	CUC46_RS10220	9.02952	prc	carboxy terminal-processing peptidase
C. freundii	PMID: 30087402	CUC46_10340	CUC46_RS10225	19.5527	proQ	RNA chaperone ProQ
C. freundii	PMID: 30087402	CUC46_10480	CUC46_RS10365	2.02701	znuC	zinc ABC transporter ATP-binding protein ZnuC
C. freundii	PMID: 30087402	CUC46_10495	CUC46_RS10380	39.1147	ruvA	Holliday junction branch migration protein RuvA
C. freundii	PMID: 30087402	CUC46_10500	CUC46_RS10385	31.3333	ruvC	crossover junction endodeoxyribonuclease RuvC
C. freundii	PMID: 30087402	CUC46_10505	CUC46_RS10390	13.2743	yebC	YebC/PmpR family DNA-binding transcriptional regulator
C. freundii	PMID: 30087402	CUC46_10975	CUC46_RS10860	10.1258	fliQ	flagellar biosynthesis protein FliQ
C. freundii	PMID: 30087402	CUC46_11435	CUC46_RS11325	245.608	---	glycosyltransferase
C. freundii	PMID: 30087402	CUC46_11580	CUC46_RS11470	6.93	dcd	dCTP deaminase
C. freundii	PMID: 30087402	CUC46_12000	CUC46_RS11900	2.38946	sanA	outer membrane permeability protein SanA
C. freundii	PMID: 30087402	CUC46_12195	CUC46_RS12100	2.32264	mepS	bifunctional murein DD-endopeptidase/murein LD-carboxypeptidase
C. freundii	PMID: 30087402	CUC46_12340	CUC46_RS12240	2.7582	napG	ferredoxin-type protein NapG
C. freundii	PMID: 30087402	CUC46_12405	CUC46_RS12305	2.85305	ompC	porin OmpC
C. freundii	PMID: 30087402	CUC46_12430	CUC46_RS12330	22.6284	ubiG	bifunctional 2-polyprenyl-6-hydroxyphenol methylase/3-demethylubiquinol 3-O-methyltransferase UbiG
C. freundii	PMID: 30087402	CUC46_12585	CUC46_RS12485	2.76803	nuoN	NADH-quinone oxidoreductase subunit NuoN
C. freundii	PMID: 30087402	CUC46_12685	CUC46_RS12585	13.1344	ackA	acetate kinase
C. freundii	PMID: 30087402	CUC46_12690	CUC46_RS12590	3.48748	pta	phosphate acetyltransferase
C. freundii	PMID: 30087402	CUC46_12775	CUC46_RS12675	2.27868	cvpA	colicin V production protein
C. freundii	PMID: 30087402	CUC46_12780	CUC46_RS12680	2.49604	dedD	cell division protein DedD
C. freundii	PMID: 30087402	CUC46_12805	CUC46_RS12700	2.20838	truA	tRNA pseudouridine(38-40) synthase TruA
C. freundii	PMID: 30087402	CUC46_12810	CUC46_RS12705	6.58289	usg	aspartate-semialdehyde dehydrogenase
C. freundii	PMID: 30087402	CUC46_12890	CUC46_RS12785	7.96718	yfcZ	YfcZ/YiiS family protein
C. freundii	PMID: 30087402	CUC46_13340	CUC46_RS13230	3.47465	ucpA	SDR family oxidoreductase UcpA
C. freundii	PMID: 30087402	CUC46_13605	CUC46_RS13505	6.4556	hda	DnaA inactivator Hda
C. freundii	PMID: 30087402	CUC46_13665	CUC46_RS13560	10.6831	guaA	glutamine-hydrolyzing GMP synthase
C. freundii	PMID: 30087402	CUC46_13715	CUC46_RS13610	6.91218	bamB	outer membrane protein assembly factor BamB
C. freundii	PMID: 30087402	CUC46_13765	CUC46_RS13660	2.6958	sseB	enhanced serine sensitivity protein SseB
C. freundii	PMID: 30087402	CUC46_13785	CUC46_RS13680	4.20658	hscA	Fe-S protein assembly chaperone HscA
C. freundii	PMID: 30087402	CUC46_13790	CUC46_RS13685	10.083	hscB	co-chaperone HscB
C. freundii	PMID: 30087402	CUC46_13800	CUC46_RS13695	9.42897	iscA	iron-sulfur cluster assembly protein IscA
C. freundii	PMID: 30087402	CUC46_14060	CUC46_RS13950	2.4557	rseA	anti-sigma-E factor RseA
C. freundii	PMID: 30087402	CUC46_14300	CUC46_RS14195	5.26924	smpB	SsrA-binding protein SmpB
C. freundii	PMID: 30087402	CUC46_14700	CUC46_RS14595	10.7288	cynT	carbonic anhydrase
C. freundii	PMID: 30087402	CUC46_15445	CUC46_RS15335	2.36383	pyrG	CTP synthase (glutamine hydrolyzing)
C. freundii	PMID: 30087402	CUC46_15655	CUC46_RS15545	5.52516	recD	exodeoxyribonuclease V subunit alpha
C. freundii	PMID: 30087402	CUC46_15660	CUC46_RS15550	6.79927	recB	exodeoxyribonuclease V subunit beta
C. freundii	PMID: 30087402	CUC46_15670	CUC46_RS15560	7.75283	recC	exodeoxyribonuclease V subunit gamma
C. freundii	PMID: 30087402	CUC46_15710	CUC46_RS15600	3.1681	rppH	RNA pyrophosphohydrolase
C. freundii	PMID: 30087402	CUC46_15750	CUC46_RS15640	2.01645	galR	HTH-type transcriptional regulator GalR
C. freundii	PMID: 30087402	CUC46_15935	CUC46_RS15825	3.79637	xerD	site-specific tyrosine recombinase XerD
C. freundii	PMID: 30087402	CUC46_16050	CUC46_RS15940	2.11367	ubiI	FAD-dependent 2-octaprenylphenol hydroxylase
C. freundii	PMID: 30087402	CUC46_16055	CUC46_RS15945	3.74902	ubiH	2-octaprenyl-6-methoxyphenyl hydroxylase
C. freundii	PMID: 30087402	CUC46_16060	CUC46_RS15950	4.47251	pepP	Xaa-Pro aminopeptidase
C. freundii	PMID: 30087402	CUC46_16065	CUC46_RS15955	5.62304	ygfB	YecA family protein
C. freundii	PMID: 30087402	CUC46_16195	CUC46_RS16070	8.32049	tktA	transketolase
C. freundii	PMID: 30087402	CUC46_16300	CUC46_RS16170	2.00153	hemW	radical SAM family heme chaperone HemW
C. freundii	PMID: 30087402	CUC46_16565	CUC46_RS16435	3.25105	ftsP	cell division protein FtsP
C. freundii	PMID: 30087402	CUC46_17180	CUC46_RS17050	2.76652	tdcB	bifunctional threonine ammonia-lyase/L-serine ammonia-lyase TdcB
C. freundii	PMID: 30087402	CUC46_17375	CUC46_RS17245	8.45393	nlpI	lipoprotein NlpI
C. freundii	PMID: 30087402	CUC46_17380	CUC46_RS17250	5.92097	pnp	polyribonucleotide nucleotidyltransferase
C. freundii	PMID: 30087402	CUC46_17465	CUC46_RS17335	5.18934	rlmE	23S rRNA (uridine(2552)-2'-O)-methyltransferase RlmE
C. freundii	PMID: 30087402	CUC46_17590	CUC46_RS17460	5.64523	rpoN	RNA polymerase factor sigma-54
C. freundii	PMID: 30087402	CUC46_17625	CUC46_RS17495	10.3453	arcB	aerobic respiration two-component sensor histidine kinase ArcB
C. freundii	PMID: 30087402	CUC46_17695	CUC46_RS17565	13.5623	sspA	stringent starvation protein A
C. freundii	PMID: 30087402	CUC46_17875	CUC46_RS17740	9.85012	dusB	tRNA dihydrouridine synthase DusB
C. freundii	PMID: 30087402	CUC46_17880	CUC46_RS17745	105.356	fis	DNA-binding transcriptional regulator Fis
C. freundii	PMID: 30087402	CUC46_18035	CUC46_RS17895	2.04743	trkA	Trk system potassium transporter TrkA
C. freundii	PMID: 30087402	CUC46_18255	CUC46_RS18115	11.5358	yheO	transcriptional regulator
C. freundii	PMID: 30087402	CUC46_18455	CUC46_RS18310	14.9981	dam	adenine-specific DNA-methyltransferase
C. freundii	PMID: 30087402	CUC46_18460	CUC46_RS18315	5.80058	damX	cell division protein DamX
C. freundii	PMID: 30087402	CUC46_18465	CUC46_RS18320	8.29885	aroB	3-dehydroquinate synthase
C. freundii	PMID: 30087402	CUC46_18470	CUC46_RS18325	17.8066	aroK	shikimate kinase AroK
C. freundii	PMID: 30087402	CUC46_19485	CUC46_RS19325	4.788	mtlD	mannitol-1-phosphate 5-dehydrogenase
C. freundii	PMID: 30087402	CUC46_19530	CUC46_RS19370	10.3153	cysE	serine O-acetyltransferase
C. freundii	PMID: 30087402	CUC46_19550	CUC46_RS19390	5.15388	yibN	rhodanese-like domain-containing protein
C. freundii	PMID: 30087402	CUC46_19560	CUC46_RS19400	2.05393	envC	murein hydrolase activator EnvC
C. freundii	PMID: 30087402	CUC46_19585	CUC46_RS19425	4.25338	rfaD	ADP-glyceromanno-heptose 6-epimerase
C. freundii	PMID: 30087402	CUC46_19600	CUC46_RS19440	2.54596	waaL	O-antigen ligase family protein
C. freundii	PMID: 30087402	CUC46_19605	CUC46_RS19445	4.72005	waaH	glycosyltransferase family 2 protein
C. freundii	PMID: 30087402	CUC46_19625	CUC46_RS19465	9.72453	waaO	glycosyltransferase
C. freundii	PMID: 30087402	CUC46_19630	CUC46_RS19470	19.6677	rfaP	lipopolysaccharide core heptose(I) kinase RfaP
C. freundii	PMID: 30087402	CUC46_19635	CUC46_RS19475	9.61131	waaG	glycosyltransferase family 4 protein
C. freundii	PMID: 30087402	CUC46_19660	CUC46_RS19500	99.0584	rpmG	50S ribosomal protein L33
C. freundii	PMID: 30087402	CUC46_19735	CUC46_RS19570	2.71007	spoT	bifunctional GTP diphosphokinase/guanosine-3' 5'-bis pyrophosphate 3'-pyrophosphohydrolase
C. freundii	PMID: 30087402	CUC46_20210	CUC46_RS20040	25.5595	mnmE	tRNA uridine-5-carboxymethylaminomethyl(34) synthesis GTPase MnmE
C. freundii	PMID: 30087402	CUC46_20245	CUC46_RS20075	21.5211	phoU	phosphate signaling complex protein PhoU
C. freundii	PMID: 30087402	CUC46_20255	CUC46_RS20085	13.5828	pstA	phosphate ABC transporter permease PstA
C. freundii	PMID: 30087402	CUC46_20260	CUC46_RS20090	2.21923	pstC	phosphate ABC transporter permease PstC
C. freundii	PMID: 30087402	CUC46_20265	CUC46_RS20095	3.71952	pstS	phosphate ABC transporter substrate-binding protein PstS
C. freundii	PMID: 30087402	CUC46_20305	CUC46_RS20135	3.16397	atpD	F0F1 ATP synthase subunit beta
C. freundii	PMID: 30087402	CUC46_20310	CUC46_RS20140	3.65553	atpG	F0F1 ATP synthase subunit gamma
C. freundii	PMID: 30087402	CUC46_20315	CUC46_RS20145	2.72105	atpA	F0F1 ATP synthase subunit alpha
C. freundii	PMID: 30087402	CUC46_20320	CUC46_RS20150	14.2177	atpH	F0F1 ATP synthase subunit delta
C. freundii	PMID: 30087402	CUC46_20335	CUC46_RS20165	4.05339	atpB	F0F1 ATP synthase subunit A
C. freundii	PMID: 30087402	CUC46_20345	CUC46_RS20175	3.26816	rsmG	16S rRNA (guanine(527)-N(7))-methyltransferase RsmG
C. freundii	PMID: 30087402	CUC46_20350	CUC46_RS20180	19.3604	mnmG	tRNA uridine-5-carboxymethylaminomethyl(34) synthesis enzyme MnmG
C. freundii	PMID: 30087402	CUC46_20520	CUC46_RS20350	4.53119	rep	DNA helicase Rep
C. freundii	PMID: 30087402	CUC46_20555	CUC46_RS20380	2.35193	wecA	UDP-N-acetylglucosamine--undecaprenyl-phosphate N-acetylglucosaminephosphotransferase
C. freundii	PMID: 30087402	CUC46_20575	CUC46_RS20400	3.776	rffG	dTDP-glucose 4 6-dehydratase
C. freundii	PMID: 30087402	CUC46_20595	CUC46_RS20420	3.57572	wzxE	lipid III flippase WzxE
C. freundii	PMID: 30087402	CUC46_20605	CUC46_RS20430	6.16943	wzyE	ECA oligosaccharide polymerase
C. freundii	PMID: 30087402	CUC46_20680	CUC46_RS20505	5.631	yigA	DUF484 domain-containing protein
C. freundii	PMID: 30087402	CUC46_20685	CUC46_RS20510	20.485	xerC	tyrosine recombinase XerC
C. freundii	PMID: 30087402	CUC46_20805	CUC46_RS20630	5.52644	tatC	Sec-independent protein translocase subunit TatC
C. freundii	PMID: 30087402	CUC46_20915	CUC46_RS20740	2.11395	dsbA	thiol disulfide interchange protein DsbA
C. freundii	PMID: 30087402	CUC46_20925	CUC46_RS20750	3.93383	polA	DNA polymerase I
C. freundii	PMID: 30087402	CUC46_20960	CUC46_RS20785	2.71761	glnA	glutamate--ammonia ligase
C. freundii	PMID: 30087402	CUC46_20970	CUC46_RS20795	3.39907	typA	ribosome-dependent GTPase TypA
C. freundii	PMID: 30087402	CUC46_21195	CUC46_RS21015	2.01793	pfkA	6-phosphofructokinase
C. freundii	PMID: 30087402	CUC46_22005	CUC46_RS21825	15.476	lexA	transcriptional repressor LexA
C. freundii	PMID: 30087402	CUC46_22565	CUC46_RS22375	3.09359	epmB	EF-P beta-lysylation protein EpmB
C. freundii	PMID: 30087402	CUC46_22630	CUC46_RS22440	2.77422	epmA	elongation factor P--(R)-beta-lysine ligase
C. freundii	PMID: 30087402	CUC46_22675	CUC46_RS22485	2.05681	queG	tRNA epoxyqueuosine(34) reductase QueG
C. freundii	PMID: 30087402	CUC46_22705	CUC46_RS22515	10.7283	hfq	RNA chaperone Hfq
C. freundii	PMID: 30087402	CUC46_22730	CUC46_RS22540	2.4369	purA	adenylosuccinate synthase
C. freundii	PMID: 30087402	CUC46_22775	CUC46_RS22585	2.07266	ulaR	HTH-type transcriptional regulator UlaR
C. freundii	PMID: 30087402	CUC46_23040	CUC46_RS22840	6.49654	yjgA	ribosome biogenesis factor YjgA
C. freundii	PMID: 30087402	CUC46_23285	CUC46_RS23085	12.1201	holC	DNA polymerase III subunit chi
C. freundii	PMID: 30087402	CUC46_23290	CUC46_RS23090	2.04103	pepA	leucyl aminopeptidase
C. freundii	PMID: 30087402	CUC46_23410	CUC46_RS23210	3.2871	---	cysteine desulfurase family protein
C. freundii	PMID: 30087402	CUC46_23440	CUC46_RS23240	6.10097	---	DUF4007 family protein
C. freundii	PMID: 30087402	CUC46_23445	CUC46_RS23245	7.36653	---	hypothetical protein
C. freundii	PMID: 30087402	CUC46_23450	CUC46_RS23250	14.3078	---	phosphoadenosine phosphosulfate reductase family protein
C. freundii	PMID: 30087402	CUC46_23760	CUC46_RS23560	2.79675	prfC	peptide chain release factor 3
S. marcescens	PMID: 28536292	BVG96_00065	BVG96_RS00065	2.19941	nhaA	Na+/H+ antiporter NhaA
S. marcescens	PMID: 28536292	BVG96_00180	BVG96_RS00180	3.55227	apaH	bis(5'-nucleosyl)-tetraphosphatase (symmetrical) ApaH
S. marcescens	PMID: 28536292	BVG96_00185	BVG96_RS00185	14.509	apaG	Co2+/Mg2+ efflux protein ApaG
S. marcescens	PMID: 28536292	BVG96_00190	BVG96_RS00190	66.4249	rsmA	16S rRNA (adenine(1518)-N(6)/adenine(1519)-N(6))- dimethyltransferase RsmA
S. marcescens	PMID: 28536292	BVG96_00195	BVG96_RS00195	15.2561	pdxA	4-hydroxythreonine-4-phosphate dehydrogenase PdxA
S. marcescens	PMID: 28536292	BVG96_00520	BVG96_RS00515	7.69596	mtnN	5'-methylthioadenosine/S-adenosylhomocysteine nucleosidase
S. marcescens	PMID: 28536292	BVG96_00535	BVG96_RS00530	8.30302	barA	two-component sensor histidine kinase BarA
S. marcescens	PMID: 28536292	BVG96_00775	BVG96_RS00770	32.8235	recA	recombinase RecA
S. marcescens	PMID: 28536292	BVG96_00790	BVG96_RS00785	58.0604	csrA	carbon storage regulator CsrA
S. marcescens	PMID: 28536292	BVG96_00825	BVG96_RS00820	2.79932	gshA	glutamate--cysteine ligase
S. marcescens	PMID: 28536292	BVG96_00865	BVG96_RS00860	7.20632	rplS	50S ribosomal protein L19
S. marcescens	PMID: 28536292	BVG96_00920	BVG96_RS00915	11.5262	rluD	23S rRNA pseudouridine(1911/1915/1917) synthase RluD
S. marcescens	PMID: 28536292	BVG96_01680	BVG96_RS01675	14.0979	tgt	tRNA guanosine(34) transglycosylase Tgt
S. marcescens	PMID: 28536292	BVG96_01790	BVG96_RS01785	31.904	yajR	MFS transporter
S. marcescens	PMID: 28536292	BVG96_01795	BVG96_RS01790	17.5593	cyoE	heme o synthase protoheme IX farnesyltransferase
S. marcescens	PMID: 28536292	BVG96_01800	BVG96_RS01795	35.2816	cyoD	cytochrome o ubiquinol oxidase subunit IV
S. marcescens	PMID: 28536292	BVG96_01810	BVG96_RS01805	20.6985	cyoB	cytochrome o ubiquinol oxidase subunit I
S. marcescens	PMID: 28536292	BVG96_02070	BVG96_RS02070	2.1432	sdeY	multidrug efflux RND transporter permease subunit SdeY
S. marcescens	PMID: 28536292	BVG96_02425	BVG96_RS02430	22.5453	lipA	lipoyl synthase
S. marcescens	PMID: 28536292	BVG96_02430	BVG96_RS02435	20.0209	lipB	lipoyl(octanoyl) transferase LipB
S. marcescens	PMID: 28536292	BVG96_02665	BVG96_RS02670	24.0199	ybfE	LexA regulated protein
S. marcescens	PMID: 28536292	BVG96_02675	BVG96_RS02680	296.966	seqA	replication initiation negative regulator SeqA
S. marcescens	PMID: 28536292	BVG96_02680	BVG96_RS02685	39.7025	pgm	phosphoglucomutase (alpha-D-glucose-1 6-bisphosphate-dependent)
S. marcescens	PMID: 28536292	BVG96_03830	BVG96_RS03840	31.0568	---	MarR family transcriptional regulator
S. marcescens	PMID: 28536292	BVG96_04500	BVG96_RS04510	9.80863	galF	UTP-glucose-1-phosphate uridylyltransferase, non-catalytic GalF subunit; GalF
S. marcescens	PMID: 28536292	BVG96_04505	BVG96_RS04515	37.5684	wza	polysaccharide export protein
S. marcescens	PMID: 28536292	BVG96_04515	BVG96_RS04525	38.0629	wzc	tyrosine-protein kinase Wzc
S. marcescens	PMID: 28536292	BVG96_04520	BVG96_RS04530	6.46027	---	acylneuraminate cytidylyltransferase family protein
S. marcescens	PMID: 28536292	BVG96_04525	BVG96_RS04535	30.6707	---	N-acetylneuraminate synthase family protein
S. marcescens	PMID: 28536292	BVG96_04530	BVG96_RS04540	263.508	---	oligosaccharide flippase family protein
S. marcescens	PMID: 28536292	BVG96_04545	BVG96_RS04555	7.66508	---	glycosyltransferase family 4 protein
S. marcescens	PMID: 28536292	BVG96_04550	BVG96_RS04560	8.19054	---	hypothetical protein
S. marcescens	PMID: 28536292	BVG96_04560	BVG96_RS04570	27.9744	---	glycosyltransferase
S. marcescens	PMID: 28536292	BVG96_04565	BVG96_RS04575	16.5582	cpsB	mannose-1-phosphate guanylyltransferase/mannose-6-phosphate isomerase
S. marcescens	PMID: 28536292	BVG96_04570	BVG96_RS04580	3.84242	cpsG	phosphomannomutase CpsG
S. marcescens	PMID: 28536292	BVG96_04575	BVG96_RS04585	6.64603	wcaJ	undecaprenyl-phosphate glucose phosphotransferase
S. marcescens	PMID: 28536292	BVG96_04610	BVG96_RS04620	53.2282	galE	UDP-glucose 4-epimerase GalE
S. marcescens	PMID: 28536292	BVG96_04615	BVG96_RS04625	10.8838	rfbC	dTDP-4-dehydrorhamnose 3 5-epimerase
S. marcescens	PMID: 28536292	BVG96_04620	BVG96_RS04630	172.418	rfbD	dTDP-4-dehydrorhamnose reductase
S. marcescens	PMID: 28536292	BVG96_04630	BVG96_RS04640	28.8069	---	ABC transporter ATP-binding protein
S. marcescens	PMID: 28536292	BVG96_04640	BVG96_RS04650	101.332	---	hypothetical protein
S. marcescens	PMID: 28536292	BVG96_04645	BVG96_RS04655	115.259	---	glycosyltransferase family 4 protein
S. marcescens	PMID: 28536292	BVG96_04660	BVG96_RS04670	9.07904	gndA	NADP-dependent phosphogluconate dehydrogenase
S. marcescens	PMID: 28536292	BVG96_04705	BVG96_RS04715	2.36133	yeeZ	SDR family oxidoreductase
S. marcescens	PMID: 28536292	BVG96_05135	BVG96_RS05145	4.12534	aat	leucyl/phenylalanyl-tRNA--protein transferase
S. marcescens	PMID: 28536292	BVG96_05150	BVG96_RS05160	19.3666	trxB	thioredoxin-disulfide reductase
S. marcescens	PMID: 28536292	BVG96_05155	BVG96_RS05165	13.6974	lrp	leucine-responsive transcriptional regulator Lrp
S. marcescens	PMID: 28536292	BVG96_05235	BVG96_RS05235	3.20802	aroA	3-phosphoshikimate 1-carboxyvinyltransferase
S. marcescens	PMID: 28536292	BVG96_05475	BVG96_RS05475	68.0924	ompA	porin OmpA
S. marcescens	PMID: 28536292	BVG96_05800	BVG96_RS05800	8.15259	uvrY	UvrY/SirA/GacA family response regulator transcription factor
S. marcescens	PMID: 28536292	BVG96_06065	BVG96_RS06065	5.06685	rne	ribonuclease E
S. marcescens	PMID: 28536292	BVG96_06120	BVG96_RS06120	2.86772	pabC	aminodeoxychorismate lyase
S. marcescens	PMID: 28536292	BVG96_06220	BVG96_RS06220	10.6128	---	Rrf2 family transcriptional regulator
S. marcescens	PMID: 28536292	BVG96_06525	BVG96_RS06525	15.1978	ychF	redox-regulated ATPase YchF
S. marcescens	PMID: 28536292	BVG96_07075	BVG96_RS07075	62.6382	proQ	RNA chaperone ProQ
S. marcescens	PMID: 28536292	BVG96_07080	BVG96_RS07080	18.2784	prc	carboxy terminal-processing peptidase
S. marcescens	PMID: 28536292	BVG96_07215	BVG96_RS07215	2.71936	sdaC	HAAAP family serine/threonine permease
S. marcescens	PMID: 28536292	BVG96_07310	BVG96_RS07310	25.9914	arnD	4-deoxy-4-formamido-L-arabinose- phosphoundecaprenol deformylase
S. marcescens	PMID: 28536292	BVG96_07320	BVG96_RS07320	175.154	arnE	4-amino-4-deoxy-L-arabinose-phosphoundecaprenol flippase subunit ArnE
S. marcescens	PMID: 28536292	BVG96_07525	BVG96_RS07525	30.0568	purR	HTH-type transcriptional repressor PurR
S. marcescens	PMID: 28536292	BVG96_07735	BVG96_RS07735	4.66111	rsxG	electron transport complex subunit RsxG
S. marcescens	PMID: 28536292	BVG96_07750	BVG96_RS07750	6.64918	rsxC	electron transport complex subunit RsxC
S. marcescens	PMID: 28536292	BVG96_08040	BVG96_RS08040	6.58904	yfaV	MFS transporter
S. marcescens	PMID: 28536292	BVG96_08350	BVG96_RS08350	4.88236	ftsI	penicillin-binding transpeptidase domain-containing protein
S. marcescens	PMID: 28536292	BVG96_08365	BVG96_RS08365	2.25579	cheD	methyl-accepting chemotaxis protein
S. marcescens	PMID: 28536292	BVG96_08660	BVG96_RS08660	2.66453	---	HlyD family secretion protein
S. marcescens	PMID: 28536292	BVG96_09045	BVG96_RS09050	2.76601	comR	TetR/AcrR family transcriptional regulator
S. marcescens	PMID: 28536292	BVG96_09445	BVG96_RS09450	11.3365	mpaA	murein tripeptide amidase MpaA
S. marcescens	PMID: 28536292	BVG96_09725	BVG96_RS09715	19.6631	lapB	lipopolysaccharide assembly protein LapB
S. marcescens	PMID: 28536292	BVG96_09910	BVG96_RS09900	10.3394	yciB	intracellular septation protein A
S. marcescens	PMID: 28536292	BVG96_09950	BVG96_RS09940	2.02905	cytR	LacI family transcriptional regulator
S. marcescens	PMID: 28536292	BVG96_10005	BVG96_RS09995	11.589	cls	cardiolipin synthase
S. marcescens	PMID: 28536292	BVG96_10155	BVG96_RS10145	6.57775	sppA	signal peptide peptidase SppA
S. marcescens	PMID: 28536292	BVG96_10315	BVG96_RS10305	7.31819	minC	septum site-determining protein MinC
S. marcescens	PMID: 28536292	BVG96_10320	BVG96_RS10310	174.16	minD	septum site-determining protein MinD
S. marcescens	PMID: 28536292	BVG96_10330	BVG96_RS10320	18.0284	rnd	ribonuclease D
S. marcescens	PMID: 28536292	BVG96_10365	BVG96_RS10355	3.09148	mdtJ	multidrug/spermidine efflux SMR transporter subunit MdtJ
S. marcescens	PMID: 28536292	BVG96_10400	BVG96_RS10390	6.47136	mepM	murein DD-endopeptidase MepM
S. marcescens	PMID: 28536292	BVG96_10405	BVG96_RS10395	81.5557	znuA	zinc ABC transporter substrate-binding protein ZnuA
S. marcescens	PMID: 28536292	BVG96_10420	BVG96_RS10410	6.24177	ruvB	Holliday junction branch migration DNA helicase RuvB
S. marcescens	PMID: 28536292	BVG96_10425	BVG96_RS10415	24.5643	ruvA	Holliday junction branch migration protein RuvA
S. marcescens	PMID: 28536292	BVG96_10430	BVG96_RS10420	45.9327	ruvC	crossover junction endodeoxyribonuclease RuvC
S. marcescens	PMID: 28536292	BVG96_10650	BVG96_RS10640	2.74005	pgeF	peptidoglycan editing factor PgeF
S. marcescens	PMID: 28536292	BVG96_10655	BVG96_RS10645	6.11129	cspE	transcription antiterminator/RNA stability regulator cold-shock protein CspE
S. marcescens	PMID: 28536292	BVG96_11065	BVG96_RS11055	5.65898	dcyD	D-cysteine desulfhydrase
S. marcescens	PMID: 28536292	BVG96_11090	BVG96_RS11080	8.82906	fliD	flagellar filament capping protein FliD
S. marcescens	PMID: 28536292	BVG96_11095	BVG96_RS11085	25.4223	fliS	flagellar export chaperone FliS
S. marcescens	PMID: 28536292	BVG96_11445	BVG96_RS11440	2.53437	yiaD	DotU family type VI secretion system protein
S. marcescens	PMID: 28536292	BVG96_11725	BVG96_RS11720	206.635	mgtA	magnesium-translocating P-type ATPase
S. marcescens	PMID: 28536292	BVG96_11760	BVG96_RS11755	2.3838	rcsA	transcriptional regulator RcsA
S. marcescens	PMID: 28536292	BVG96_12645	BVG96_RS12640	33.5839	ytfJ	YtfJ family protein
S. marcescens	PMID: 28536292	BVG96_12785	BVG96_RS12780	2.5416	sbcB	exodeoxyribonuclease I
S. marcescens	PMID: 28536292	BVG96_13140	BVG96_RS13135	82.2148	rcsB	response regulator transcription factor RcsB
S. marcescens	PMID: 28536292	BVG96_13160	BVG96_RS13155	39.2994	nrdA	ribonucleoside-diphosphate reductase subunit alpha
S. marcescens	PMID: 28536292	BVG96_13165	BVG96_RS13160	28.2229	nrdB	ribonucleotide-diphosphate reductase subunit beta
S. marcescens	PMID: 28536292	BVG96_13175	BVG96_RS13170	47.9393	hokA	small toxic polypeptide, Hok/gef family
S. marcescens	PMID: 28536292	BVG96_13260	BVG96_RS13255	176.316	yafC	family transcriptional regulator
S. marcescens	PMID: 28536292	BVG96_13275	BVG96_RS13270	2.22581	nuoL	NADH-quinone oxidoreductase subunit L
S. marcescens	PMID: 28536292	BVG96_13330	BVG96_RS13325	2.10179	lrhA	transcriptional regulator LrhA
S. marcescens	PMID: 28536292	BVG96_13365	BVG96_RS13360	2.49187	ackA	acetate kinase
S. marcescens	PMID: 28536292	BVG96_13370	BVG96_RS13365	3.23909	pta	phosphate acetyltransferase
S. marcescens	PMID: 28536292	BVG96_13495	BVG96_RS13490	19.1888	truA	tRNA pseudouridine(38-40) synthase TruA
S. marcescens	PMID: 28536292	BVG96_13500	BVG96_RS13495	78.3541	asd	aspartate-semialdehyde dehydrogenase
S. marcescens	PMID: 28536292	BVG96_13655	BVG96_RS13650	10.4995	aroC	chorismate synthase
S. marcescens	PMID: 28536292	BVG96_13940	BVG96_RS13935	15.5256	tRNA-Ala	tRNA-Ala
S. marcescens	PMID: 28536292	BVG96_14090	BVG96_RS14085	2.41616	ptsI	phosphoenolpyruvate-protein phosphotransferase PtsI
S. marcescens	PMID: 28536292	BVG96_14165	BVG96_RS14160	10.4683	hemF	oxygen-dependent coproporphyrinogen oxidase
S. marcescens	PMID: 28536292	BVG96_14300	BVG96_RS14295	3.62267	---	M15 family metallopeptidase
S. marcescens	PMID: 28536292	BVG96_14335	BVG96_RS14330	60.9235	dapA	4-hydroxy-tetrahydrodipicolinate synthase
S. marcescens	PMID: 28536292	BVG96_14765	BVG96_RS14760	17.8088	guaB	IMP dehydrogenase
S. marcescens	PMID: 28536292	BVG96_14850	BVG96_RS14845	2.89835	ndk	nucleoside-diphosphate kinase
S. marcescens	PMID: 28536292	BVG96_14880	BVG96_RS14875	4.47452	hscB	co-chaperone HscB
S. marcescens	PMID: 28536292	BVG96_14890	BVG96_RS14885	4.01515	iscU	Fe-S cluster assembly scaffold IscU
S. marcescens	PMID: 28536292	BVG96_15085	BVG96_RS15080	4.7488	era	GTPase Era
S. marcescens	PMID: 28536292	BVG96_15140	BVG96_RS15135	14.602	srmB	ATP-dependent RNA helicase SrmB
S. marcescens	PMID: 28536292	BVG96_15180	BVG96_RS15175	7.49957	bamE	outer membrane protein assembly factor BamE
S. marcescens	PMID: 28536292	BVG96_15620	BVG96_RS15615	4.41802	rnhB	ribonuclease HII
S. marcescens	PMID: 28536292	BVG96_15700	BVG96_RS15695	14.4672	glnD	bifunctional uridylyltransferase/uridylyl-removing protein GlnD
S. marcescens	PMID: 28536292	BVG96_15770	BVG96_RS15765	2.57094	ygdD	DUF423 domain-containing protein
S. marcescens	PMID: 28536292	BVG96_15775	BVG96_RS15770	4.37565	gcvA	transcriptional regulator GcvA
S. marcescens	PMID: 28536292	BVG96_15885	BVG96_RS15880	69.9653	rppH	RNA pyrophosphohydrolase
S. marcescens	PMID: 28536292	BVG96_16230	BVG96_RS16225	64.3486	xerD	site-specific tyrosine recombinase XerD
S. marcescens	PMID: 28536292	BVG96_16875	BVG96_RS16870	2.2533	acnB	bifunctional aconitate hydratase 2/2-methylisocitrate dehydratase
S. marcescens	PMID: 28536292	BVG96_16880	BVG96_RS16875	3.80705	lpdA	dihydrolipoyl dehydrogenase
S. marcescens	PMID: 28536292	BVG96_16890	BVG96_RS16885	9.34666	aceE	pyruvate dehydrogenase (acetyl-transferring) homodimeric type
S. marcescens	PMID: 28536292	BVG96_16955	BVG96_RS16950	4.14936	gshB	glutathione synthase
S. marcescens	PMID: 28536292	BVG96_17315	BVG96_RS17310	3.45958	cpdA	3' 5'-cyclic-AMP phosphodiesterase
S. marcescens	PMID: 28536292	BVG96_17330	BVG96_RS17325	2.12012	hasF	multidrug efflux transporter outer membrane subunit HasF
S. marcescens	PMID: 28536292	BVG96_17560	BVG96_RS17555	3.52463	yqjA	DedA family protein
S. marcescens	PMID: 28536292	BVG96_17630	BVG96_RS17625	71.5909	diaA	DnaA initiator-associating protein DiaA
S. marcescens	PMID: 28536292	BVG96_17650	BVG96_RS17645	9.05048	arcB	aerobic respiration two-component sensor histidine kinase ArcB
S. marcescens	PMID: 28536292	BVG96_17690	BVG96_RS17685	8.74859	sspA	stringent starvation protein A
S. marcescens	PMID: 28536292	BVG96_17805	BVG96_RS17800	15.6996	rapZ	RNase adapter protein RapZ
S. marcescens	PMID: 28536292	BVG96_17990	BVG96_RS17985	4.2332	yhdE	Maf-like septum formation protein
S. marcescens	PMID: 28536292	BVG96_18255	BVG96_RS18250	82.0228	ubiC	chorismate lyase
S. marcescens	PMID: 28536292	BVG96_18315	BVG96_RS18310	2.08583	---	capsule assembly Wzi family protein
S. marcescens	PMID: 28536292	BVG96_18320	BVG96_RS18315	2.50658	pgi	glucose-6-phosphate isomerase
S. marcescens	PMID: 28536292	BVG96_18450	BVG96_RS18445	15.5422	23S-rRNA	23S ribosomal RNA
S. marcescens	PMID: 28536292	BVG96_18470	BVG96_RS18465	2.90692	aroE	shikimate dehydrogenase
S. marcescens	PMID: 28536292	BVG96_18950	BVG96_RS18945	3.18257	damX	SPOR domain-containing protein
S. marcescens	PMID: 28536292	BVG96_18955	BVG96_RS18950	18.5597	aroB	3-dehydroquinate synthase
S. marcescens	PMID: 28536292	BVG96_19000	BVG96_RS18995	21.8423	igaA	intracellular growth attenuator family protein
S. marcescens	PMID: 28536292	BVG96_19010	BVG96_RS19005	3.76955	hslR	ribosome-associated heat shock protein Hsp15
S. marcescens	PMID: 28536292	BVG96_19035	BVG96_RS19030	40.3698	envZ	two-component system sensor histidine kinase EnvZ
S. marcescens	PMID: 28536292	BVG96_19040	BVG96_RS19035	11.3048	ompR	two-component system response regulator OmpR
S. marcescens	PMID: 28536292	BVG96_19175	BVG96_RS19165	39.552	glpD	glycerol-3-phosphate dehydrogenase
S. marcescens	PMID: 28536292	BVG96_19565	BVG96_RS19555	2.42834	gorA	glutathione-disulfide reductase
S. marcescens	PMID: 28536292	BVG96_19795	BVG96_RS19785	5.94788	oxyR	DNA-binding transcriptional regulator OxyR
S. marcescens	PMID: 28536292	BVG96_19850	BVG96_RS19840	2.25833	metL	bifunctional aspartate kinase/homoserine dehydrogenase II
S. marcescens	PMID: 28536292	BVG96_19875	BVG96_RS19865	2.11488	cytR	DNA-binding transcriptional regulator CytR
S. marcescens	PMID: 28536292	BVG96_19885	BVG96_RS19875	3.36812	hslV	ATP-dependent protease subunit HslV
S. marcescens	PMID: 28536292	BVG96_19890	BVG96_RS19880	4.64557	hslU	HslU--HslV peptidase ATPase subunit
S. marcescens	PMID: 28536292	BVG96_19960	BVG96_RS19950	56.9405	pfkA	6-phosphofructokinase
S. marcescens	PMID: 28536292	BVG96_20065	BVG96_RS20055	78.218	---	glycosyltransferase
S. marcescens	PMID: 28536292	BVG96_20070	BVG96_RS20060	32.8329	waaL	O-antigen ligase family protein
S. marcescens	PMID: 28536292	BVG96_20075	BVG96_RS20065	62.1636	waaH	glycosyltransferase
S. marcescens	PMID: 28536292	BVG96_20085	BVG96_RS20075	73.824	---	polysaccharide deacetylase family protein
S. marcescens	PMID: 28536292	BVG96_20100	BVG96_RS20090	13.8905	waaB	glycosyltransferase
S. marcescens	PMID: 28536292	BVG96_20130	BVG96_RS20120	7.2234	rpmG	50S ribosomal protein L33
S. marcescens	PMID: 28536292	BVG96_20215	BVG96_RS20205	3.15843	recG	ATP-dependent DNA helicase RecG
S. marcescens	PMID: 28536292	BVG96_20255	BVG96_RS20245	57.0915	typA	ribosome-dependent GTPase TypA
S. marcescens	PMID: 28536292	BVG96_20265	BVG96_RS20255	4.40178	glnA	glutamate--ammonia ligase
S. marcescens	PMID: 28536292	BVG96_20305	BVG96_RS20295	37.8466	polA	DNA polymerase I
S. marcescens	PMID: 28536292	BVG96_20435	BVG96_RS20425	17.8596	rsmG	16S rRNA (guanine(527)-N(7))-methyltransferase RsmG
S. marcescens	PMID: 28536292	BVG96_20445	BVG96_RS20435	9.15222	atpB	F0F1 ATP synthase subunit A
S. marcescens	PMID: 28536292	BVG96_20450	BVG96_RS20440	20.4767	atpE	F0F1 ATP synthase subunit C
S. marcescens	PMID: 28536292	BVG96_20465	BVG96_RS20455	19.7677	atpA	F0F1 ATP synthase subunit alpha
S. marcescens	PMID: 28536292	BVG96_20470	BVG96_RS20460	23.2048	atpG	F0F1 ATP synthase subunit gamma
S. marcescens	PMID: 28536292	BVG96_20475	BVG96_RS20465	10.4108	atpD	F0F1 ATP synthase subunit beta
S. marcescens	PMID: 28536292	BVG96_20785	BVG96_RS20780	3.26495	sodA	superoxide dismutase Mn
S. marcescens	PMID: 28536292	BVG96_21185	BVG96_RS21180	6.71123	trxA	thiol reductase thioredoxin TrxA
S. marcescens	PMID: 28536292	BVG96_21195	BVG96_RS21190	6.9962	wecA	UDP-N-acetylglucosamine--undecaprenyl-phosphate N-acetylglucosaminephosphotransferase
S. marcescens	PMID: 28536292	BVG96_21200	BVG96_RS21195	5.84521	wzzE	ECA polysaccharide chain length modulation protein
S. marcescens	PMID: 28536292	BVG96_21205	BVG96_RS21200	34.9368	wecB	UDP-N-acetylglucosamine 2-epimerase (non-hydrolyzing)
S. marcescens	PMID: 28536292	BVG96_21220	BVG96_RS21215	59.849	rfbA	glucose-1-phosphate thymidylyltransferase RfbA
S. marcescens	PMID: 28536292	BVG96_21235	BVG96_RS21230	115.434	wzxE	lipid III flippase WzxE
S. marcescens	PMID: 28536292	BVG96_21240	BVG96_RS21235	26.1536	wecF	TDP-N-acetylfucosamine lipid II N-acetylfucosaminyltransferase
S. marcescens	PMID: 28536292	BVG96_21250	BVG96_RS21245	4.61317	rffM	lipopolysaccharide N-acetylmannosaminouronosyltransferase
S. marcescens	PMID: 28536292	BVG96_21310	BVG96_RS21305	6.08219	yifL	lipoprotein
S. marcescens	PMID: 28536292	BVG96_21315	BVG96_RS21310	18.4116	dapF	diaminopimelate epimerase
S. marcescens	PMID: 28536292	BVG96_21320	BVG96_RS21315	28.3144	yigA	DUF484 domain-containing protein
S. marcescens	PMID: 28536292	BVG96_21325	BVG96_RS21320	17.6231	xerC	tyrosine recombinase XerC
S. marcescens	PMID: 28536292	BVG96_21335	BVG96_RS21330	3.64718	uvrD	DNA helicase II
S. marcescens	PMID: 28536292	BVG96_21475	BVG96_RS21470	2.58979	rsmD	16S rRNA (guanine(966)-N(2))-methyltransferase
S. marcescens	PMID: 28536292	BVG96_21630	BVG96_RS21625	29.4528	ubiB	ubiquinone biosynthesis regulatory protein kinase UbiB
S. marcescens	PMID: 28536292	BVG96_21650	BVG96_RS21645	8.09506	tatD	3'-5' ssDNA/RNA exonuclease TatD
S. marcescens	PMID: 28536292	BVG96_21660	BVG96_RS21655	4.99923	rfaH	transcription/translation regulatory transformer protein RfaH
S. marcescens	PMID: 28536292	BVG96_21675	BVG96_RS21670	3.94769	fre	NAD(P)H-flavin reductase
S. marcescens	PMID: 28536292	BVG96_21900	BVG96_RS21895	11.3225	hupA	DNA-binding protein HU-alpha
S. marcescens	PMID: 28536292	BVG96_22100	BVG96_RS22095	7.4765	epmB	EF-P beta-lysylation protein EpmB
S. marcescens	PMID: 28536292	BVG96_22150	BVG96_RS22145	20.3332	epmA	elongation factor P--(R)-beta-lysine ligase
S. marcescens	PMID: 28536292	BVG96_22215	BVG96_RS22210	7.19034	miaA	tRNA (adenosine(37)-N6)-dimethylallyltransferase MiaA
S. marcescens	PMID: 28536292	BVG96_22235	BVG96_RS22230	8.95779	hflC	protease modulator HflC
S. marcescens	PMID: 28536292	BVG96_22245	BVG96_RS22240	21.8967	purA	adenylosuccinate synthase
S. marcescens	PMID: 28536292	BVG96_22480	BVG96_RS22475	52.3063	yhbY	ribosome assembly RNA-binding protein YhbY
S. marcescens	PMID: 28536292	BVG96_22550	BVG96_RS22545	37.1285	pnp	polyribonucleotide nucleotidyltransferase
S. marcescens	PMID: 28536292	BVG96_22555	BVG96_RS22550	20.4963	nlpI	lipoprotein NlpI
S. marcescens	PMID: 28536292	BVG96_22745	BVG96_RS22740	25.501	treC	alpha alpha-phosphotrehalase
S. marcescens	PMID: 28536292	BVG96_22840	BVG96_RS22835	52.0228	holC	DNA polymerase III subunit chi
S. marcescens	PMID: 28536292	BVG96_22855	BVG96_RS22850	4.72776	lptG	LPS export ABC transporter permease LptG
S. marcescens	PMID: 28536292	BVG96_23510	BVG96_RS23505	21.4727	prfC	peptide chain release factor 3
S. marcescens	PMID: 28536292	BVG96_23670	BVG96_RS23665	11.0102	arcA	two-component system response regulator ArcA
E. coli	PMID: 24339777	c0122	C_RS00570	7.23928	zapD	cell division protein ZapD
E. coli	PMID: 24339777	c0142	C_RS00670	6.80074	aceE	pyruvate dehydrogenase (acetyl-transferring) homodimeric type
E. coli	PMID: 24339777	c0145	C_RS00680	6.70781	lpdA	dihydrolipoyl dehydrogenase
E. coli	PMID: 24339777	c0323	C_RS01490	7.39603	---	exopolygalacturonate lyase
E. coli	PMID: 24339777	c0348	C_RS01605	6.59712	---	hypothetical protein
E. coli	PMID: 24339777	c0527	C_RS02430	7.19634	nusB	transcription antitermination factor NusB
E. coli	PMID: 24339777	c0553	C_RS02540	7.45563	clpP	ATP-dependent Clp endopeptidase proteolytic subunit ClpP
E. coli	PMID: 24339777	c0768	C_RS03600	6.84603	chiP	chitoporin
E. coli	PMID: 24339777	c0777	C_RS03655	6.8308	speF	ornithine decarboxylase SpeF
E. coli	PMID: 24339777	c0782	C_RS03680	7.16352	kdpB	potassium-transporting ATPase subunit KdpB
E. coli	PMID: 24339777	c0867	C_RS04100	8.3744	moaE	molybdopterin synthase catalytic subunit MoaE
E. coli	PMID: 24339777	c0918	C_RS04340	6.71639	pdeI	EAL domain-containing protein
E. coli	PMID: 24339777	c1025	C_RS04850	9.09112	trxB	thioredoxin-disulfide reductase
E. coli	PMID: 24339777	c1050	C_RS04955	8.43418	ihfB	integration host factor subunit beta
E. coli	PMID: 24339777	c1054	C_RS04965	6.59587	msbA	lipid A ABC transporter ATP-binding protein/permease MsbA
E. coli	PMID: 24339777	c1084	C_RS05105	6.97452	rlmKL	bifunctional 23S rRNA (guanine(2069)-N(7))-methyltransferase RlmK/23S rRNA (guanine(2445)-N(2))-methyltransferase RlmL
E. coli	PMID: 24339777	c1086	C_RS05115	7.45939	pqiA	membrane integrity-associated transporter subunit PqiA
E. coli	PMID: 24339777	c1133	C_RS05330	6.55091	torA	trimethylamine-N-oxide reductase TorA
E. coli	PMID: 24339777	c1157	C_RS05440	6.42382	efeB	iron uptake transporter deferrochelatase/peroxidase subunit
E. coli	PMID: 24339777	c1162	C_RS05460	9.40914	pgaB	poly-beta-1 6-N-acetyl-D-glucosamine N-deacetylase PgaB
E. coli	PMID: 24339777	c1163	C_RS05465	7.42651	pgaA	poly-beta-1 6 N-acetyl-D-glucosamine export porin PgaA
E. coli	PMID: 24339777	c1164	C_RS05470	7.4684	dgcT	GGDEF domain-containing protein
E. coli	PMID: 24339777	c1166	C_RS05485	7.07702	---	hypothetical protein
E. coli	PMID: 24339777	c1187	C_RS05570	6.52737	fabG2	3-ketoacyl-ACP reductase FabG2
E. coli	PMID: 24339777	c1196	C_RS05610	7.28089	---	hypothetical protein
E. coli	PMID: 24339777	c1205	C_RS05655	7.79306	---	adhesin HecA repeat-containing protein
E. coli	PMID: 24339777	c1214	C_RS05705	6.6324	---	hypothetical protein
E. coli	PMID: 24339777	c1218/c1219	C_RS28390	7.68862	---	ISL3 family transposase
E. coli	PMID: 24339777	c1220	C_RS05730	12.9203	---	3-deoxy-7-phosphoheptulonate synthase
E. coli	PMID: 24339777	c1242	C_RS05830	6.95539	sfaF	S/F1C fimbrial usher SfaF/FocD
E. coli	PMID: 24339777	c1245	C_RS05845	6.66776	focH	F1C fimbrial protein subunit FocH
E. coli	PMID: 24339777	c1254	C_RS05885	6.71375	iroB	salmochelin biosynthesis C-glycosyltransferase IroB
E. coli	PMID: 24339777	c1329	C_RS06240	7.15302	pyrC	dihydroorotase
E. coli	PMID: 24339777	c1331	C_RS06250	6.98965	grxB	glutaredoxin 2
E. coli	PMID: 24339777	c1338	C_RS06275	7.51717	murJ	murein biosynthesis integral membrane protein MurJ
E. coli	PMID: 24339777	c1341	C_RS06290	7.79452	flgA	flagellar basal body P-ring formation chaperone FlgA
E. coli	PMID: 24339777	c1351	C_RS06340	6.48783	flgK	flagellar hook-associated protein FlgK
E. coli	PMID: 24339777	c1360	C_RS06385	6.58975	fabH	beta-ketoacyl-ACP synthase III
E. coli	PMID: 24339777	c1374	C_RS06440	6.62473	fhuE	ferric-rhodotorulic acid/ferric-coprogen receptor FhuE
E. coli	PMID: 24339777	c1379	C_RS06460	7.0426	thiK	thiamine kinase
E. coli	PMID: 24339777	c1392	C_RS06520	7.46291	lolD	lipoprotein-releasing ABC transporter ATP-binding protein LolD
E. coli	PMID: 24339777	c1400	C_RS06560	6.53824	---	phage integrase Arm DNA-binding domain-containing protein
E. coli	PMID: 24339777	c1447	C_RS06790	7.41884	---	phage portal protein
E. coli	PMID: 24339777	c1495	C_RS06985	7.06999	---	phage/plasmid primase P4 family
E. coli	PMID: 24339777	c1508	C_RS07035	6.58975	phoQ	two-component system sensor histidine kinase PhoQ
E. coli	PMID: 24339777	c1548	C_RS07240	6.84403	---	CII family transcriptional regulator
E. coli	PMID: 24339777	c1590	C_RS07445	7.3525	---	host specificity protein J
E. coli	PMID: 24339777	c1591	C_RS07450	6.48628	---	prophage tail fiber N-terminal domain-containing protein
E. coli	PMID: 24339777	c1598	C_RS07470	7.74471	sitC	iron/manganese ABC transporter permease subunit SitC
E. coli	PMID: 24339777	c1606	C_RS07515	8.20168	bluF	blue light-responsive regulator BluF
E. coli	PMID: 24339777	c1611	C_RS07545	6.70241	ymgF	protein YmgF
E. coli	PMID: 24339777	c1622	C_RS07590	7.42651	minD	septum site-determining protein MinD
E. coli	PMID: 24339777	c1626	C_RS07605	8.06766	pliG	PPC domain-containing protein
E. coli	PMID: 24339777	c1638	C_RS07660	7.26924	dadA	D-amino acid dehydrogenase
E. coli	PMID: 24339777	c1682	C_RS07855	7.63424	narX	nitrate/nitrite two-component system sensor histidine kinase NarX
E. coli	PMID: 24339777	c1689	C_RS07890	8.4701	fabH	3-oxoacyl- acyl-carrier-protein synthase III C-terminal domain-containing protein
E. coli	PMID: 24339777	c1694	C_RS07915	6.8377	---	sterol desaturase family protein
E. coli	PMID: 24339777	c1698	C_RS07945	8.76813	rssA	patatin-like phospholipase RssA
E. coli	PMID: 24339777	c1708	C_RS07990	6.82583	oppB	oligopeptide ABC transporter permease OppB
E. coli	PMID: 24339777	c1710	C_RS08000	6.75987	oppD	murein tripeptide/oligopeptide ABC transporter ATP-binding protein OppD
E. coli	PMID: 24339777	c1713	C_RS08015	7.25025	cls	cardiolipin synthase
E. coli	PMID: 24339777	c1714	C_RS29180	7.42433	yciY	YciY family protein
E. coli	PMID: 24339777	c1726	C_RS08075	6.61822	trpB	tryptophan synthase subunit beta
E. coli	PMID: 24339777	c1729	C_RS08085	6.98965	trpD	bifunctional anthranilate synthase glutamate amidotransferase component TrpG/anthranilate phosphoribosyltransferase TrpD
E. coli	PMID: 24339777	c1745	C_RS08175	7.28555	acnA	aconitate hydratase AcnA
E. coli	PMID: 24339777	c1748	C_RS08190	6.68498	lapA	lipopolysaccharide assembly protein LapA
E. coli	PMID: 24339777	c1749	C_RS08195	7.02664	lapB	lipopolysaccharide assembly protein LapB
E. coli	PMID: 24339777	c1756	C_RS08225	7.10386	pdeR	cyclic di-GMP phosphodiesterase
E. coli	PMID: 24339777	c1757	C_RS08235	8.08072	rnb	exoribonuclease II
E. coli	PMID: 24339777	c1764	C_RS08260	8.34099	eefB	efflux RND transporter permease subunit
E. coli	PMID: 24339777	c1765	C_RS08265	7.37797	eefC	TolC family protein
E. coli	PMID: 24339777	c1767	C_RS08275	6.80176	sapF	peptide ABC transporter ATP-binding protein SapF
E. coli	PMID: 24339777	c1769	C_RS08285	7.08673	sapC	peptide ABC transporter permease SapC
E. coli	PMID: 24339777	c1771	C_RS08295	8.72564	sapA	peptide ABC transporter substrate-binding protein SapA
E. coli	PMID: 24339777	c1788	C_RS08375	6.95488	ycjT	kojibiose phosphorylase
E. coli	PMID: 24339777	c1789	C_RS08380	8.86808	pgmB	beta-phosphoglucomutase
E. coli	PMID: 24339777	c1791	C_RS08390	6.98965	ompG	monomeric porin OmpG
E. coli	PMID: 24339777	c1795	C_RS08410	7.2081	tyrR	transcriptional regulator TyrR
E. coli	PMID: 24339777	c1803	C_RS08450	7.58311	mppA	murein tripeptide ABC transporter substrate-binding protein MppA
E. coli	PMID: 24339777	c1804	C_RS08455	7.40186	ynaI	low conductance mechanosensitive channel YnaI
E. coli	PMID: 24339777	c1814	C_RS08505	6.68902	smrA	DNA endonuclease SmrA
E. coli	PMID: 24339777	c1818	C_RS08530	8.23635	ttcA	tRNA 2-thiocytidine(32) synthetase TtcA
E. coli	PMID: 24339777	c1823	C_RS08565	6.45654	nifJ	pyruvate ferredoxin (flavodoxin) oxidoreductase
E. coli	PMID: 24339777	c1831	C_RS08600	7.57467	---	autotransporter domain-containing protein
E. coli	PMID: 24339777	c1832	C_RS08605	8.19855	pdxI	pyridoxine 4-dehydrogenase
E. coli	PMID: 24339777	c1835	C_RS08615	6.97156	ynbB	phosphatidate cytidylyltransferase
E. coli	PMID: 24339777	c1836	C_RS08620	6.60134	ynbC	bifunctional alpha/beta hydrolase/class I SAM-dependent methyltransferase
E. coli	PMID: 24339777	c1837	C_RS08625	8.00442	ynbD	phosphatase PAP2/dual specificity phosphatase family protein
E. coli	PMID: 24339777	c1840	C_RS08635	6.90441	hrpA	ATP-dependent RNA helicase HrpA
E. coli	PMID: 24339777	c1847	C_RS08670	7.15848	ydcI	LysR substrate-binding domain-containing protein
E. coli	PMID: 24339777	c1848	C_RS08675	6.85761	ydcJ	VOC family protein
E. coli	PMID: 24339777	c1849	C_RS08680	7.72845	opgD	glucan biosynthesis protein OpgD
E. coli	PMID: 24339777	c1851	C_RS08695	6.59112	rimL	50S ribosomal protein L7/L12-serine acetyltransferase
E. coli	PMID: 24339777	c1856	C_RS08715	10.1583	ydcL	DUF3313 domain-containing protein
E. coli	PMID: 24339777	c1859	C_RS08730	9.26658	rlhA	23S rRNA 5-hydroxycytidine C2501 synthase
E. coli	PMID: 24339777	c1866	C_RS08760	6.40718	ydcU	ABC transporter permease
E. coli	PMID: 24339777	c1867	C_RS08765	7.76628	ydcV	ABC transporter permease
E. coli	PMID: 24339777	c1891	C_RS29645	10.8897	---	hypothetical protein
E. coli	PMID: 24339777	c1892	C_RS29220	6.91199	---	hypothetical protein
E. coli	PMID: 24339777	c1896	C_RS08905	7.23969	yddE	PhzF family isomerase
E. coli	PMID: 24339777	c1898	C_RS08915	6.56951	narW	nitrate reductase molybdenum cofactor assembly chaperone
E. coli	PMID: 24339777	c1899	C_RS08920	6.74981	narH	nitrate reductase subunit beta
E. coli	PMID: 24339777	c1902	C_RS08935	7.09955	yddG	aromatic amino acid efflux DMT transporter YddG
E. coli	PMID: 24339777	c5623	C_RS08945	7.23391	fdnG	formate dehydrogenase-N subunit alpha
E. coli	PMID: 24339777	c1912	C_RS08975	6.76418	maeA	malate dehydrogenase
E. coli	PMID: 24339777	c1921	C_RS09010	6.9367	gadC	acid resistance gamma-aminobutyrate antiporter GadC
E. coli	PMID: 24339777	c1923	C_RS09025	7.28239	pqqL	insulinase family protein
E. coli	PMID: 24339777	c1924	C_RS09030	7.39308	yddB	TonB-dependent receptor plug domain-containing protein
E. coli	PMID: 24339777	---	C_RS29230	6.6337	yneP	hypothetical protein
E. coli	PMID: 24339777	c1927	C_RS09045	6.60134	ydeN	sulfatase
E. coli	PMID: 24339777	c1928	C_RS09050	8.23494	ydeO	acid stress response transcriptional regulator YdeO
E. coli	PMID: 24339777	c1934	C_RS09080	7.35736	ydeT/fimD	fimbrial biogenesis outer membrane usher protein
E. coli	PMID: 24339777	c1940	C_RS09115	6.86021	hipA	type II toxin-antitoxin system serine/threonine protein kinase toxin HipA
E. coli	PMID: 24339777	c1941	C_RS09120	8.03408	hipB	type II toxin-antitoxin system antitoxin HipB
E. coli	PMID: 24339777	c1958	C_RS09210	7.08514	---	PTS sugar transporter subunit IIC
E. coli	PMID: 24339777	c1961	C_RS09225	6.80394	eamA	O-acetylserine/cysteine exporter
E. coli	PMID: 24339777	c1962	C_RS09230	6.81834	ydeE	efflux MFS transporter YdeE
E. coli	PMID: 24339777	c1966	C_RS09265	7.20685	ydfH	DNA-binding transcriptional regulator rspR
E. coli	PMID: 24339777	c1968	C_RS09275	7.88416	ydfI	mannitol dehydrogenase family protein
E. coli	PMID: 24339777	c1971	C_RS09290	7.11511	rspA	starvation-sensing protein RspA
E. coli	PMID: 24339777	c1974	C_RS09305	6.42382	speG	spermidine N1-acetyltransferase
E. coli	PMID: 24339777	c1975	C_RS09310	7.90396	ynfC	YnfC family lipoprotein
E. coli	PMID: 24339777	c1976	C_RS09315	6.93749	ynfD	DUF1161 domain-containing protein
E. coli	PMID: 24339777	c1977	C_RS09320	7.56618	ynfE	dimethyl sulfoxide reductase subunit A
E. coli	PMID: 24339777	c1978	C_RS09325	7.50268	ynfF	dimethyl sulfoxide reductase subunit A
E. coli	PMID: 24339777	c1979	C_RS09330	6.8308	dmsB	dimethylsulfoxide reductase subunit B
E. coli	PMID: 24339777	c1987	C_RS09365	6.71323	ynfM	MFS transporter
E. coli	PMID: 24339777	c1990	C_RS09380	6.5346	ydgD	serine protease
E. coli	PMID: 24339777	c1997	C_RS09415	8.72286	ydgI	amino acid permease
E. coli	PMID: 24339777	c2001	C_RS09435	9.1448	rstB	two-component system sensor histidine kinase RstB
E. coli	PMID: 24339777	c2002	C_RS09440	6.82615	tus	DNA replication terminus site-binding protein
E. coli	PMID: 24339777	c2004	C_RS09450	7.37797	fumB	class I fumarate hydratase
E. coli	PMID: 24339777	c2006	C_RS09460	6.82531	ydgA	YdgA family protein
E. coli	PMID: 24339777	c2019	C_RS09530	7.30907	rsxA	electron transport complex subunit RsxA
E. coli	PMID: 24339777	c2021	C_RS09540	6.89694	rsxC	electron transport complex subunit RsxC
E. coli	PMID: 24339777	c2022	C_RS09545	7.74758	rsxD	electron transport complex subunit RsxD
E. coli	PMID: 24339777	c2026	C_RS09570	6.80682	dtpA	dipeptide/tripeptide permease DtpA
E. coli	PMID: 24339777	c2036	C_RS09620	10.4845	ydhJ	HlyD family secretion protein
E. coli	PMID: 24339777	c2037	C_RS09625	7.74553	ydhK	FUSC family protein
E. coli	PMID: 24339777	c2043	C_RS09650	7.36331	nemA	N-ethylmaleimide reductase
E. coli	PMID: 24339777	c2044	C_RS09655	8.02271	gloA	lactoylglutathione lyase
E. coli	PMID: 24339777	c2045	C_RS09660	6.98965	rnt	ribonuclease T
E. coli	PMID: 24339777	c2055	C_RS09710	8.51957	cfa	cyclopropane fatty acyl phospholipid synthase
E. coli	PMID: 24339777	c2060	C_RS09745	6.96075	ydhS	FAD-NAD(P)-binding protein
E. coli	PMID: 24339777	c2064	C_RS09755	6.66016	ydhU	thiosulfate reductase cytochrome B subunit
E. coli	PMID: 24339777	c2067	C_RS09770	7.03424	ydhV	aldehyde ferredoxin oxidoreductase
E. coli	PMID: 24339777	c2076	C_RS09810	7.831	sufD	Fe-S cluster assembly protein SufD
E. coli	PMID: 24339777	c2077	C_RS09815	7.08673	sufC	Fe-S cluster assembly ATPase SufC
E. coli	PMID: 24339777	c2086	C_RS09860	6.94277	ydiN	MFS transporter
E. coli	PMID: 24339777	c2090	C_RS09880	6.68021	ydiO	acyl-CoA dehydrogenase
E. coli	PMID: 24339777	c2091	C_RS09885	8.21189	ydiP	AraC family transcriptional regulator
E. coli	PMID: 24339777	c2094	C_RS09900	8.10705	ydiR	electron transfer flavoprotein subunit alpha
E. coli	PMID: 24339777	c2097	C_RS09915	7.11321	fadK	medium-chain fatty-acid--CoA ligase
E. coli	PMID: 24339777	c2098	C_RS09920	7.21205	ppsA	phosphoenolpyruvate synthase
E. coli	PMID: 24339777	c2102	C_RS09945	6.78012	selO	protein adenylyltransferase SelO
E. coli	PMID: 24339777	c2131	C_RS10070	6.60666	katE	catalase HPII
E. coli	PMID: 24339777	c2137	C_RS10100	7.04602	chbB	PTS N N'-diacetylchitobiose transporter subunit IIB
E. coli	PMID: 24339777	c2146	C_RS10145	6.69348	astD	succinylglutamate-semialdehyde dehydrogenase
E. coli	PMID: 24339777	c2166	C_RS10240	6.75844	topB	DNA topoisomerase III
E. coli	PMID: 24339777	c2177	C_RS10300	6.64988	ydjI	ketose-bisphosphate aldolase
E. coli	PMID: 24339777	c2184	C_RS10330	6.87118	gapA	glyceraldehyde-3-phosphate dehydrogenase
E. coli	PMID: 24339777	c2202	C_RS10420	7.6097	yoaG	DUF1869 domain-containing protein
E. coli	PMID: 24339777	c2204	C_RS10425	6.87692	yeaR	DUF1971 domain-containing protein YeaR
E. coli	PMID: 24339777	c2209	C_RS10450	8.25746	fadD	long-chain-fatty-acid--CoA ligase FadD
E. coli	PMID: 24339777	c2221	C_RS10505	7.32531	pdeD	cyclic diguanylate phosphodiesterase
E. coli	PMID: 24339777	c2237	C_RS10590	6.86794	yebQ	MFS transporter
E. coli	PMID: 24339777	c2239	C_RS10600	6.78995	prc	carboxy terminal-processing peptidase
E. coli	PMID: 24339777	c2240	C_RS10601	7.31729	proQ	ProQ protein
E. coli	PMID: 24339777	c2243	C_RS10620	8.13219	yebT	lipid-binding membrane homeostasis protein YebT
E. coli	PMID: 24339777	c2253	C_RS10670	7.07926	yobB	carbon-nitrogen hydrolase family protein YobB
E. coli	PMID: 24339777	c2256	C_RS10685	9.2401	ptrB	oligopeptidase B
E. coli	PMID: 24339777	c2260	C_RS10705	6.80243	yebG	DNA damage-inducible protein YebG
E. coli	PMID: 24339777	c2279	C_RS10795	6.43867	nudB	dihydroneopterin triphosphate diphosphatase
E. coli	PMID: 24339777	c2284	C_RS10820	7.02723	cmoA	carboxy-S-adenosyl-L-methionine synthase CmoA
E. coli	PMID: 24339777	c2296	C_RS10870	6.68562	cheZ	protein phosphatase CheZ
E. coli	PMID: 24339777	c2313	C_RS10950	6.70781	araG	arabinose ABC transporter ATP-binding protein AraG
E. coli	PMID: 24339777	c2326	C_RS11020	6.90931	uvrC	excinuclease ABC subunit UvrC
E. coli	PMID: 24339777	c2349	C_RS11130	11.3202	ybcM	helix-turn-helix transcriptional regulator
E. coli	PMID: 24339777	c2354	C_RS11155	6.97184	fliF	flagellar basal-body MS-ring/collar protein FliF
E. coli	PMID: 24339777	c2355	C_RS11160	6.56436	fliG	flagellar motor switch protein FliG
E. coli	PMID: 24339777	c2373	C_RS11235	6.7146	yedP	mannosyl-3-phosphoglycerate phosphatase-related protein
E. coli	PMID: 24339777	c2392	C_RS11335	10.8254	---	site-specific integrase
E. coli	PMID: 24339777	c2393	C_RS11340	8.61687	---	hypothetical protein
E. coli	PMID: 24339777	c2394	C_RS11345	6.68087	pilV	shufflon system plasmid conjugative transfer pilus tip adhesin PilV
E. coli	PMID: 24339777	c2400	C_RS11375	7.39045	---	DUF6430 domain-containing protein
E. coli	PMID: 24339777	c2410	C_RS11420	6.69842	---	DUF4756 family protein
E. coli	PMID: 24339777	c2422	C_RS11495	7.96397	ybtP	yersiniabactin ABC transporter ATP-binding/permease protein YbtP
E. coli	PMID: 24339777	c2429	C_RS28655	6.48776	---	hypothetical protein
E. coli	PMID: 24339777	c2432	C_RS11530	7.41327	ybtT	yersiniabactin biosynthesis thioesterase YbtT
E. coli	PMID: 24339777	c2448	C_RS11605	8.55784	yeeO	toxic metabolite efflux MATE transporter YeeO
E. coli	PMID: 24339777	c2453	C_RS11640	7.69954	clbO	colibactin polyketide synthase ClbO
E. coli	PMID: 24339777	c2455	C_RS11645	7.34484	clbN	colibactin non-ribosomal peptide synthetase ClbN
E. coli	PMID: 24339777	c2460	C_RS11670	6.43867	clbI	colibactin polyketide synthase ClbI
E. coli	PMID: 24339777	c2461	C_RS11675	7.63684	clbH	colibactin non-ribosomal peptide synthetase ClbH
E. coli	PMID: 24339777	c2469	C_RS11705	7.78093	clbB	colibactin hybrid non-ribosomal peptide synthetase/type I polyketide synthase ClbB
E. coli	PMID: 24339777	c2478	C_RS11745	9.50486	cobS	adenosylcobinamide-GDP ribazoletransferase
E. coli	PMID: 24339777	c2492	C_RS11805	8.86633	---	PfkB family carbohydrate kinase
E. coli	PMID: 24339777	c2511	C_RS11910	8.44662	istB	IS21-like element IS100kyp family helper ATPase IstB
E. coli	PMID: 24339777	c2512	C_RS11915	8.70232	istA	IS21-like element IS100 family transposase
E. coli	PMID: 24339777	c2538	C_RS12045	7.29622	dacD	serine-type D-Ala-D-Ala carboxypeptidase DacD
E. coli	PMID: 24339777	c2549	C_RS12095	8.10502	hisB	bifunctional histidinol-phosphatase/imidazoleglycerol-phosphate dehydratase HisB
E. coli	PMID: 24339777	c2552	C_RS12110	7.37797	hisF	imidazole glycerol phosphate synthase subunit HisF
E. coli	PMID: 24339777	c2555	C_RS12125	6.75396	ugd	UDP-glucose 6-dehydrogenase
E. coli	PMID: 24339777	c2561	C_RS12155	6.98965	---	glycosyltransferase
E. coli	PMID: 24339777	c2568	C_RS12185	7.29793	wcaM	colanic acid biosynthesis protein WcaM
E. coli	PMID: 24339777	c2569	C_RS12190	8.145	wcaL	colanic acid biosynthesis glycosyltransferase WcaL
E. coli	PMID: 24339777	c2579	C_RS12235	6.84403	gmd	GDP-mannose 4 6-dehydratase
E. coli	PMID: 24339777	c2586	C_RS12270	6.92582	wzc	tyrosine-protein kinase Wzc
E. coli	PMID: 24339777	c2601	C_RS12340	8.22524	mdtB	multidrug efflux RND transporter permease subunit MdtB
E. coli	PMID: 24339777	c2602	C_RS12345	6.87316	mdtC	multidrug efflux RND transporter permease subunit MdtC
E. coli	PMID: 24339777	c2605	C_RS12360	7.97066	baeR	two-component system response regulator BaeR
E. coli	PMID: 24339777	c2608	C_RS12375	8.51363	---	DUF4034 domain-containing protein
E. coli	PMID: 24339777	c2613	C_RS12395	9.38194	yegR	protein YegR
E. coli	PMID: 24339777	c2628	C_RS12465	10.6637	yegW	GntR family transcriptional regulator
E. coli	PMID: 24339777	c2649	C_RS12560	6.47899	yehL	MoxR family ATPase
E. coli	PMID: 24339777	c2650	C_RS12565	6.78101	yehM	DUF5682 family protein
E. coli	PMID: 24339777	c2655	C_RS12590	6.52044	btsR	two-component system response regulator BtsR
E. coli	PMID: 24339777	c2680	C_RS12705	11.5864	preA	NAD-dependent dihydropyrimidine dehydrogenase subunit PreA
E. coli	PMID: 24339777	c2708	C_RS12840	6.40718	yeiP	elongation factor P-like protein YeiP
E. coli	PMID: 24339777	c2714	C_RS12870	6.9014	yejA	extracellular solute-binding protein
E. coli	PMID: 24339777	c2717	C_RS12885	7.88278	yejF	microcin C ABC transporter ATP-binding protein YejF
E. coli	PMID: 24339777	c2733	C_RS12975	7.99574	ccmF	cytochrome c-type biogenesis heme lyase CcmF
E. coli	PMID: 24339777	c2758	C_RS13075	6.76235	ompC	porin OmpC
E. coli	PMID: 24339777	c2759	C_RS13085	6.47999	rcsD	phosphotransferase RcsD
E. coli	PMID: 24339777	c2775	C_RS13165	7.03888	yfaL	AIDA-I family autotransporter adhesin YfaL/EhaC
E. coli	PMID: 24339777	c2777	C_RS13180	11.6793	nrdB	ribonucleotide-diphosphate reductase subunit beta
E. coli	PMID: 24339777	c2797	C_RS13275	6.45858	arnA	bifunctional UDP-4-amino-4-deoxy-L-arabinose formyltransferase/UDP-glucuronic acid oxidase ArnA
E. coli	PMID: 24339777	c2798	C_RS13280	8.25008	arnD	4-deoxy-4-formamido-L-arabinose- phosphoundecaprenol deformylase
E. coli	PMID: 24339777	c2799	C_RS13285	6.92308	arnT	lipid IV(A) 4-amino-4-deoxy-L-arabinosyltransferase
E. coli	PMID: 24339777	c2803	C_RS13305	6.42251	menE	o-succinylbenzoate--CoA ligase
E. coli	PMID: 24339777	c2813	C_RS13350	7.33549	yfbK	VWA domain-containing protein
E. coli	PMID: 24339777	c2818	C_RS13370	7.67491	nuoM	NADH-quinone oxidoreductase subunit M
E. coli	PMID: 24339777	c2832	C_RS13440	6.52044	yfbR	5'-deoxynucleotidase
E. coli	PMID: 24339777	c2848	C_RS13515	7.02157	hisP	histidine ABC transporter ATP-binding protein HisP
E. coli	PMID: 24339777	c2883	C_RS13675	6.679	yfcU	fimbrial biogenesis outer membrane usher protein
E. coli	PMID: 24339777	c2895	C_RS13730	7.38282	---	yapH homolog
E. coli	PMID: 24339777	c2920	C_RS13840	6.62262	ypdB	two-component system response regulator YpdB
E. coli	PMID: 24339777	c5557	C_RS13945	7.96044	---	tRNA-Val
E. coli	PMID: 24339777	c2957	C_RS14050	6.77017	cysW	sulfate/thiosulfate ABC transporter permease CysW
E. coli	PMID: 24339777	c3027	C_RS14380	8.77273	guaB	IMP dehydrogenase
E. coli	PMID: 24339777	c3029	C_RS14390	6.71408	---	DUF823 domain-containing adhesin
E. coli	PMID: 24339777	c3043	C_RS14455	8.05911	yfhM	alpha2-macroglobulin
E. coli	PMID: 24339777	c3056	C_RS14505	8.2218	iscS	cysteine desulfurase
E. coli	PMID: 24339777	c3195	C_RS15195	6.60134	ymfL	protein YmfL
E. coli	PMID: 24339777	c3203	C_RS15230	7.13837	---	hypothetical protein
E. coli	PMID: 24339777	c3376	C_RS16010	6.74759	rlmM	23S rRNA (cytidine(2498)-2'-O)-methyltransferase RlmM
E. coli	PMID: 24339777	c3489	C_RS16565	6.58192	ubiH	2-octaprenyl-6-methoxyphenyl hydroxylase
K. pneumoniae	PMID: 37463183	VK055_0077	VK055_RS00370	5.16293	lpxM	lauroyl-Kdo(2)-lipid IV(A) myristoyltransferase
K. pneumoniae	PMID: 37463183	VK055_1303	VK055_RS06540	12.716	pdeH	EAL domain-containing protein
K. pneumoniae	PMID: 37463183	VK055_1352	VK055_RS06795	3.81537	mfd	transcription-repair coupling factor
K. pneumoniae	PMID: 37463183	VK055_1359	VK055_RS06835	4.53271	---	NAD(P)/FAD-dependent oxidoreductase
K. pneumoniae	PMID: 37463183	VK055_1868	VK055_RS09355	4.72622	dacA	D-alanyl-D-alanine carboxypeptidase DacA
K. pneumoniae	PMID: 37463183	VK055_2155	VK055_RS10785	3.45149	tig	trigger factor
K. pneumoniae	PMID: 37463183	VK055_2237	VK055_RS11190	2.17418	sbmA	peptide antibiotic transporter SbmA
K. pneumoniae	PMID: 37463183	VK055_2348	VK055_RS11760	1.83163	---	23S ribosomal RNA
K. pneumoniae	PMID: 37463183	VK055_2351	VK055_RS11775	2.30096	---	16S ribosomal RNA
K. pneumoniae	PMID: 37463183	VK055_2352	VK055_RS11780	17.8248	gmhB	D-glycero-beta-D-manno-heptose 1 7-bisphosphate 7-phosphatase
K. pneumoniae	PMID: 37463183	VK055_2385	VK055_RS11950	3.314	glnD	bifunctional uridylyltransferase/uridylyl-removing protein GlnD
K. pneumoniae	PMID: 37463183	VK055_2525	VK055_RS12665	5.26915	pdxA	4-hydroxythreonine-4-phosphate dehydrogenase PdxA
K. pneumoniae	PMID: 37463183	VK055_2575	VK055_RS12930	30.0172	arcA	two-component system response regulator ArcA
K. pneumoniae	PMID: 37463183	VK055_2585	VK055_RS12980	5.569	ettA	energy-dependent translational throttle protein EttA
K. pneumoniae	PMID: 37463183	VK055_2697	VK055_RS13550	2.14339	---	23S ribosomal RNA
K. pneumoniae	PMID: 37463183	VK055_2699	VK055_RS13560	2.14588	---	16S ribosomal RNA
K. pneumoniae	PMID: 37463183	VK055_2766	VK055_RS13920	8.6214	---	tRNA-Leu
K. pneumoniae	PMID: 37463183	VK055_2866	VK055_RS14430	8.68859	rplI	50S ribosomal protein L9
K. pneumoniae	PMID: 37463183	VK055_3046	VK055_RS15385	3.57997	ubiC	chorismate lyase
K. pneumoniae	PMID: 37463183	VK055_3083	VK055_RS15565	2.14859	---	23S ribosomal RNA
K. pneumoniae	PMID: 37463183	VK055_3085	VK055_RS15575	2.68779	---	16S ribosomal RNA
K. pneumoniae	PMID: 37463183	VK055_3086	VK055_RS15585	3.76947	purH	bifunctional phosphoribosylaminoimidazolecarboxamide formyltransferase/IMP cyclohydrolase
K. pneumoniae	PMID: 37463183	VK055_3088	VK055_RS15590	3.72557	purD	phosphoribosylamine--glycine ligase
K. pneumoniae	PMID: 37463183	VK055_3126	VK055_RS15790	1.74882	---	23S ribosomal RNA
K. pneumoniae	PMID: 37463183	VK055_3129	VK055_RS15805	1.95523	---	16S ribosomal RNA
K. pneumoniae	PMID: 37463183	VK055_3137	VK055_RS15840	3.28967	fre	NAD(P)H-flavin reductase
K. pneumoniae	PMID: 37463183	VK055_3142	VK055_RS15865	6.26117	tatC	Sec-independent protein translocase subunit TatC
K. pneumoniae	PMID: 37463183	VK055_3152	VK055_RS15920	1.998	yigM/bioP	carboxylate/amino acid/amine transporter
K. pneumoniae	PMID: 37463183	VK055_3158	VK055_RS15950	3.422	recQ	ATP-dependent DNA helicase RecQ
K. pneumoniae	PMID: 37463183	VK055_3183	VK055_RS16090	6.4668	wzxE	lipid III flippase WzxE
K. pneumoniae	PMID: 37463183	VK055_3184	VK055_RS16095	2.70186	rffA	dTDP-4-amino-4 6-dideoxygalactose transaminase
K. pneumoniae	PMID: 37463183	VK055_3186	VK055_RS16105	3.80338	rfbA	glucose-1-phosphate thymidylyltransferase RfbA
K. pneumoniae	PMID: 37463183	VK055_3216	VK055_RS16255	1.80907	---	23S ribosomal RNA
K. pneumoniae	PMID: 37463183	VK055_3219	VK055_RS16270	2.20601	---	16S ribosomal RNA
K. pneumoniae	PMID: 37463183	VK055_3257	VK055_RS16460	3.11889	cpxR	envelope stress response regulator transcription factor CpxR
K. pneumoniae	PMID: 37463183	VK055_3293	VK055_RS16640	4.39631	typA	ribosome-dependent GTPase TypA
K. pneumoniae	PMID: 37463183	VK055_3295	VK055_RS16650	5.2965	glnA	glutamate--ammonia ligase
K. pneumoniae	PMID: 37463183	VK055_3301	VK055_RS16680	3.88837	polA	DNA polymerase I
K. pneumoniae	PMID: 37463183	VK055_3303	VK055_RS16690	3.55907	dsbA	thiol disulfide interchange protein DsbA
K. pneumoniae	PMID: 37463183	VK055_3309	VK055_RS16720	1.79624	---	23S ribosomal RNA
K. pneumoniae	PMID: 37463183	VK055_3311	VK055_RS16730	2.20946	---	16S ribosomal RNA
K. pneumoniae	PMID: 37463183	VK055_3327	VK055_RS16805	9.26494	mnmG	tRNA uridine-5-carboxymethylaminomethyl(34) synthesis enzyme MnmG
K. pneumoniae	PMID: 37463183	VK055_3343	VK055_RS16890	6.14672	pstC	phosphate ABC transporter permease PstC
K. pneumoniae	PMID: 37463183	VK055_3357	VK055_RS16970	6.11329	mnmE	tRNA uridine-5-carboxymethylaminomethyl(34) synthesis GTPase MnmE
K. pneumoniae	PMID: 37463183	VK055_3527	VK055_RS17850	10.2573	mtlD	mannitol-1-phosphate 5-dehydrogenase
K. pneumoniae	PMID: 37463183	VK055_3592	VK055_RS18190	4.90003	yhjJ	pitrilysin family protein
K. pneumoniae	PMID: 37463183	VK055_3612	VK055_RS18290	5.01402	pitA	inorganic phosphate transporter PitA
K. pneumoniae	PMID: 37463183	VK055_3626	VK055_RS18360	3.78802	arnD	4-deoxy-4-formamido-L-arabinose- phosphoundecaprenol deformylase
K. pneumoniae	PMID: 37463183	VK055_3630	VK055_RS18375	9.11183	arnF	4-amino-4-deoxy-L-arabinose-phosphoundecaprenol flippase subunit ArnF
K. pneumoniae	PMID: 37463183	VK055_3679	VK055_RS18635	2.1447	glpD	glycerol-3-phosphate dehydrogenase
K. pneumoniae	PMID: 37463183	VK055_3731	VK055_RS18890	9.39295	crp	cAMP-activated global transcriptional regulator CRP
K. pneumoniae	PMID: 37463183	VK055_3795	VK055_RS19215	2.27632	---	16S ribosomal RNA
K. pneumoniae	PMID: 37463183	VK055_3796	VK055_RS19220	1.83133	---	23S ribosomal RNA
K. pneumoniae	PMID: 37463183	VK055_3817	VK055_RS19315	2.33038	csrD	RNase E specificity factor CsrD
K. pneumoniae	PMID: 37463183	VK055_3823	VK055_RS19345	2.5765	yhdP	AsmA2 domain-containing protein YhdP
K. pneumoniae	PMID: 37463183	VK055_3832	VK055_RS19390	7.15447	argR	transcriptional regulator ArgR
K. pneumoniae	PMID: 37463183	VK055_3845	VK055_RS19455	16.2954	zapG	Z-ring associated protein ZapG
K. pneumoniae	PMID: 37463183	VK055_3849	VK055_RS19475	7.63932	sspA	stringent starvation protein A
K. pneumoniae	PMID: 37463183	VK055_3858	VK055_RS19525	2.68686	arcB	aerobic respiration two-component sensor histidine kinase ArcB
K. pneumoniae	PMID: 37463183	VK055_3865	VK055_RS19560	7.27949	rpoN	RNA polymerase factor sigma-54
K. pneumoniae	PMID: 37463183	VK055_4048	VK055_RS20485	3.51009	exbB	tol-pal system-associated acyl-CoA thioesterase
K. pneumoniae	PMID: 37463183	VK055_4099	VK055_RS20740	3.24096	gshB	glutathione synthase
K. pneumoniae	PMID: 37463183	VK055_4161	VK055_RS21055	2.24496	dsbC	bifunctional protein-disulfide isomerase/oxidoreductase DsbC
K. pneumoniae	PMID: 37463183	VK055_4296	VK055_RS21740	10.1661	recB	exodeoxyribonuclease V subunit beta
K. pneumoniae	PMID: 37463183	VK055_4583	VK055_RS23185	4.54536	rluD	23S rRNA pseudouridine(1911/1915/1917) synthase RluD
K. pneumoniae	PMID: 37463183	VK055_4586	VK055_RS23200	2.35953	---	16S ribosomal RNA
K. pneumoniae	PMID: 37463183	VK055_4588	VK055_RS23210	1.96083	---	23S ribosomal RNA
K. pneumoniae	PMID: 37463183	VK055_4601	VK055_RS23280	3.84726	nadB	L-aspartate oxidase
K. pneumoniae	PMID: 37463183	VK055_4619	VK055_RS23375	3.07189	purL	phosphoribosylformylglycinamidine synthase
K. pneumoniae	PMID: 37463183	VK055_4686	VK055_RS23725	8.48411	purM	phosphoribosylformylglycinamidine cyclo-ligase
K. pneumoniae	PMID: 37463183	VK055_4701	VK055_RS23800	4.96301	purC	phosphoribosylaminoimidazolesuccinocarboxamide synthase
K. pneumoniae	PMID: 37463183	VK055_4748	VK055_RS24045	8.5085	ptsI	phosphoenolpyruvate-protein phosphotransferase PtsI
K. pneumoniae	PMID: 37463183	VK055_4938	VK055_RS25005	3.09968	sanA	outer membrane permeability protein SanA
K. pneumoniae	PMID: 37463183	VK055_5102	VK055_RS25830	2.6547	iroC	salmochelin/enterobactin export ABC transporter IroC

## Sheet: B. E. coli Essential
K-12_composite_id	MG1655_id	W3110_id	Gene_sym	Gerdes_2003	Hashimoto_2005	Baba_2006	PECdb_2021	Goodall_2018	Sum	DNA_seq
ECK0009	b0009	JW0008	mog	1	0	0	0	0	1	ATGAATACTTTACGTATTGGCTTAGTTTCCATCTCTGATCGCGCATCCAGCGGCGTTTATCAGGATAAAGGCATCCCTGCGCTGGAAGAATGGCTGACATCGGCGCTAACCACGCCGTTTGAACTGGAAACCCGCTTAATCCCCGATGAGCAGGCGATCATCGAGCAAACGTTGTGTGAGCTGGTGGATGAAATGAGTTGCCATCTGGTGCTCACCACGGGCGGAACTGGCCCGGCGCGTCGTGACGTAACGCCCGATGCGACGCTGGCAGTAGCGGACCGCGAGATGCCTGGCTTTGGTGAACAGATGCGCCAGATCAGCCTGCATTTTGTACCAACTGCGATCCTTTCGCGTCAGGTGGGCGTGATTCGCAAACAGGCGCTGATCCTTAACTTACCC…
ECK0014	b0014	JW0013	dnaK	1	0	0	0	0	1	ATGGGTAAAATAATTGGTATCGACCTGGGTACTACCAACTCTTGTGTAGCGATTATGGATGGCACCACTCCTCGCGTGCTGGAGAACGCCGAAGGCGATCGCACCACGCCTTCTATCATTGCCTATACCCAGGATGGTGAAACTCTAGTTGGTCAGCCGGCTAAACGTCAGGCAGTGACGAACCCGCAAAACACTCTGTTTGCGATTAAACGCCTGATTGGTCGCCGCTTCCAGGACGAAGAAGTACAGCGTGATGTTTCCATCATGCCGTTCAAAATTATTGCTGCTGATAACGGCGACGCATGGGTCGAAGTTAAAGGCCAGAAAATGGCACCGCCGCAGATTTCTGCTGAAGTGCTGAAAAAAATGAAGAAAACCGCTGAAGATTACCTGGGTGAA…
ECK0022	b0021	JW0020	insB1	1	0	0	0	0	1	ATGCCGGGCAACAGCCCGCATTATGGGCGTTGGCCTCAACACGATTTTACGTCACTTAAAAAACTCAGGCCGCAGTCGGTAACCTCGCGCATACAGCCGGGCAGTGACGTCATCGTCTGCGCGGAAATGGACGAACAGTGGGGCTATGTCGGGGCTAAATCGCGCCAGCGCTGGCTGTTTTACGCGTATGACAGTCTCCGGAAGACGGTTGTTGCGCACGTATTCGGTGAACGCACTATGGCGACGCTGGGGCGTCTTATGAGCCTGCTGTCACCCTTTGACGTGGTGATATGGATGACGGATGGCTGGCCGCTGTATGAATCCCGCCTGAAGGGAAAGCTGCACGTAATCAGCAAGCGATATACGCAGCGAATTGAGCGGCATAACCTGAATCTGAGG…
ECK0023	b0022	JW0021	insA	1	0	0	0	0	1	GTGGCTTCTGTTTCTATCAGCTGTCCCTCCTGTTCAGCTACTGACGGGGTGGTGCGTAACGGCAAAAGCACCGCCGGACATCAGCGCTATCTCTGCTCTCACTGCCGTAAAACATGGCAACTGCAGTTCACTTACACCGCTTCTCAACCCGGTACGCACCAGAAAATCATTGATATGGCCATGAATGGCGTTGGATGCCGGGCAACAGCCCGCATTATGGGCGTTGGCCTCAACACGATTTTACGTCACTTAAAAAACTCAGGCCGCAGTCGGTAA
ECK0024	b0023	JW0022	rpsT	1	0	0	0	1	2	TTGGCTAATATCAAATCAGCTAAGAAGCGCGCCATTCAGTCTGAAAAGGCTCGTAAGCACAACGCAAGCCGTCGCTCTATGATGCGTACTTTCATCAAGAAAGTATACGCAGCTATCGAAGCTGGCGACAAAGCTGCTGCACAGAAAGCATTTAACGAAATGCAACCGATCGTGGACCGTCAGGCTGCTAAAGGTCTGATCCACAAAAACAAAGCTGCACGTCATAAGGCTAACCTGACTGCACAGATCAACAAACTGGCTTAA
ECK0026	b0025	JW0023	ribF	1	0	1	1	1	4	ATGAAGCTGATACGCGGCATACATAATCTCAGCCAGGCCCCGCAAGAAGGGTGTGTGCTGACTATTGGTAATTTCGACGGCGTGCATCGCGGTCATCGCGCGCTGTTACAGGGCTTGCAGGAAGAAGGGCGCAAGCGCAACTTACCGGTGATGGTGATGCTTTTTGAACCTCAACCACTGGAACTGTTTGCTACCGATAAAGCCCCGGCAAGACTGACCCGGCTGCGGGAAAAACTGCGTTACCTTGCAGAGTGTGGCGTTGATTACGTGCTGTGCGTGCGTTTCGACAGGCGTTTCGCGGCGTTAACCGCGCAAAATTTCATCAGCGATCTTCTGGTGAAGCATTTGCGCGTAAAATTTCTTGCCGTAGGTGATGATTTCCGCTTTGGCGCTGGTCGT…
ECK0027	b0026	JW0024	ileS	1	1	0	1	1	4	ATGAGTGACTATAAATCAACCCTGAATTTGCCGGAAACAGGGTTCCCGATGCGTGGCGATCTCGCCAAGCGCGAACCCGGAATGCTGGCGCGTTGGACTGATGATGATCTGTACGGCATCATCCGTGCGGCTAAAAAAGGCAAAAAAACCTTCATTCTGCATGATGGCCCTCCTTATGCGAATGGCAGCATTCATATTGGTCACTCGGTTAACAAGATTCTGAAAGACATTATCGTGAAGTCCAAAGGGCTTTCCGGTTATGACTCGCCGTATGTGCCTGGCTGGGACTGCCACGGTCTGCCGATCGAGCTGAAAGTCGAGCAAGAATACGGTAAGCCGGGTGAGAAATTCACCGCCGCCGAGTTCCGCGCCAAGTGCCGCGAATACGCGGCGACCCAG…
ECK0028	b0027	JW0025	lspA	1	1	1	1	1	5	ATGAGTCAATCGATCTGTTCAACAGGGCTACGCTGGCTGTGGCTGGTGGTAGTCGTGCTGATTATCGATCTGGGCAGCAAATACCTGATCCTCCAGAACTTTGCTCTGGGGGATACGGTCCCGCTGTTCCCGTCGCTTAATCTGCATTATGCGCGTAACTATGGCGCGGCGTTTAGTTTCCTTGCCGATAGCGGCGGCTGGCAGCGTTGGTTCTTTGCCGGTATTGCGATTGGTATTAGCGTGATCCTGGCAGTGATGATGTATCGCTCGAAGGCCACGCAGAAGCTAAACAATATCGCTTACGCGCTGATTATTGGCGGCGCGCTGGGCAACCTGTTCGACCGCCTGTGGCACGGCTTCGTTGTCGATATGATCGACTTCTACGTCGGCGACTGGCAC…
ECK0030	b0029	JW0027	ispH	1	1	1	1	1	5	ATGCAGATCCTGTTGGCCAACCCGCGTGGTTTTTGTGCCGGGGTAGACCGCGCTATCAGCATTGTTGAAAACGCGCTGGCCATTTACGGCGCACCGATATATGTCCGTCACGAAGTGGTACATAACCGCTATGTGGTCGATAGCTTGCGTGAGCGTGGGGCTATCTTTATTGAGCAGATTAGCGAAGTACCGGACGGCGCGATCCTGATTTTCTCCGCACACGGTGTTTCTCAGGCGGTACGTAACGAAGCAAAAAGTCGCGATTTGACGGTGTTTGATGCCACCTGTCCGCTGGTGACCAAAGTGCATATGGAAGTCGCCCGCGCCAGTCGCCGTGGCGAAGAATCTATTCTCATCGGTCACGCCGGGCACCCGGAAGTGGAAGGGACAATGGGCCAG…
ECK0032	b0031	JW0029	dapB	1	0	1	1	1	4	ATGCATGATGCAAACATCCGCGTTGCCATCGCGGGAGCCGGGGGGCGTATGGGCCGCCAGTTGATTCAGGCGGCGCTGGCATTAGAGGGCGTGCAGTTGGGCGCTGCGCTGGAGCGTGAAGGATCTTCTTTACTGGGCAGCGACGCCGGTGAGCTGGCCGGAGCCGGGAAAACAGGCGTTACCGTGCAAAGCAGCCTCGATGCGGTAAAAGATGATTTTGATGTGTTTATCGATTTTACCCGTCCGGAAGGTACGCTGAACCATCTCGCTTTTTGTCGCCAGCATGGCAAAGGGATGGTGATCGGCACTACGGGGTTTGACGAAGCCGGTAAACAAGCAATTCGTGACGCCGCTGCCGATATTGCGATTGTCTTTGCTGCCAATTTTAGCGTTGGCGTT…
ECK0049	b0048	JW0047	folA	1	0	1	1	1	4	ATGATCAGTCTGATTGCGGCGTTAGCGGTAGATCGCGTTATCGGCATGGAAAACGCCATGCCGTGGAACCTGCCTGCCGATCTCGCCTGGTTTAAACGCAACACCTTAAATAAACCCGTGATTATGGGCCGCCATACCTGGGAATCAATCGGTCGTCCGTTGCCAGGACGCAAAAATATTATCCTCAGCAGTCAACCGGGTACGGACGATCGCGTAACGTGGGTGAAGTCGGTGGATGAAGCCATCGCGGCGTGTGGTGACGTACCAGAAATCATGGTGATTGGCGGCGGTCGCGTTTATGAACAGTTCTTGCCAAAAGCGCAAAAACTGTATCTGACGCATATCGACGCAGAAGTGGAAGGCGACACCCATTTCCCGGATTACGAGCCGGATGACTGG…
ECK0055	b0054	JW0053	lptD	1	1	1	1	1	5	ATGAAAAAACGTATCCCCACTCTCCTGGCCACCATGATTGCCACCGCCCTTTATAGTCAACAGGGACTGGCAGCCGACCTCGCCTCACAGTGCATGTTGGGCGTGCCAAGCTATGACCGTCCTCTGGTACAGGGCGATACCAATGACTTACCCGTGACTATCAATGCTGACCACGCGAAAGGGGACTACCCGGATGACGCCGTGTTTACTGGCAGCGTGGATATCATGCAGGGTAACAGCCGTCTGCAGGCCGACGAAGTGCAGCTCCATCAAAAAGAGGCACCAGGACAACCGGAGCCGGTACGTACCGTTGATGCGCTCGGTAATGTCCATTACGACGATAACCAGGTGATCCTCAAAGGGCCGAAAGGCTGGGCGAATCTGAACACCAAAGATACC…
ECK0058	b0057	JW0056	yabQ	0	0	1	0	0	1	GTGAACGGTGCTACCTCCTTATATGATGAGGTAATTATTATTAATAAAATCCCCCCCAAAAAAATTGATACTAAAGGAGTTGCTACTGAAGAAGTTGCTACTAAAAAAGTACTGCTGAACAAATTACTGACAACGCAATTATTGAATGAGCCAGAATAA
ECK0059	b0058	JW0057	rluA	1	0	0	0	0	1	ATGGGGATGGAAAACTACAATCCACCGCAGGAACCCTGGTTGGTTATCCTGTATCAGGATGACCATATTATGGTGGTCAACAAGCCGAGCGGTTTGTTGTCAGTGCCGGGTCGTCTGGAAGAGCACAAAGACAGCGTGATGACGCGCATTCAGCGTGATTATCCGCAGGCAGAATCGGTGCATCGTCTGGATATGGCTACCAGCGGCGTGATTGTAGTGGCGCTGACCAAAGCCGCGGAGCGGGAGTTAAAACGCCAGTTCCGCGAGCGCGAGCCGAAAAAGCAGTATGTGGCCCGCGTCTGGGGGCATCCATCCCCCGCAGAAGGTCTGGTGGATCTGCCGCTGATTTGCGACTGGCCAAACCGCCCGAAACAGAAAGTCTGTTACGAAACGGGTAAA…
ECK0083	b0082	JW0080	rsmH	1	0	0	0	0	1	ATGATGGAAAACTATAAACATACTACGGTGCTGCTGGATGAAGCCGTTAATGGCCTCAATATCCGTCCTGATGGCATCTACATTGATGGGACTTTTGGTCGCGGTGGTCACTCACGTCTGATCCTCTCGCAGCTTGGCGAAGAGGGGCGTTTGCTGGCGATCGATCGCGACCCGCAGGCTATCGCCGTTGCGAAGACTATTGATGATCCGCGCTTCTCCATCATCCACGGACCTTTCTCCGCGCTGGGCGAATACGTTGCCGAGCGCGATCTTATCGGCAAGATCGACGGCATTCTCCTCGATCTTGGCGTCTCTTCACCGCAACTTGATGATGCTGAACGTGGCTTTTCCTTTATGCGCGATGGTCCGCTGGACATGCGTATGGACCCAACCCGTGGG…
ECK0084	b0083	JW0081	ftsL	1	1	1	1	1	5	ATGATCAGCAGAGTGACAGAAGCTCTAAGCAAAGTTAAAGGATCGATGGGAAGCCACGAGCGCCATGCATTGCCTGGTGTTATCGGTGACGATCTTTTGCGATTTGGGAAGCTGCCACTCTGCCTGTTCATTTGCATTATTTTGACGGCGGTGACTGTGGTAACCACGGCGCACCATACCCGTTTACTGACCGCTCAGCGCGAACAACTGGTGCTGGAGCGAGATGCTTTAGACATTGAATGGCGCAACCTGATCCTTGAAGAGAATGCGCTCGGCGACCATAGCCGGGTGGAAAGGATCGCCACGGAAAAGCTGCAAATGCAGCATGTTGATCCGTCACAAGAAAATATCGTAGTGCAAAAATAA
ECK0085	b0084	JW0082	ftsI	1	1	1	1	1	5	ATGAAAGCAGCGGCGAAAACGCAGAAACCAAAACGTCAGGAAGAACATGCCAACTTTATCAGTTGGCGTTTTGCGTTGTTATGCGGCTGTATTCTCCTGGCGCTGGCTTTTCTGCTCGGACGCGTAGCGTGGTTACAAGTTATCTCCCCGGATATGCTGGTGAAAGAGGGCGACATGCGTTCTCTTCGCGTTCAGCAAGTTTCCACCTCCCGCGGCATGATTACTGACCGTTCTGGTCGCCCGTTAGCGGTGAGCGTGCCGGTAAAAGCGATTTGGGCTGACCCGAAAGAAGTGCATGACGCTGGCGGTATCAGCGTCGGTGACCGCTGGAAGGCGCTGGCTAACGCGCTCAATATTCCGCTGGATCAGCTTTCAGCCCGCATTAACGCCAACCCGAAA…
ECK0086	b0085	JW0083	murE	1	1	1	1	1	5	GTGGCAGATCGTAATTTGCGCGACCTTCTTGCTCCGTGGGTGCCAGACGCACCTTCGCGAGCACTGCGAGAGATGACACTCGACAGCCGTGTGGCTGCGGCGGGCGATCTCTTTGTAGCTGTAGTAGGTCATCAGGCGGACGGGCGTCGATATATCCCGCAGGCGATAGCGCAAGGTGTGGCTGCCATTATTGCAGAGGCGAAAGATGAGGCGACCGATGGTGAAATCCGTGAAATGCACGGCGTACCGGTCATCTATCTCAGCCAGCTCAACGAGCGTTTATCTGCACTGGCGGGCCGCTTTTACCATGAACCCTCTGACAATTTACGTCTCGTGGGCGTAACGGGCACCAACGGCAAAACCACGACTACCCAGCTGTTGGCGCAGTGGAGCCAACTG…
ECK0087	b0086	JW0084	murF	0	1	1	1	1	4	ATGATTAGCGTAACCCTTAGCCAACTTACCGACATTCTCAACGGTGAACTGCAAGGTGCAGATATCACCCTTGATGCTGTAACCACTGATACCCGAAAACTGACGCCGGGCTGCCTGTTTGTTGCCCTGAAAGGCGAACGTTTTGATGCCCACGATTTTGCCGACCAGGCGAAAGCTGGCGGCGCAGGCGCACTACTGGTTAGCCGTCCGCTGGACATCGACCTGCCGCAGTTAATCGTCAAGGATACGCGTCTGGCGTTTGGTGAACTGGCTGCATGGGTTCGCCAGCAAGTTCCGGCGCGCGTGGTTGCTCTGACGGGGTCCTCCGGCAAAACCTCCGTTAAAGAGATGACGGCGGCGATTTTAAGCCAGTGCGGCAACACGCTTTATACGGCAGGC…
ECK0088	b0087	JW0085	mraY	0	1	1	1	1	4	ATGTTAGTTTGGCTGGCCGAACATTTGGTCAAATATTATTCCGGCTTTAACGTCTTTTCCTATCTGACGTTTCGCGCCATCGTCAGCCTGCTGACCGCGCTGTTCATCTCATTGTGGATGGGCCCGCGTATGATTGCTCATTTGCAAAAACTTTCCTTTGGTCAGGTGGTGCGTAACGACGGTCCTGAATCACACTTCAGCAAGCGCGGTACGCCGACCATGGGCGGGATTATGATCCTGACGGCGATTGTGATCTCCGTACTGCTGTGGGCTTACCCGTCCAATCCGTACGTCTGGTGCGTGTTGGTGGTGCTGGTAGGTTACGGTGTTATTGGCTTTGTTGATGATTATCGCAAAGTGGTGCGTAAAGACACCAAAGGGTTGATCGCTCGTTGGAAG…
ECK0089	b0088	JW0086	murD	1	1	1	1	1	5	ATGGCTGATTATCAGGGTAAAAATGTCGTCATTATCGGCCTGGGCCTCACCGGGCTTTCCTGCGTGGACTTTTTCCTCGCTCGCGGTGTGACGCCGCGCGTTATGGATACGCGTATGACACCGCCTGGCCTGGATAAATTACCCGAAGCCGTAGAACGCCACACGGGCAGTCTGAATGATGAATGGCTGATGGCGGCAGATCTGATTGTCGCCAGTCCCGGTATTGCACTGGCGCATCCATCCTTAAGCGCTGCCGCTGATGCCGGAATCGAAATCGTTGGCGATATCGAGCTGTTCTGTCGCGAAGCACAAGCACCGATTGTGGCGATTACCGGTTCTAACGGCAAAAGCACGGTCACCACGCTAGTGGGTGAAATGGCGAAAGCGGCGGGGGTTAAC…
ECK0090	b0089	JW0087	ftsW	1	1	1	1	1	5	ATGCGTTTATCTCTCCCTCGCCTGAAAATGCCGCGCCTGCCAGGATTCAGTATCCTGGTCTGGATCTCCACGGCGCTAAAGGGCTGGGTGATGGGCTCGCGGGAAAAAGATACCGACAGCCTGATCATGTACGATCGCACCTTACTGTGGCTGACCTTCGGCCTCGCGGCGATTGGCTTTATCATGGTGACCTCGGCGTCAATGCCCATAGGGCAACGCTTAACCAACGATCCGTTCTTCTTCGCGAAGCGTGATGGTGTCTATCTGATTTTGGCGTTTATTCTGGCGATCATTACGCTGCGTCTGCCGATGGAGTTCTGGCAACGCTACAGTGCCACGATGCTGCTCGGATCTATCATCCTGCTGATGATCGTCCTGGTAGTGGGTAGCTCGGTTAAA…
ECK0091	b0090	JW0088	murG	1	1	1	1	1	5	ATGAGTGGTCAAGGAAAGCGATTAATGGTGATGGCAGGCGGAACCGGTGGACATGTATTCCCGGGACTGGCGGTTGCGCACCATCTAATGGCTCAGGGTTGGCAAGTTCGCTGGCTGGGGACTGCCGACCGTATGGAAGCGGACTTAGTGCCAAAACATGGCATCGAAATTGATTTCATTCGTATCTCTGGTCTGCGTGGAAAAGGTATAAAAGCACTGATAGCTGCCCCGCTGCGTATCTTCAACGCCTGGCGTCAGGCGCGGGCGATTATGAAAGCGTACAAACCTGACGTGGTGCTCGGTATGGGAGGCTACGTGTCAGGTCCAGGTGGTCTGGCCGCGTGGTCGTTAGGCATTCCGGTTGTACTTCATGAACAAAACGGTATTGCGGGCTTAACC…
ECK0092	b0091	JW0089	murC	1	1	1	1	1	5	ATGAATACACAACAATTGGCAAAACTGCGTTCCATCGTGCCCGAAATGCGTCGCGTTCGGCACATACATTTTGTCGGCATTGGTGGTGCCGGTATGGGCGGTATTGCCGAAGTTCTGGCCAATGAAGGTTATCAGATCAGTGGTTCCGATTTAGCGCCAAATCCGGTCACGCAGCAGTTAATGAATCTGGGTGCGACGATTTATTTCAACCATCGCCCGGAAAACGTACGTGATGCCAGCGTGGTCGTTGTTTCCAGCGCGATTTCTGCCGATAACCCGGAAATTGTCGCCGCTCATGAAGCGCGTATTCCGGTGATCCGTCGTGCCGAAATGCTGGCTGAGTTAATGCGTTTTCGTCATGGCATCGCCATTGCCGGAACGCACGGCAAAACGACAACC…
ECK0093	b0092	JW0090	ddlB	1	0	0	0	0	1	ATGACTGATAAAATCGCGGTCCTGTTGGGTGGGACCTCCGCTGAGCGGGAAGTTTCTCTGAATTCTGGCGCAGCGGTGTTAGCCGGACTGCGTGAAGGCGGTATTGACGCGTATCCTGTCGACCCGAAAGAAGTCGACGTGACGCAACTGAAGTCGATGGGCTTTCAGAAAGTGTTTATCGCGCTACACGGTCGCGGCGGTGAAGATGGTACGCTGCAGGGGATGCTCGAGCTGATGGGCTTGCCTTATACCGGAAGCGGAGTGATGGCATCTGCGCTTTCAATGGATAAACTACGCAGCAAACTTCTATGGCAAGGTGCCGGTTTACCGGTCGCGCCGTGGGTAGCGTTAACCCGCGCAGAGTTTGAAAAAGGCCTGAGCGATAAGCAGTTAGCAGAA…
ECK0094	b0093	JW0091	ftsQ	1	1	1	1	1	5	ATGTCGCAGGCTGCTCTGAACACGCGAAACAGCGAAGAAGAGGTTTCTTCTCGCCGCAATAATGGAACGCGTCTGGCGGGGATCCTTTTCCTGCTGACCGTTTTAACGACAGTGTTGGTGAGCGGCTGGGTCGTGTTGGGCTGGATGGAAGATGCGCAACGCCTGCCGCTCTCAAAGCTGGTGTTGACCGGTGAACGCCATTACACACGTAATGACGATATCCGGCAGTCGATCCTGGCATTGGGTGAGCCGGGTACCTTTATGACCCAGGATGTCAACATCATCCAGACGCAAATAGAACAACGCCTGCCGTGGATTAAGCAGGTGAGCGTCAGAAAGCAGTGGCCTGATGAATTGAAGATTCATCTGGTTGAATATGTGCCGATTGCGCGGTGGAAT…
ECK0095	b0094	JW0092	ftsA	1	1	1	1	1	5	ATGATCAAGGCGACGGACAGAAAACTGGTAGTAGGACTGGAGATTGGTACCGCGAAGGTTGCCGCTTTAGTAGGGGAAGTTCTGCCCGACGGTATGGTCAATATCATTGGCGTGGGCAGCTGCCCGTCGCGTGGTATGGATAAAGGCGGGGTGAACGACCTCGAATCCGTGGTCAAGTGCGTACAACGCGCCATTGACCAGGCAGAATTGATGGCAGATTGTCAGATCTCTTCGGTATATCTGGCGCTTTCTGGTAAGCACATCAGCTGCCAGAATGAAATTGGTATGGTGCCTATTTCTGAAGAAGAAGTGACGCAAGAAGATGTGGAAAACGTCGTCCATACCGCGAAATCGGTGCGTGTGCGCGATGAGCATCGTGTGCTGCATGTGATCCCGCAA…
ECK0096	b0095	JW0093	ftsZ	1	1	1	1	1	5	ATGTTTGAACCAATGGAACTTACCAATGACGCGGTGATTAAAGTCATCGGCGTCGGCGGCGGCGGCGGTAATGCTGTTGAACACATGGTGCGCGAGCGCATTGAAGGTGTTGAATTCTTCGCGGTAAATACCGATGCACAAGCGCTGCGTAAAACAGCGGTTGGACAGACGATTCAAATCGGTAGCGGTATCACCAAAGGACTGGGCGCTGGCGCTAATCCAGAAGTTGGCCGCAATGCGGCTGATGAGGATCGCGATGCATTGCGTGCGGCGCTGGAAGGTGCAGACATGGTCTTTATTGCTGCGGGTATGGGTGGTGGTACCGGTACAGGTGCAGCACCAGTCGTCGCTGAAGTGGCAAAAGATTTGGGTATCCTGACCGTTGCTGTCGTCACTAAG…
ECK0097	b0096	JW0094	lpxC	0	1	1	1	1	4	ATGATCAAACAAAGGACACTTAAACGTATCGTTCAGGCGACGGGTGTCGGTTTACATACCGGCAAGAAAGTCACCCTGACGTTACGCCCTGCGCCGGCCAACACCGGGGTCATCTATCGTCGCACCGACTTGAATCCACCGGTAGATTTCCCGGCCGATGCCAAATCTGTGCGTGATACCATGCTCTGTACGTGTCTGGTCAACGAGCATGATGTACGGATTTCAACCGTAGAGCACCTCAATGCTGCTCTCGCGGGCTTGGGCATCGATAACATTGTTATCGAAGTTAACGCGCCGGAAATCCCGATCATGGACGGCAGCGCCGCTCCGTTTGTATACCTGCTGCTTGACGCCGGTATCGACGAGTTGAACTGCGCCAAAAAATTTGTTCGCATCAAA…
ECK0098	b0097	JW5007	secM	1	0	1	1	0	3	GTGAGTGGAATACTGACGCGCTGGCGACAGTTTGGTAAACGCTACTTCTGGCCGCATCTCTTATTAGGGATGGTTGCGGCGAGTTTAGGTTTGCCTGCGCTCAGCAACGCCGCCGAACCAAACGCGCCCGCAAAAGCGACAACCCGCAACCACGAGCCTTCAGCCAAAGTTAACTTTGGTCAATTGGCCTTGCTGGAAGCGAACACACGCCGCCCGAATTCGAACTATTCCGTTGATTACTGGCATCAACATGCCATTCGCACGGTAATCCGTCATCTTTCTTTCGCAATGGCACCGCAAACACTGCCCGTTGCTGAAGAATCTTTGCCTCTTCAGGCGCAACATCTTGCATTACTGGATACGCTCAGCGCGCTGCTGACCCAGGAAGGCACGCCGTCT…
ECK0099	b0098	JW0096	secA	1	1	1	1	1	5	ATGCTAATCAAATTGTTAACTAAAGTTTTCGGTAGTCGTAACGATCGCACCCTGCGCCGGATGCGCAAAGTGGTCAACATCATCAATGCCATGGAACCGGAGATGGAAAAACTCTCCGACGAAGAACTGAAAGGGAAAACCGCAGAGTTTCGTGCACGTCTGGAAAAAGGCGAAGTGCTGGAAAATCTGATCCCGGAAGCTTTCGCCGTGGTACGTGAGGCAAGTAAGCGCGTCTTTGGTATGCGTCACTTCGACGTTCAGTTACTCGGCGGTATGGTTCTTAACGAACGCTGCATCGCCGAAATGCGTACCGGTGAAGGAAAAACCCTGACCGCAACGCTGCCTGCTTACCTGAACGCACTAACCGGTAAAGGCGTGCACGTAGTTACCGTCAACGAC…
ECK0103	b0103	JW0100	coaE	1	1	0	1	1	4	ATGAGGTATATAGTTGCCTTAACGGGAGGCATTGGCAGTGGCAAGAGTACCGTTGCCAATGCGTTTGCTGATCTCGGAATTAACGTCATTGATGCCGATATTATTGCGCGTCAGGTGGTTGAACCAGGTGCACCTGCGCTACATGCCATTGCTGATCACTTTGGCGCTAACATGATTGCTGCTGATGGAACATTGCAGCGCCGGGCCTTGCGCGAGCGGATCTTCGCCAACCCGGAAGAGAAAAACTGGCTTAACGCCCTGCTGCATCCGCTGATTCAGCAAGAGACGCAACACCAGATCCAGCAAGCTACTTCCCCCTATGTACTGTGGGTTGTGCCATTGCTGGTAGAAAACTCACTGTATAAAAAAGCGAATCGAGTGCTTGTGGTGGATGTCAGC…
ECK0114	b0115	JW0111	aceF	1	0	0	0	1	2	ATGGCTATCGAAATCAAAGTACCGGACATCGGGGCTGATGAAGTTGAAATCACCGAGATCCTGGTCAAAGTGGGCGACAAAGTTGAAGCCGAACAGTCGCTGATCACCGTAGAAGGCGACAAAGCCTCTATGGAAGTTCCGTCTCCGCAGGCGGGTATCGTTAAAGAGATCAAAGTCTCTGTTGGCGATAAAACCCAGACCGGCGCACTGATTATGATTTTCGATTCCGCCGACGGTGCAGCAGACGCTGCACCTGCTCAGGCAGAAGAGAAGAAAGAAGCAGCTCCGGCAGCAGCACCAGCGGCTGCGGCGGCAAAAGACGTTAACGTTCCGGATATCGGCAGCGACGAAGTTGAAGTGACCGAAATCCTGGTGAAAGTTGGCGATAAAGTTGAAGCT…
ECK0115	b0116	JW0112	lpd	1	0	0	0	1	2	ATGAGTACTGAAATCAAAACTCAGGTCGTGGTACTTGGGGCAGGCCCCGCAGGTTACTCCGCTGCCTTCCGTTGCGCTGATTTAGGTCTGGAAACCGTAATCGTAGAACGTTACAACACCCTTGGCGGTGTTTGCCTGAACGTCGGCTGTATCCCTTCTAAAGCACTGCTGCACGTAGCAAAAGTTATCGAAGAAGCCAAAGCGCTGGCTGAACACGGTATCGTCTTCGGCGAACCGAAAACCGATATCGACAAGATTCGTACCTGGAAAGAGAAAGTGATCAATCAGCTGACCGGTGGTCTGGCTGGTATGGCGAAAGGCCGCAAAGTCAAAGTGGTCAACGGTCTGGGTAAATTCACCGGGGCTAACACCCTGGAAGTTGAAGGTGAGAACGGCAAA…
ECK0121	b0122	JW0118	yacC	1	0	0	0	0	1	ATGAAGACGTTTTTCAGAACAGTGTTATTCGGCAGCCTGATGGCCGTCTGCGCAAACAGTTACGCGCTCAGCGAGTCTGAAGCCGAAGATATGGCCGATTTAACGGCAGTTTTTGTCTTTCTGAAGAACGATTGTGGTTACCAGAACTTACCTAACGGGCAAATTCGTCGCGCACTGGTCTTTTTCGCTCAGCAAAACCAGTGGGACCTCAGTAATTACGACACCTTCGACATGAAAGCCCTCGGTGAAGACAGCTACCGCGATCTCAGCGGCATTGGCATTCCCGTCGCTAAAAAATGCAAAGCCCTGGCCCGCGATTCCTTAAGCCTGCTTGCCTACGTCAAATAA
ECK0125	b0126	JW0122	can	1	1	1	1	1	5	ATGAAAGACATAGATACACTCATCAGCAACAATGCACTATGGTCAAAAATGCTGGTGGAAGAGGATCCCGGGTTTTTTGAGAAACTGGCACAAGCGCAAAAACCGCGCTTTCTATGGATTGGATGTTCCGACAGTCGCGTTCCTGCAGAACGTTTAACCGGTCTTGAGCCGGGCGAACTCTTTGTTCACCGTAATGTTGCTAACCTGGTCATTCACACTGACCTGAACTGCCTTTCCGTGGTTCAGTATGCAGTGGATGTACTCGAAGTTGAACACATTATTATCTGTGGCCACTACGGTTGCGGCGGCGTACAAGCCGCAGTTGAAAACCCGGAACTGGGGCTTATCAACAACTGGCTGCTGCATATCCGCGATATCTGGTTCAAACATAGCTCATTG…
ECK0128	b0129	JW0125	yadI	1	0	0	0	0	1	ATGTTAGGTTGGGTAATTACCTGTCACGATGACCGGGCGCAAGAGATACTGGATGCGCTGGAGAAAAAACATGGGGCACTTCTTCAGTGCCGGGCCGTGAATTTCTGGCGCGGATTAAGCTCTAATATGCTCAGCCGCATGATGTGCGATGCTCTGCATGAAGCGGACTCTGGTGAGGGTGTCATCTTCTTAACCGATATAGCCGGAGCGCCACCGTATCGCGTGGCTTCATTATTAAGCCACAAACACTCCCGTTGCGAAGTGATTTCTGGTGTCACGTTACCGTTAATTGAACAGATGATGGCTTGCCGTGAAACCATGACCAGTTCAGAGTTTCGCGAGCGTATTGTCGAACTGGGTGCGCCGGAGGTGAGTAGTCTTTGGCACCAACAACAAAAA…
ECK0141	b0142	JW0138	folK	1	0	1	1	0	3	ATGACAGTGGCGTATATTGCCATAGGCAGCAATCTGGCCTCTCCGCTGGAGCAGGTCAATGCTGCCCTGAAAGCATTAGGCGATATCCCTGAAAGCCACATTCTTACCGTTTCTTCGTTTTACCGCACCCCACCGCTGGGGCCGCAAGATCAACCCGATTACTTAAACGCAGCCGTGGCGCTGGAAACCTCTCTTGCACCTGAAGAGCTACTCAATCACACACAGCGTATTGAATTGCAGCAAGGTCGCGTCCGCAAAGCTGAACGCTGGGGACCACGCACGCTGGATCTCGACATCATGCTGTTTGGTAATGAAGTGATAAATACTGAACGCCTGACCGTTCCGCACTACGATATGAAGAATCGTGGATTTATGCTGTGGCCGCTGTTTGAAATCGCG…
ECK0153	b0154	JW0150	hemL	1	0	1	1	1	4	ATGAGTAAGTCTGAAAATCTTTACAGCGCAGCGCGCGAGCTGATCCCTGGCGGTGTGAACTCCCCTGTTCGCGCCTTTACTGGCGTGGGCGGCACTCCACTGTTTATCGAAAAAGCGGACGGCGCTTATCTGTACGATGTTGATGGCAAAGCCTATATCGATTATGTCGGTTCCTGGGGGCCGATGGTGCTGGGCCATAACCATCCGGCAATCCGCAATGCCGTGATTGAAGCCGCCGAGCGTGGTTTAAGCTTTGGTGCACCAACCGAAATGGAAGTGAAAATGGCGCAACTGGTGACCGAACTGGTCCCGACCATGGATATGGTGCGCATGGTGAACTCCGGCACTGAAGCGACCATGAGCGCCATCCGCCTGGCCCGTGGTTTTACCGGTCGCGAC…
ECK0155	b0156	JW0152	erpA	0	0	1	1	1	3	ATGAGTGATGACGTAGCACTGCCGCTGGAGTTTACCGACGCAGCAGCCAACAAAGTTAAAAGCCTGATCGCTGACGAAGATAACCCGAATCTGAAATTACGCGTGTATATCACCGGTGGCGGTTGCAGCGGCTTCCAGTATGGTTTCACCTTTGATGATCAGGTGAACGAAGGCGATATGACCATCGAAAAACAGGGCGTTGGCCTGGTGGTTGATCCGATGAGCCTGCAATATCTGGTCGGCGGTTCCGTTGATTATACCGAAGGTCTGGAAGGTTCTCGTTTCATCGTGACCAACCCGAACGCGAAAAGCACCTGCGGTTGCGGTTCTTCCTTTAGTATCTAA
ECK0158	b0159	JW0155	mtn	1	0	0	0	0	1	ATGAAAATCGGCATCATTGGTGCAATGGAAGAAGAAGTTACGCTGCTGCGTGACAAAATCGAAAACCGTCAAACTATCAGTCTCGGCGGTTGCGAAATCTATACCGGCCAACTGAATGGAACCGAGGTTGCGCTTCTGAAATCGGGCATCGGTAAAGTCGCTGCGGCGCTGGGTGCCACTTTGCTGTTGGAACACTGCAAGCCAGATGTGATTATTAACACCGGTTCTGCCGGTGGCCTGGCACCAACGTTGAAAGTGGGCGATATCGTTGTCTCGGACGAAGCACGTTATCACGACGCGGATGTCACGGCATTTGGTTATGAATACGGTCAGTTACCAGGCTGTCCGGCAGGCTTTAAAGCTGACGATAAACTGATCGCTGCCGCTGAGGCCTGCATT…
ECK0164	b0166	JW0161	dapD	1	0	1	1	1	4	ATGCAGCAGTTACAGAACATTATTGAAACCGCTTTTGAACGCCGTGCCGAGATCACGCCAGCCAATGCAGACACCGTTACCCGCGAAGCGGTAAATCAGGTGATCGCCCTGCTGGATTCCGGCGCACTGCGTGTAGCGGAAAAAATTGACGGTCAGTGGGTGACGCATCAGTGGTTGAAAAAAGCGGTGCTGCTCTCTTTCCGTATTAATGATAATCAGGTGATCGAAGGGGCAGAAAGCCGCTACTTCGACAAAGTGCCGATGAAATTCGCCGACTACGACGAAGCACGTTTCCAGAAAGAAGGCTTCCGCGTTGTGCCACCAGCGGCGGTACGTCAGGGTGCGTTTATTGCCCGTAACACCGTGCTGATGCCGTCTTACGTCAACATCGGCGCATAT…
ECK0165	b0167	JW0162	glnD	1	0	0	0	0	1	ATGAATACCCTTCCAGAACAGTACGCAAACACCGCTCTCCCCACCCTGCCCGGTCAACCGCAAAATCCATGCGTCTGGCCCCGTGATGAATTAACCGTCGGTGGGATAAAAGCCCATATCGATACTTTCCAGCGTTGGCTGGGTGATGCCTTTGACAATGGGATCTCTGCAGAACAGTTGATTGAGGCGCGCACCGAGTTTATCGACCAGCTCCTGCAACGATTATGGATTGAAGCGGGATTCAGCCAGATTGCCGACCTGGCATTGGTCGCCGTCGGTGGCTACGGTCGTGGCGAGCTGCATCCACTTTCAGACGTCGATTTACTGATTTTAAGCCGTAAAAAGCTCCCGGACGATCAGGCGCAAAAAGTGGGCGAGCTGTTAACGCTGCTCTGGGAT…
ECK0166	b0168	JW0163	map	1	1	1	1	1	5	ATGGCTATCTCAATCAAGACCCCAGAAGATATCGAAAAAATGCGCGTCGCTGGCCGACTGGCTGCCGAAGTGCTGGAGATGATCGAACCGTATGTTAAACCGGGCGTCAGCACCGGCGAGCTGGATCGCATCTGTAATGATTACATTGTTAATGAACAACACGCGGTTTCTGCCTGCCTCGGCTATCACGGCTATCCGAAATCCGTTTGCATCTCTATTAATGAAGTGGTGTGCCACGGTATCCCGGACGATGCTAAGCTGCTGAAAGATGGCGATATCGTTAACATTGATGTCACCGTAATCAAAGATGGTTTCCACGGCGATACCTCGAAAATGTTTATCGTCGGTAAGCCGACCATCATGGGCGAACGTCTGTGCCGCATCACGCAAGAAAGCCTG…
ECK0168	b0169	JW0164	rpsB	1	1	1	1	1	5	ATGGCAACTGTTTCCATGCGCGACATGCTCAAGGCTGGTGTTCACTTCGGTCACCAGACCCGTTACTGGAACCCGAAAATGAAGCCGTTCATCTTCGGTGCGCGTAACAAAGTTCACATCATCAACCTTGAGAAAACTGTACCGATGTTCAACGAAGCTCTGGCTGAACTGAACAAGATTGCTTCTCGCAAAGGTAAAATCCTTTTCGTTGGTACTAAACGCGCTGCAAGCGAAGCGGTGAAAGACGCTGCTCTGAGCTGCGACCAGTTCTTCGTGAACCATCGCTGGCTGGGCGGTATGCTGACTAACTGGAAAACCGTTCGTCAGTCCATCAAACGTCTGAAAGACCTGGAAACTCAGTCTCAGGACGGTACTTTCGACAAGCTGACCAAGAAAGAA…
ECK0169	b0170	JW0165	tsf	1	0	1	1	1	4	ATGGCTGAAATTACCGCATCCCTGGTAAAAGAGCTGCGTGAGCGTACTGGCGCAGGCATGATGGATTGCAAAAAAGCACTGACTGAAGCTAACGGCGACATCGAGCTGGCAATCGAAAACATGCGTAAGTCCGGTGCTATTAAAGCAGCGAAAAAAGCAGGCAACGTTGCTGCTGACGGCGTGATCAAAACCAAAATCGACGGCAACTACGGCATCATTCTGGAAGTTAACTGCCAGACTGACTTCGTTGCAAAAGACGCTGGTTTCCAGGCGTTCGCAGACAAAGTTCTGGACGCAGCTGTTGCTGGCAAAATCACTGACGTTGAAGTTCTGAAAGCACAGTTCGAAGAAGAACGTGTTGCGCTGGTAGCGAAAATTGGTGAAAACATCAACATTCGC…
ECK0170	b0171	JW0166	pyrH	1	1	1	1	1	5	ATGGCTACCAATGCAAAACCCGTCTATAAACGCATTCTGCTTAAGTTGAGTGGCGAAGCTCTGCAGGGCACTGAAGGCTTCGGTATTGATGCAAGCATACTGGATCGTATGGCTCAGGAAATCAAAGAACTGGTTGAACTGGGTATTCAGGTTGGTGTGGTGATTGGTGGGGGTAACCTGTTCCGTGGCGCTGGTCTGGCGAAAGCGGGTATGAACCGCGTTGTGGGCGACCACATGGGGATGCTGGCGACCGTAATGAACGGCCTGGCAATGCGTGATGCACTGCACCGCGCCTATGTGAACGCTCGTCTGATGTCCGCTATTCCATTGAATGGCGTGTGCGACAGCTACAGCTGGGCAGAAGCTATCAGCCTGTTGCGCAACAACCGTGTGGTGATC…
ECK0171	b0172	JW0167	frr	1	1	1	1	1	5	GTGATTAGCGATATCAGAAAAGATGCTGAAGTACGCATGGACAAATGCGTAGAAGCGTTCAAAACCCAAATCAGCAAAATACGCACGGGTCGTGCTTCTCCCAGCCTGCTGGATGGCATTGTCGTGGAATATTACGGCACGCCGACGCCGCTGCGTCAGCTGGCAAGCGTAACGGTAGAAGATTCCCGTACACTGAAAATCAACGTGTTTGATCGTTCAATGTCTCCGGCCGTTGAAAAAGCGATTATGGCGTCCGATCTTGGCCTGAACCCGAACTCTGCGGGTAGCGACATCCGTGTTCCGCTGCCGCCGCTGACGGAAGAACGTCGTAAAGATCTGACCAAAATCGTTCGTGGTGAAGCAGAACAAGCGCGTGTTGCAGTACGTAACGTGCGTCGT…
ECK0172	b0173	JW0168	dxr	1	1	1	1	1	5	ATGAAGCAACTCACCATTCTGGGCTCGACCGGCTCGATTGGTTGCAGCACGCTGGACGTGGTGCGCCATAATCCCGAACACTTCCGCGTAGTTGCGCTGGTGGCAGGCAAAAATGTCACTCGCATGGTAGAACAGTGCCTGGAATTCTCTCCCCGCTATGCCGTAATGGACGATGAAGCGAGTGCGAAACTTCTTAAAACGATGCTACAGCAACAGGGTAGCCGCACCGAAGTCTTAAGTGGGCAACAAGCCGCTTGCGATATGGCAGCGCTTGAGGATGTTGATCAGGTGATGGCAGCCATTGTTGGCGCTGCTGGGCTGTTACCTACGCTTGCTGCGATCCGCGCGGGTAAAACCATTTTGCTGGCCAATAAAGAATCACTGGTTACCTGCGGACGT…
ECK0173	b0174	JW0169	ispU	1	1	1	1	1	5	GTGATGTTGTCTGCTACTCAACCACTTAGCGAAAAATTGCCAGCGCATGGCTGCCGTCATGTTGCGATCATTATGGACGGCAATGGCCGCTGGGCAAAAAAGCAAGGGAAGATTCGTGCCTTTGGGCATAAAGCCGGGGCAAAATCCGTCCGCCGGGCTGTCTCTTTTGCGGCCAACAACGGTATTGAGGCGTTAACGCTGTATGCCTTTAGTAGTGAAAACTGGAACCGACCAGCGCAGGAAGTCAGTGCGTTAATGGAACTGTTTGTGTGGGCGCTCGATAGCGAAGTAAAAAGTCTGCACCGACATAACGTGCGTCTGCGTATTATTGGCGATACCAGTCGCTTTAACTCGCGTTTGCAAGAACGTATTCGTAAATCTGAAGCGCTAACAGCCGGG…
ECK0174	b0175	JW5810	cdsA	1	1	1	1	1	5	TTGCTGAAGTATCGCCTGATATCTGCTTTTGTGTTAATACCCGTCGTCATCGCGGCGTTGTTTCTGTTGCCGCCGGTGGGGTTCGCCATTGTAACGCTGGTGGTCTGCATGCTGGCAGCGTGGGAATGGGGACAGCTTAGCGGTTTTACCACTCGTTCGCAGCGAGTATGGTTGGCGGTGTTATGCGGGTTATTGTTGGCGCTGATGCTTTTTCTGTTGCCGGAATATCACCGAAATATTCATCAACCGCTGGTTGAAATCTCACTTTGGGCTTCGCTGGGTTGGTGGATTGTCGCGCTATTGCTGGTGCTGTTTTACCCAGGTTCCGCAGCAATCTGGCGTAACTCTAAAACATTGCGCCTTATTTTTGGCGTGCTAACCATTGTTCCCTTCTTCTGG…
ECK0175	b0176	JW0171	rseP	0	1	1	1	0	3	ATGCTGAGTTTTCTCTGGGATTTGGCTTCGTTCATCGTTGCACTGGGTGTACTTATCACCGTGCATGAATTTGGTCATTTCTGGGTTGCCCGGCGTTGTGGTGTTCGCGTTGAGCGTTTCTCAATAGGGTTTGGTAAGGCGCTCTGGCGGCGAACTGATAAGCTCGGCACCGAATATGTTATCGCCCTGATCCCGTTGGGCGGTTATGTCAAAATGCTGGATGAGCGCGCAGAACCGGTCGTTCCGGAACTCCGCCACCATGCCTTCAATAATAAATCTGTCGGCCAACGAGCGGCGATTATTGCCGCAGGTCCGGTTGCAAACTTCATTTTTGCTATCTTTGCCTACTGGCTGGTTTTTATTATTGGTGTGCCTGGCGTACGTCCGGTGGTTGGCGAA…
ECK0176	b0177	JW0172	bamA	1	0	1	1	1	4	ATGGCGATGAAAAAGTTGCTCATAGCGTCGCTGCTGTTTAGCAGCGCCACCGTATACGGTGCTGAAGGGTTCGTAGTGAAAGATATTCATTTCGAAGGCCTTCAGCGTGTCGCCGTTGGTGCGGCCCTCCTCAGTATGCCGGTGCGCACAGGCGACACGGTTAATGATGAAGATATCAGTAATACCATTCGCGCTCTGTTTGCTACCGGCAACTTTGAGGATGTTCGCGTCCTTCGTGATGGTGATACCCTTCTGGTTCAGGTAAAAGAACGTCCGACCATTGCCAGCATTACTTTCTCCGGTAACAAATCGGTGAAAGATGACATGCTGAAGCAAAACCTCGAGGCTTCTGGTGTGCGTGTGGGCGAATCCCTCGATCGCACCACCATTGCCGATATC…
ECK0177	b0178	JW0173	skp	0	1	0	0	0	1	GTGAAAAAGTGGTTATTAGCTGCAGGTCTCGGTTTAGCACTGGCAACTTCTGCTCAGGCGGCTGACAAAATTGCAATCGTCAACATGGGCAGCCTGTTCCAGCAGGTAGCGCAGAAAACCGGTGTTTCTAACACGCTGGAAAATGAGTTCAAAGGCCGTGCCAGCGAACTGCAGCGTATGGAAACCGATCTGCAGGCTAAAATGAAAAAGCTGCAGTCCATGAAAGCGGGCAGCGATCGCACTAAGCTGGAAAAAGACGTGATGGCTCAGCGCCAGACTTTTGCTCAGAAAGCGCAGGCTTTTGAGCAGGATCGCGCACGTCGTTCCAACGAAGAACGCGGCAAACTGGTTACTCGTATCCAGACTGCTGTGAAATCCGTTGCCAACAGCCAGGATATC…
ECK0178	b0179	JW0174	lpxD	0	1	1	1	1	4	ATGCCTTCAATTCGACTGGCTGATTTAGCGCAGCAGTTGGATGCAGAACTACACGGTGATGGCGATATCGTCATCACCGGCGTTGCGTCCATGCAATCTGCACAAACAGGTCACATTACGTTCATGGTTAACCCAAAATACCGTGAGCATTTAGGCTTGTGCCAGGCGTCCGCGGTTGTCATGACCCAGGACGATCTTCCTTTCGCGAAAAGTGCCGCACTGGTAGTGAAGAATCCCTACCTGACTTACGCGCGCATGGCGCAAATTTTAGATACCACGCCGCAGCCCGCGCAGAACATTGCACCCAGTGCGGTGATCGACGCGACGGCGAAGCTGGGTAACAACGTATCGATTGGCGCTAACGCGGTGATTGAGTCCGGCGTTGAACTGGGCGATAAC…
ECK0179	b0180	JW0175	fabZ	1	1	1	1	1	5	TTGACTACTAACACTCATACTCTGCAGATTGAAGAGATTTTAGAACTTCTGCCGCACCGTTTCCCGTTCTTACTGGTGGATCGCGTGCTGGATTTTGAAGAAGGTCGTTTTCTGCGCGCAGTAAAAAATGTCTCTGTCAATGAGCCATTCTTCCAGGGCCATTTCCCTGGAAAACCGATTTTCCCGGGTGTGCTGATTCTGGAAGCAATGGCACAGGCAACAGGTATTCTGGCGTTTAAAAGCGTAGGAAAACTGGAACCGGGTGAGCTGTACTACTTCGCTGGTATTGACGAAGCGCGCTTCAAGCGCCCGGTCGTGCCTGGCGATCAAATGATCATGGAAGTCACTTTCGAAAAAACGCGCCGCGGCCTGACCCGTTTTAAAGGGGTTGCTCTGGTC…
ECK0180	b0181	JW0176	lpxA	1	1	1	1	1	5	GTGATTGATAAATCCGCCTTTGTGCATCCAACCGCCATTGTGGAAGAGGGCGCGTCAATTGGCGCGAACGCACACATTGGTCCTTTTTGTATCGTTGGACCCCATGTCGAAATTGGTGAGGGTACCGTACTGAAATCTCACGTTGTCGTGAATGGTCATACTAAAATTGGCCGCGATAATGAGATTTATCAGTTCGCCTCCATCGGCGAAGTTAACCAGGATCTGAAATATGCTGGCGAACCGACCCGTGTGGAAATCGGCGATCGTAACCGCATTCGCGAAAGCGTCACCATTCATCGTGGCACAGTCCAGGGCGGTGGATTGACGAAGGTGGGCAGCGACAACTTACTGATGATCAACGCGCACATTGCGCACGATTGTACGGTAGGTAACCGCTGT…
ECK0181	b0182	JW0177	lpxB	1	1	1	1	1	5	ATGACTGAACAGCGTCCATTAACGATTGCCCTGGTCGCCGGAGAAACCTCCGGCGATATCCTGGGGGCCGGTTTAATCCGCGCTCTGAAAGAACATGTGCCCAACGCCCGCTTTGTTGGTGTTGCCGGGCCACGAATGCAGGCTGAAGGCTGCGAAGCCTGGTACGAAATGGAAGAACTGGCGGTGATGGGCATTGTTGAAGTGCTCGGTCGTCTGCGTCGCTTACTGCATATTCGTGCCGATCTGACAAAGCGTTTTGGCGAACTGAAGCCAGATGTTTTTGTTGGTATTGATGCGCCTGACTTCAATATTACTCTTGAAGGTAACCTCAAAAAGCAGGGTATCAAAACCATTCATTACGTCAGTCCGTCAGTCTGGGCGTGGCGACAGAAACGTGTT…
ECK0182	b0183	JW0178	rnhB	1	0	0	0	0	1	ATGATCGAATTTGTTTATCCGCACACGCAGCTGGTTGCGGGTGTGGATGAAGTCGGACGCGGGCCGTTAGTTGGCGCGGTCGTCACCGCTGCGGTGATCCTTGACCCGGCGCGCCCGATTGCCGGGCTGAATGATTCCAAAAAGCTGAGCGAAAAACGCCGTCTGGCGCTCTATGAAGAGATCAAAGAGAAAGCGTTGAGCTGGAGTCTGGGCCGCGCGGAACCCCACGAAATCGACGAGCTGAACATTCTTCATGCGACCATGCTGGCGATGCAGCGTGCCGTCGCTGGGCTGCATATTGCGCCGGAATATGTGTTGATTGATGGTAACCGCTGCCCGAAATTACCGATGCCTGCGATGGCTGTGGTGAAAGGCGATAGCCGCGTACCGGAAATCAGT…
ECK0183	b0184	JW0179	dnaE	1	1	1	1	1	5	ATGTCTGAACCACGTTTCGTACACCTGCGGGTGCACAGCGACTACTCGATGATCGATGGCCTGGCCAAAACCGCACCGTTGGTAAAAAAGGCGGCGGCGTTGGGTATGCCAGCACTGGCGATCACCGATTTCACCAACCTTTGTGGTCTGGTGAAGTTCTACGGAGCGGGACATGGCGCAGGGATTAAGCCTATCGTCGGGGCAGATTTTAACGTCCAGTGCGACCTGCTGGGTGATGAGTTAACCCACCTGACGGTACTGGCGGCGAACAATACCGGCTATCAGAATCTGACGTTGCTGATCTCAAAAGCGTATCAGCGCGGGTACGGTGCCGCCGGGCCGATCATCGATCGCGACTGGCTTATCGAATTAAACGAAGGGTTGATCCTTCTTTCCGGC…
ECK0184	b0185	JW0180	accA	1	1	1	1	1	5	ATGAGTCTGAATTTCCTTGATTTTGAACAGCCGATTGCAGAGCTGGAAGCGAAAATCGATTCTCTGACTGCGGTTAGCCGTCAGGATGAGAAACTGGATATTAACATCGATGAAGAAGTGCATCGTCTGCGTGAAAAAAGCGTAGAACTGACACGTAAAATCTTCGCCGATCTCGGTGCATGGCAGATTGCGCAACTGGCACGCCATCCACAGCGTCCTTATACCCTGGATTACGTTCGCCTGGCATTTGATGAATTTGACGAACTGGCTGGCGACCGCGCGTATGCAGACGATAAAGCTATCGTCGGTGGTATCGCCCGTCTCGATGGTCGTCCGGTGATGATCATTGGTCATCAAAAAGGTCGTGAAACCAAAGAAAAAATTCGCCGTAACTTTGGT…
ECK0187	b0188	JW0183	tilS	1	1	1	1	1	5	ATGACACTCACGCTCAATAGACAACTTCTCACCTCACGCCAGATTCTGGTGGCCTTTAGCGGCGGGCTTGACTCCACCGTTCTGCTGCATCAGTTGGTGCAGTGGCGGACGGAAAATCCGGGTGTCGCTCTGCGCGCTATTCATGTGCATCACGGTTTAAGTGCCAATGCCGATGCCTGGGTTACGCATTGCGAAAACGTCTGCCAACAGTGGCAGGTGCCGCTGGTGGTCGAACGCGTACAACTTGCGCAAGAAGGACTGGGCATTGAGGCCCAGGCGCGGCAGGCACGTTATCAGGCATTTGCCCGCACCTTGTTGCCCGGTGAAGTGCTGGTCACCGCGCAACATCTCGACGATCAATGTGAAACCTTTCTGCTGGCGCTAAAACGCGGCAGTGGC…
ECK0194	b0194	JW0190	proS	1	1	1	1	1	5	ATGCGTACTAGCCAATACCTGCTCTCCACTCTCAAGGAGACACCTGCCGACGCCGAGGTGATCAGCCATCAGCTGATGCTGCGCGCCGGGATGATCCGCAAGCTGGCCTCCGGGTTATATACCTGGCTGCCGACCGGCGTGCGCGTTCTGAAAAAAGTCGAAAACATCGTGCGTGAAGAGATGAACAACGCCGGTGCGATCGAGGTGTCGATGCCGGTGGTTCAGCCAGCCGATTTGTGGCAAGAGAGTGGTCGTTGGGAACAGTACGGTCCGGAACTGCTGCGTTTTGTTGACCGTGGCGAGCGTCCGTTCGTACTCGGCCCAACTCATGAAGAAGTTATCACTGACCTGATTCGTAACGAGCTTAGCTCTTACAAACAGCTGCCGCTGAACTTCTAT…
ECK0210	b0210	JW0200	yafE	1	0	0	0	0	1	ATGTCAGGTCTGCCACAGGGCAGACCAACGTTTGGCGCTGCGCAAAACGTGAGCGCGGTGGTGGCGTATGACTTATCTGCCCACATGCTGGATGTCGTGGCACAAGCTGCCGAAGCCCGGCAACTGAAAAATATCACCACCCGCCAGGGATATGCCGAAAGTCTGCCATTTGCCGATAACGCATTTGATATTGTTATCAGCCGTTATTCTGCCCATCACTGGCATGATGTTGGTGCAGCACTGCGAGAAGTGAATAGGATATTGAAACCTGGCGGTAGGCTGATTGTGATGGACGTAATGTCTCCGGGTCACCCAGTGCGCGACATCTGGTTACAGACGGTAGAAGCATTACGCGATACCTCTCACGTACGAAACTACGCCAGCGGTGAGTGGTTGACG…
ECK0214	b0214	JW0204	rnhA	1	0	0	0	0	1	ATGCTTAAACAGGTAGAAATTTTCACCGATGGTTCGTGTCTGGGCAATCCAGGACCTGGGGGTTACGGCGCTATTTTACGCTATCGCGGACGCGAGAAAACCTTTAGCGCTGGCTACACCCGCACCACCAACAACCGTATGGAGTTGATGGCCGCTATTGTCGCGCTGGAGGCGTTAAAAGAACATTGCGAAGTCATTTTGAGTACCGACAGCCAGTATGTCCGCCAGGGTATCACCCAGTGGATCCATAACTGGAAAAAACGTGGCTGGAAAACCGCAGACAAAAAACCAGTAAAAAATGTCGATCTCTGGCAACGTCTTGATGCTGCATTGGGGCAGCATCAAATCAAATGGGAATGGGTTAAAGGCCATGCCGGACACCCGGAAAACGAACGCTGT…
ECK0215	b0215	JW0205	dnaQ	1	0	0	0	0	1	ATGAGCACTGCAATTACACGCCAGATCGTTCTCGATACCGAAACCACCGGTATGAACCAGATTGGTGCGCACTATGAAGGCCACAAGATCATTGAGATTGGTGCCGTTGAAGTGGTGAACCGTCGCCTGACGGGCAATAACTTCCATGTTTATCTCAAACCCGATCGGCTGGTGGATCCGGAAGCCTTTGGCGTACATGGTATTGCCGATGAATTTTTGCTCGATAAGCCCACGTTTGCCGAAGTAGCCGATGAGTTCATGGACTATATTCGCGGCGCGGAGTTGGTGATCCATAACGCAGCGTTCGATATCGGCTTTATGGACTACGAGTTTTCGTTGCTTAAGCGCGATATTCCGAAGACCAATACTTTCTGTAAGGTCACCGATAGCCTTGCGGTG…
ECK0219	b4503	JW0208	yafF	0	0	1	0	0	1	GATTTAACCGCAGAGAAGTTCGCCACAGCAATCCGAAACCACTGGCACGTGGAGAATAAGCTGCACAGGCGTCTGGACGTGGTAATGAATGAAGACGACTACAAAATAAGAAGAGGAAACGCAGCAGAATTATTTTCAGGGATACGGCACATTGCTATTAATATTTTGACGAATGAGAAGGTATTCAAGGCAGGGTTAAGACGTAAGATGCGAAAAGCAGCCATGGACAGAAACTACCTGGCGTCAGTCCTTGCGGGGAGCGGGCTTTCGTAG
ECK0246	b0245	JW0234	ykfI	1	0	0	0	0	1	ATGAAAACTTTACCTGCAATAACTCAGCGGGCGGTGAAGCCCTGCCTGTCACCCGTGGCTGTCTGGCAAATGTTACTGACACGTCTGCTGGAACAGCACTATGGTCTGACAATAAACGACACGCCATTCTGCAATGAGGCTGTGATTAAGGAACACATCGATGCCGGTATCACCCTAGCCGATGCCGTGAATTTTCTGGTAGAAAAATACGAGCTGGTTCGTATCGACAGGAAGGGATTTAGCTGGCAGGAACAATCTCCTTATCTCCGGGCTGCAGACATTCTGCGAGCGCGGCAGGCAACTGGCTTGTTGCGGCAAAGCCGTAACAACGTAGTACGATGA
ECK0261	b0259	JW0250	insH1	1	0	0	0	0	1	ATGTTTGTCATCTGGAGCCATAGAACAGGGTTCATCATGAGTCATCAACTTACCTTCGCCGACAGTGAATTCAGCAGTAAGCGCCGTCAGACCAGAAAAGAGATTTTCTTGTCCCGCATGGAGCAGATTCTGCCATGGCAAAACATGGTGGAAGTCATCGAGCCGTTTTACCCCAAGGCTGGTAATGGCCGGCGACCTTATCCGCTGGAAACCATGCTACGCATTCACTGCATGCAGCATTGGTACAACCTGAGCGATGGCGCGATGGAAGATGCTCTGTACGAAATCGCCTCCATGCGTCTGTTTGCCCGGTTATCCCTGGATAGCGCCTTGCCGGACCGCACCACCATCATGAATTTCCGCCACCTGCTGGAGCAGCATCAACTGGCCCGCCAATTG…
ECK0271	b0270	JW0263	yagG	1	0	1	0	0	2	ATGACGCAATTAACCATGAAAGACAAAATTGGCTACGGGCTGGGAGACACCGCCTGCGGCTTCGTCTGGCAGGCCACGATGTTCCTGCTGGCCTATTTCTACACCGACGTCTTCGGCCTGTCGGCGGGGATTATGGGCACGCTGTTTTTGGTCTCCCGCGTGCTCGACGCCGTCACCGACCCGCTGATGGGGCTGCTGGTAGACCGCACCCGCACGCGGCACGGCCAGTTCCGCCCGTTCCTGCTGTGGGGGGCCATCCCGTTCGGCATCGTCTGCGTGCTGACCTTCTACACGCCGGACTTCTCCGCACAGGGCAAGATCATCTACGCCTGCGTGACCTACATTCTCCTGACCCTGGTCTACACCTTCGTTAACGTGCCGTACTGCGCCATGCCGGGC…
ECK0272	b0271	JW0264	yagH	1	0	0	0	0	1	ATGGAAATCACTAACCCGATACTCACCGGCTTCAACCCGGACCCGTCCCTGTGCCGCCAGGGCGAGGACTACTACATCGCCACCTCGACCTTCGAGTGGTTCCCGGGCGTGCGCATCTACCACTCCCGTGACCTGAAAAACTGGTCGCTGGTCAGCACCCCGTTGGACCGCGTGTCGATGCTGGACATGAAGGGCAACCCGGACTCCGGCGGCATCTGGGCGCCGTGCCTGAGCTACGCCGACGGTAAATTCTGGCTGCTCTACACCGACGTGAAGATTGTCGACTCGCCGTGGAAAAACGGCCGCAACTTCCTCGTCACCGCGCCCTCCATCGAGGGGCCATGGAGCGAGCCAATCCCGATGGGCAACGGCGGGTTTGACCCGTCCCTGTTCCACGAC…
ECK0284	b0285	JW0279	paoB	1	0	0	0	0	1	ATGAAGGCGTTTACCTATGAACGAGTGAATACCCCAGCCGAGGCGGCACTTAGCGCTCAGCGCGTACCCGGCGCAAAATTTATCGCGGGCGGGACCAATCTGCTGGACCTGATGAAGCTGGAAATTGAAACGCCCACCCACCTTATCGATGTGAACGGCCTCGGGCTCGATAAGATTGAAGTGACCGACGCGGGTGGGCTGCGCATCGGCGCACTGGTACGGAACACCGACCTGGCGGCTCACGAGCGCGTGCGTCGTGATTACGCGGTACTCTCCCGCGCCCTGCTCGCTGGCGCGTCTGGTCAGTTACGTAATCAGGCAACCACCGCAGGTAATCTGCTCCAGCGCACGCGCTGCCCCTATTTTTACGACACCAATCAGCCCTGCAATAAGCGCCTG…
ECK0288	b0289	JW5030	ecpE	1	0	0	0	0	1	ATGTTCAGGCGACGTGGCGTAACATTAACTAAGGCCCTGCTGACAGCGGTCTGTATGCTGGCGGCACCTTTGACACAGGCGATTTCGGTCGGCAATCTGACATTTTCGCTGCCGTCCGAGACTGACTTTGTCAGCAAACGTGTAGTGAATAACAACAAAAGCGCACGGATATACCGTATTGCCATCAGTGCTATTGATAGCCCGGGCAGCAGTGAATTGCGCACCCGACCGGTGGATGGTGAACTGCTTTTCGCCCCCCGCCAGCTGGCGTTGCAGGCTGGTGAGAGCGAGTATTTTAAATTTTACTATCATGGTCCACGGGATAACCGCGAGCGCTACTACCGGGTCTCATTTCGCGAGGTCCCCACTCGTAACCATACAAGACGCAGCCCAACCGGC…
ECK0298	b0298	JW5036	insE1	1	0	0	0	0	1	ATGACAAAAACAGTATCAACCAGTAAAAAACCCCGTAAACAGCATTCGCCTGAATTTCGCAGTGAAGCCCTGAAGCTTGCTGAACGCATCGGTGTTACTGCCGCAGCCCGTGAACTCAGCCTGTATGAATCACAACTCTACAACTGGCGCAGTAAACAGCAAAATCAGCAGACGTCTTCTGAACGTGAACTGGAGATGTCTACCGAGATTGCACGTCTCAAACGCCAGCTGGCAGAACGGGATGAAGAGCTGGCTATCCTCCAAAAGGCCGCGACATACTTCGCGAAGCGCCTGAAATGA
ECK0318	b0320	JW0312	yahF	1	0	0	0	0	1	ATGTCAGTTAAAATAGTCATTAAACCGAATACCTATTTTGATTCTGTCTCGCTGATGTCTATCTCCACGCGTGCAAATAAACTCGACGGCGTCGAGCAGGCATTTGTGGCGATGGCGACCGAAATGAATAAAGGCGTGCTGAAGAATTTAGGACTGCTGACGCCGGAGCTGGAGCAGGCGAAAAACGGCGACCTGATGATTGTCATCAATGGTAAATCGGGTGCGGACAACGAGCAGTTACTGGTGGAGATTGAAGAACTGTTCAACACCAAAGCGCAAAGCGGCTCGCACGAGGCGCGTTACGCCACTATTGGCAGCGCCAAAAAGCATATCCCGGAAAGTAACCTGGCGGTGATTTCGGTCAACGGTCTGTTTGCCGCTCGCGAAGCGCGTCAGGCG…
ECK0337	b0340	JW0331	cynS	1	0	0	0	0	1	ATGATTCAGTCACAAATTAACCGCAATATTCGTCTTGATCTTGCCGATGCCATTTTGCTCAGCAAAGCTAAAAAAGATCTCTCATTTGCCGAGATTGCCGACGGCACCGGTCTGGCAGAAGCCTTTGTAACCGCGGCTTTGCTGGGTCAGCAGGCGCTTCCTGCCGACGCCGCCCGCCTGGTCGGGGCGAAGCTGGATCTCGACGAAGACTCCATTCTACTGTTGCAGATGATTCCACTGCGTGGCTGCATTGATGACCGTATTCCAACTGACCCAACGATGTATCGTTTCTATGAAATGTTGCAGGTGTACGGTACAACCCTGAAAGCGTTGGTTCATGAGAAATTTGGCGATGGCATTATTAGCGCGATTAACTTCAAACTCGACGTTAAGAAAGTG…
ECK0354	b0357	JW0348	frmR	1	0	0	0	0	1	ATGCCCAGTACTCCGGAAGAGAAGAAAAAGGTCCTTACTCGAGTTCGTCGTATTCGGGGGCAGATTGATGCTCTGGAACGGTCGCTGGAGGGTGATGCCGAATGCCGTGCCATACTCCAACAGATCGCTGCCGTTCGGGGCGCGGCTAATGGGCTGATGGCAGAAGTGCTTGAAAGCCATATCCGGGAAACGTTTGACCGAAATGACTGCTACAGCCGCGAAGTCAGCCAATCCGTTGACGACACTATTGAACTGGTTCGTGCCTATCTTAAATAG
ECK0361	b0364	JW0356	yaiS	1	0	0	0	0	1	GTGGATAAGGTTTTAGATTCAGCCCTCCTTTCTTCGGCAAATAAAAGAAAGGGTATCCTTGCTATTGGCGCACATCCTGACGATATAGAATTAGGCTGTGGCGCATCGCTTGCTCGTCTTGCGCAAAAAGGAATTTATATCGCAGCCGTGGTGATGACTACCGGCAACTCTGGCACAGATGGAATAATCGATCGCCATGAAGAATCGCGCAACGCCCTAAAGATATTAGGGTGCCACCAAACTATTCATCTTAATTTTGCTGACACCCGCGCTCATTTACAGCTCAATGATATGATTTCCGCCCTGGAAGACATCATTAAAAATCAAATTCCTTCTGATGTTGAAATCATGCGGGTATATACCATGCATGATGCCGACCGCCATCAGGATCATCTTGCT…
ECK0366	b0369	JW0361	hemB	1	0	1	1	1	4	ATGACAGACTTAATCCAACGCCCTCGTCGCCTGCGCAAATCTCCTGCGCTGCGCGCTATGTTTGAAGAGACAACACTTAGCCTTAACGACCTGGTGTTGCCGATCTTTGTTGAAGAAGAAATTGACGACTACAAAGCCGTTGAAGCCATGCCAGGCGTGATGCGCATTCCAGAGAAACATCTGGCACGCGAAATTGAACGCATCGCCAACGCCGGTATTCGTTCCGTGATGACTTTTGGCATCTCTCACCATACCGATGAAACCGGCAGCGATGCCTGGCGGGAAGATGGACTGGTGGCGCGTATGTCGCGCATCTGCAAGCAGACCGTGCCAGAAATGATCGTTATGTCAGACACCTGCTTCTGTGAATACACTTCTCACGGTCACTGCGGTGTGCTG…
ECK0374	b0379	JW0370	yaiY	1	0	0	0	0	1	ATGGCTGATTTCACCCTGTCAAAATCGCTGTTTAGCGGAAAATATCGCAATGCCTCTTCAACGCCTGGCAACATTGCCTATGCGTTGTTTGTGCTGTTTTGCTTTTGGGCTGGGGCGCAATTGCTGAACCTGTTAGTGCATGCGCCCGGCGTCTATGAGCGTTTAATGCAGGTCCAGGAAACAGGTCGCCCACGGGTGGAAATTGGTTTAGGTGTCGGCACCATTTTCGGGCTGATCCCGTTTTTAGTAGGCTGCCTCATTTTTGCAGTGGTGGCGCTATGGCTGCACTGGCGACATCGCCGCCAGTAA
ECK0381	b0386	JW0377	proC	1	0	0	0	0	1	ATGGAAAAGAAAATCGGTTTTATTGGCTGCGGCAATATGGGAAAAGCCATTCTCGGCGGTCTGATTGCCAGCGGTCAGGTGCTTCCAGGGCAAATCTGGGTATACACCCCCTCCCCGGATAAAGTCGCCGCCCTGCATGACCAGTTCGGCATCAACGCCGCAGAATCGGCGCAAGAAGTGGCGCAAATCGCCGACATCATTTTTGCTGCCGTTAAACCTGGCATCATGATTAAAGTGCTTAGCGAAATCACCTCCAGCCTGAATAAAGACTCTCTGGTCGTTTCTATTGCTGCAGGTGTCACGCTCGACCAGCTTGCCCGCGCGCTGGGCCATGACCGGAAAATTATCCGCGCCATGCCGAACACTCCCGCACTGGTTAATGCCGGGATGACCTCCGTA…
ECK0402	b0408	JW0398	secD	1	0	1	1	0	3	GTGTTAAACCGTTATCCTTTGTGGAAGTACGTCATGCTGATCGTGGTGATTGTCATCGGTCTGCTGTATGCGCTTCCCAACCTGTTTGGTGAGGATCCGGCTGTTCAGATCACTGGTGCGCGCGGAGTCGCCGCCAGTGAGCAAACGCTGATCCAGGTCCAGAAAACGTTACAAGAAGAAAAAATAACTGCTAAGTCTGTGGCACTGGAAGAGGGCGCTATTCTTGCGCGCTTCGACTCCACTGACACCCAGTTGCGCGCTCGTGAAGCATTAATGGGCGTTATGGGTGACAAATACGTCGTGGCGCTTAACCTTGCCCCGGCAACGCCGCGCTGGCTGGCAGCTATTCACGCTGAGCCGATGAAGCTCGGCCTTGACCTGCGTGGCGGCGTTCACTTC…
ECK0403	b0409	JW0399	secF	1	0	1	1	0	3	GTGGCACAGGAATATACTGTTGAACAACTAAACCACGGCCGTAAAGTCTATGACTTTATGCGCTGGGACTACTGGGCTTTCGGCATCTCTGGTCTGCTGTTAATCGCTGCTATCGTTATTATGGGCGTGCGCGGCTTTAACTGGGGGCTGGATTTCACCGGTGGTACGGTTATTGAAATTACGCTCGAAAAACCGGCTGAAATTGACGTAATGCGTGATGCATTGCAAAAAGCCGGTTTTGAAGAGCCGATGCTGCAAAACTTTGGTAGCAGCCATGACATCATGGTCCGTATGCCGCCTGCTGAAGGCGAAACCGGCGGTCAGGTGTTGGGCAGCCAGGTTCTGAAGGTGATTAACGAATCCACCAATCAGAATGCAGCAGTGAAGCGTATTGAGTTC…
ECK0408	b0414	JW0404	ribD	1	0	1	1	1	4	GTGCAGGACGAGTATTACATGGCGCGGGCGCTAAAGCTGGCGCAACGAGGACGTTTTACCACGCATCCCAACCCGAATGTCGGGTGCGTCATTGTCAAAGATGGCGAAATTGTCGGTGAAGGTTACCACCAACGTGCGGGTGAACCACATGCCGAAGTACACGCGTTGCGTATGGCGGGTGAAAAAGCCAAAGGTGCGACCGCCTATGTCACACTCGAACCCTGTAGCCATCATGGTCGTACGCCACCGTGCTGTGACGCACTCATCGCCGCTGGCGTAGCGCGCGTGGTTGCCTCGATGCAAGATCCTAACCCGCAGGTCGCTGGGCGTGGACTTTACCGTCTGCAACAGGCTGGCATTGACGTCAGCCACGGCCTGATGATGAGTGAAGCCGAGCAA…
ECK0409	b0415	JW0405	ribE	1	0	1	1	1	4	ATGAACATTATTGAAGCTAACGTTGCTACCCCGGACGCTCGCGTCGCCATCACCATCGCGCGTTTCAACAACTTTATCAATGACAGCCTGCTGGAAGGTGCAATTGACGCACTGAAACGTATCGGTCAGGTAAAAGATGAAAACATTACCGTTGTTTGGGTGCCTGGTGCCTATGAGCTGCCGCTGGCGGCGGGTGCACTGGCTAAAACCGGTAAATACGACGCGGTGATTGCGCTGGGTACGGTTATTCGTGGTGGCACTGCCCACTTTGAATATGTCGCTGGTGGTGCAAGCAACGGCCTGGCGCATGTTGCCCAGGACAGCGAAATTCCGGTTGCTTTTGGGGTTCTGACCACTGAAAGCATTGAACAAGCGATCGAACGTGCTGGCACCAAAGCT…
ECK0410	b0416	JW0406	nusB	1	1	0	1	1	4	GTGAAACCTGCTGCTCGTCGCCGCGCTCGTGAGTGTGCCGTCCAGGCGCTCTACTCCTGGCAGTTGTCCCAGAACGACATCGCTGATGTTGAATACCAGTTCCTGGCTGAACAGGATGTAAAAGACGTTGACGTCCTGTACTTCCGTGAGCTGCTGGCCGGGGTGGCGACTAATACCGCATACCTCGACGGACTGATGAAGCCATACCTGTCCCGCCTGCTGGAAGAACTGGGACAGGTAGAAAAAGCAGTACTGCGCATTGCGCTGTACGAACTGTCTAAACGTAGCGATGTGCCATACAAAGTGGCCATTAACGAAGCGATCGAACTGGCGAAATCGTTCGGCGCAGAAGACAGCCATAAGTTCGTCAACGGCGTACTCGATAAAGCAGCACCTGTG…
ECK0411	b0417	JW0407	thiL	1	0	1	1	1	4	ATGGCATGTGGCGAGTTCTCCCTGATTGCCCGTTATTTTGACCGTGTAAGAAGTTCTCGTCTTGATGTCGAACTGGGCATCGGCGACGATTGCGCACTTCTCAATATCCCCGAGAAACAGACCCTGGCGATCAGCACTGATACGCTGGTGGCGGGTAACCATTTCCTCCCTGATATCGATCCTGCTGATCTGGCTTATAAAGCACTGGCGGTGAACCTAAGCGATCTGGCAGCGATGGGGGCCGATCCGGCCTGGCTGACGCTGGCATTAACCTTACCGGACGTAGACGAAGCGTGGCTTGAGTCCTTCAGCGACAGTTTGTTTGATCTTCTCAATTATTACGATATGCAACTCATTGGCGGCGATACCACGCGTGGGCCATTATCAATGACGTTGGGT…
ECK0412	b0418	JW0408	pgpA	1	0	0	0	0	1	ATGACCATTTTGCCACGCCATAAAGATGTCGCGAAAAGTCGCCTGAAGATGAGTAATCCGTGGCATCTACTTGCTGTCGGATTCGGAAGTGGATTAAGCCCGATCGTTCCTGGGACGATGGGCTCGCTGGCAGCGATTCCGTTCTGGTATCTGATGACCTTTTTGCCCTGGCAGCTCTACTCGCTGGTGGTGATGCTGGGGATCTGTATCGGCGTCTATCTTTGTCATCAAACGGCGAAAGACATGGGTGTGCACGATCATGGCAGCATTGTCTGGGACGAATTTATTGGTATGTGGATCACGCTCATGGCGCTGCCGACCAATGACTGGCAGTGGGTTGCCGCCGGGTTTGTGATTTTCCGTATTCTGGATATGTGGAAGCCGTGGCCGATCCGCTGG…
ECK0414	b0420	JW0410	dxs	1	1	1	1	1	5	ATGAGTTTTGATATTGCCAAATACCCGACCCTGGCACTGGTCGACTCCACCCAGGAGTTACGACTGTTGCCGAAAGAGAGTTTACCGAAACTCTGCGACGAACTGCGCCGCTATTTACTCGACAGCGTGAGCCGTTCCAGCGGGCACTTCGCCTCCGGGCTGGGCACGGTCGAACTGACCGTGGCGCTGCACTATGTCTACAACACCCCGTTTGACCAATTGATTTGGGATGTGGGGCATCAGGCTTATCCGCATAAAATTTTGACCGGACGCCGCGACAAAATCGGCACCATCCGTCAGAAAGGCGGTCTGCACCCGTTCCCGTGGCGCGGCGAAAGCGAATATGACGTATTAAGCGTCGGGCATTCATCAACCTCCATCAGTGCCGGAATTGGTATT…
ECK0415	b0421	JW0411	ispA	1	1	1	1	1	5	ATGGACTTTCCGCAGCAACTCGAAGCCTGCGTTAAGCAGGCCAACCAGGCGCTGAGCCGTTTTATCGCCCCACTGCCCTTTCAGAACACTCCCGTGGTCGAAACCATGCAGTATGGCGCATTATTAGGTGGTAAGCGCCTGCGACCTTTCCTGGTTTATGCCACCGGTCATATGTTCGGCGTTAGCACAAACACGCTGGACGCACCCGCTGCCGCCGTTGAGTGTATCCACGCTTACTCATTAATTCATGATGATTTACCGGCAATGGATGATGACGATCTGCGTCGCGGTTTGCCAACCTGCCATGTGAAGTTTGGCGAAGCAAACGCGATTCTCGCTGGCGACGCTTTACAAACGCTGGCGTTCTCGATTTTAAGCGATGCCGATATGCCGGAAGTG…
ECK0423	b0429	JW0419	cyoD	1	0	0	0	0	1	ATGAGTCATTCTACCGATCACAGCGGCGCGTCCCATGGCAGCGTAAAAACCTACATGACAGGCTTTATCCTGTCGATCATTCTGACGGTGATTCCGTTCTGGATGGTGATGACAGGAGCTGCCTCTCCGGCCGTAATTCTGGGAACAATCCTGGCAATGGCAGTGGTACAGGTTCTGGTGCATCTGGTGTGCTTCCTGCACATGAATACCAAATCAGATGAAGGCTGGAACATGACGGCGTTTGTCTTCACCGTGCTAATCATCGCTATCCTGGTTGTAGGCTCCATCTGGATTATGTGGAACCTCAACTACAACATGATGATGCACTAA
ECK0436	b0442	JW0432	ybaV	1	0	0	0	0	1	ATGAAACACGGAATTAAAGCACTGCTCATTACCCTGTCCCTGGCCTGTGCCGGAATGTCTCATAGCGCGCTGGCGGCAGCTTCTGTGGCGAAACCGACGGCGGTAGAAACCAAAGCGGAAGCTCCTGCAGCACAAAGTAAAGCAGCAGTACCGGCGAAAGCCAGTGACGAAGAAGGCACCCGGGTCAGCATTAATAATGCCAGCGCGGAAGAGCTAGCCCGCGCGATGAATGGCGTTGGCCTGAAGAAAGCGCAGGCGATTGTCAGTTATCGCGAAGAGTACGGTCCGTTTAAAACTGTGGAGGATCTAAAGCAGGTGCCGGGGATGGGCAATTCGCTGGTGGAACGTAATCTGGCGGTATTAACCCTGTAA
ECK0449	#N/A	JWR0009	ffs	0	0	0	1	0	1	GGGGGCTCTGTTGGTTCTCCCGCAACGCTACTCTGTTTACCAGGTCAGGTCCGGAAGGAAGCAGCCAAGGCAGATGACGCGTGTGCCGGGATGTAGCTGGCAGGGCCCCCACCC
ECK0450	b0456	JW0445	ybaA	1	0	0	0	0	1	ATGAAGTATGTTGATGGTTTTGTGGTTGCCGTTCCTGCCGATAAAAAGGATGCCTATCGGGAAATGGCCGCTAAGGCTGCGCCATTGTTTAAAGAGTTTGGCGCGCTTCGTATTGTCGAATGCTGGGCCAGCGATGTACCGGATGGCAAAGTGACCGATTTTCGTATGGCGGTGAAAGCGGAAGAGAATGAAGAGGTTGTCTTTAGCTGGATTGAATACCCTTCAAAAGAGGTCCGCGACGCTGCTAATCAAAAGATGATGTCGGACCCACGGATGAAAGAGTTCGGCGAGTCCATGCCGTTTGACGGCAAGCGAATGATCTATGGCGGATTCGAGTCAATCATCGACGAATAG
ECK0461	b0467	JW0456	priC	1	0	0	0	0	1	GTGAAAACCGCCCTGCTGCTGGAAAAACTGGAAGGACAGCTCGCTACGCTGCGTCAGCGTTGTGCCCCGGTGTCACAGTTCGCCACGCTAAGTGCTCGTTTCGACAGGCATCTTTTTCAGACTCGTGCGACAACACTACAGGCTTGTCTCGACGAGGCGGGCGATAATCTGGCTGCGCTTCGTCATGCAGTTGAGCAGCAACAGCTGCCGCAAGTGGCCTGGCTGGCGGAACATCTGGCGGCACAACTGGAAGCCATCGCGCGTGAAGCCTCCGCCTGGTCATTGCGCGAGTGGGACAGTGCACCACCGAAAATTGCCCGCTGGCAGCGTAAACGTATTCAGCATCAGGATTTTGAGCGGCGGCTACGTGAGATGGTTGCCGAACGCAGAGCCCGTCTG…
ECK0462	b0468	JW0457	ybaN	1	0	0	0	0	1	ATGCAACGAATCATTTTAATCATCATTGGCTGGCTGGCGGTAGTGCTGGGTACGCTGGGCGTGGTATTACCGGTATTACCGACGACGCCGTTTATCCTGCTGGCGGCCTGGTGCTTTGCCCGTTCTTCCCCGCGCTTTCACGCCTGGTTGCTGTACCGCTCATGGTTTGGCAGCTATCTACGTTTCTGGCAGAAACATCATGCGATGCCGCGCGGCGTCAAACCGCGGGCGATTTTGCTTATTTTGCTCACGTTTGCCATTTCTCTGTGGTTCGTCCAGATGCCATGGGTGCGCATCATGTTGCTGGTAATTCTCGCCTGTTTGCTTTTCTATATGTGGCGAATTCCGGTGATTGATGAAAAGCAAGAAAAGCACTGA
ECK0463	b0469	JW0458	apt	1	0	0	0	0	1	ATGACCGCGACTGCACAGCAGCTTGAGTATCTCAAAAATAGCATCAAAAGCATTCAGGACTACCCAAAACCCGGCATTCTTTTCCGCGATGTCACCAGCTTACTGGAAGACCCGAAAGCTTACGCTCTCAGCATCGACTTGCTGGTTGAGCGTTACAAAAATGCGGGCATTACCAAAGTTGTCGGCACCGAAGCGCGTGGCTTCTTGTTTGGCGCTCCGGTAGCTCTGGGTCTGGGCGTTGGCTTTGTACCGGTCCGTAAACCGGGCAAACTGCCGCGTGAAACCATCAGTGAAACTTACGACCTGGAATACGGCACCGATCAGCTGGAGATCCACGTTGATGCCATCAAACCGGGCGACAAAGTTCTGGTGGTGGACGACCTGCTGGCAACCGGCGGC…
ECK0464	b0470	JW0459	dnaX	1	1	1	1	1	5	ATGAGTTATCAGGTCTTAGCCCGAAAATGGCGCCCACAAACCTTTGCTGACGTCGTCGGCCAGGAACATGTGCTGACCGCACTGGCGAACGGCTTGTCGTTAGGGCGTATTCATCATGCTTATCTTTTTTCCGGCACCCGTGGCGTCGGAAAAACCTCTATCGCCCGACTGCTGGCGAAGGGGCTAAACTGCGAAACCGGCATTACCGCGACGCCGTGCGGCGTGTGCGATAACTGTCGTGAAATCGAGCAGGGGCGCTTTGTCGATCTGATTGAAATCGACGCCGCCTCGCGCACCAAAGTTGAAGATACCCGCGACCTGCTGGATAACGTCCAGTACGCTCCGGCGCGTGGTCGTTTCAAAGTTTATCTGATCGACGAAGTGCATATGCTGTCGCGC…
ECK0468	b0474	JW0463	adk	1	1	1	1	1	5	ATGCGTATCATTCTGCTTGGCGCTCCGGGCGCGGGGAAAGGGACTCAGGCTCAGTTCATCATGGAGAAATATGGTATTCCGCAAATCTCCACTGGCGATATGCTGCGTGCTGCGGTCAAATCTGGCTCCGAGCTGGGTAAACAAGCAAAAGACATTATGGATGCTGGCAAACTGGTCACCGACGAACTGGTGATCGCGCTGGTTAAAGAGCGCATTGCTCAGGAAGACTGCCGTAATGGTTTCCTGTTGGACGGCTTCCCGCGTACCATTCCGCAGGCAGACGCGATGAAAGAAGCGGGCATCAATGTTGATTACGTTCTGGAATTCGACGTACCGGACGAACTGATCGTTGACCGTATCGTCGGTCGCCGCGTTCATGCGCCGTCTGGTCGTGTTTAT…
ECK0469	b0475	JW0464	hemH	1	0	1	1	1	4	ATGCGTCAGACTAAAACCGGTATCCTGCTGGCAAACCTGGGTACGCCCGATGCCCCCACACCTGAAGCGGTAAAACGCTATCTGAAACAATTTTTAAGCGACAGACGCGTGGTTGATACCTCACGGTTGTTATGGTGGCCATTGCTGCGCGGCGTGATTTTGCCGCTGCGCTCGCCGCGTGTGGCGAAGCTGTATGCCTCTGTCTGGATGGAAGGTGGCTCGCCGCTGATGGTTTACAGCCGCCAGCAACAGCAGGCGCTGGCACAACGTTTACCGGAGATGCCCGTAGCGCTGGGAATGAGCTACGGCTCGCCATCACTGGAAAGCGCCGTAGATGAACTCCTGGCAGAGCATGTAGATCATATTGTGGTGCTGCCGCTTTATCCGCAATTCTCCTGT…
ECK0476	b0482	JW0471	ybaP	1	0	0	0	0	1	ATGGATCTGTTGTACCGGGTAAAAACGCTTTGGGCCGCGCTGCGCGGTAATCATTACACCTGGCCTGCCATCGATATCACCCTCCCCGGCAATCGCCATTTTCATCTGATTGGCAGTATTCATATGGGTAGCCACGATATGGCTCCCCTGCCCACCCGTTTGCTCAAAAAGCTCAAAAACGCCGATGCGCTGATCGTCGAGGCGGATGTTTCCACCAGCGATACGCCTTTTGCTAATTTGCCTGCCTGCGAGGCGCTGGAAGAGCGCATTAGCGAGGAGCAACTCCAAAACCTGCAGCACATTAGCCAGGAGATGGGCATTTCTCCCTCACTCTTTTCTACCCAACCGCTGTGGCAAATCGCGATGGTTCTTCAGGCGACGCAGGCACAAAAACTGGGG…
ECK0477	b0483	JW0472	ybaQ	1	0	0	0	0	1	ATGAAACAGGCAACAAGAAAACCGACGACACCCGGAGATATTCTTCTCTATGAATATCTGGAACCGCTCGATTTGAAAATCAATGAGTTAGCAGAGTTGCTGCATGTTCATCGTAATAGCGTCAGTGCACTGATCAATAACAATCGTAAACTCACTACTGAGATGGCATTTCGTCTGGCGAAAGTTTTTGATACCACAGTCGATTTTTGGCTAAACCTCCAGGCGGCGGTTGATCTTTGGGAAGTTGAAAACAACATGCGCACCCAGGAAGAATTGGGACGGATTGAAACAGTGGCTGAATATTTGGCACGCCGTGAAGAGCGTGCAAAAAAGGTCGCGTAA
ECK0492	b0498	JW0487	ybbC	1	0	0	0	0	1	ATGAAATATAGTTCAATATTTTCGATGCTTTCATTTTTTATACTATTTGCCTGTAATGAGACAGCTGTTTACGGTTCTGATGAAAACATTATTTTTATGAGGTATGTGGAAAAATTACATTTAGATAAATACTCTGTTAAAAATACGGTAAAAACTGAAACAATGGCGATACAATTAGCTGAAATATATGTTAGGTATCGCTATGGCGAACGGATTGCAGAAGAAGAAAAACCATATTTAATTACGGAACTACCAGATAGTTGGGTTGTTGAGGGAGCAAAGTTACCTTATGAAGTTGCGGGTGGTGTATTTATTATAGAAATTAATAAGAAAAATGGATGTGTTTTGAATTTCCTACATAGTAAATAA
ECK0498	b0505	JW0493	allA	1	0	0	0	0	1	ATGAAACTTCAGGTATTACCGTTAAGTCAGGAAGCCTTTAGTGCTTATGGCGACGTAATCGAAACGCAGCAACGGGATTTTTTCCATATTAACAATGGCCTGGTGGAGCGTTACCACGATTTGGCGCTGGTTGAGATTCTTGAGCAAGACTGTACGCTTATCAGCATTAACCGCGCGCAACCGGCGAATCTGCCGCTGACCATTCACGAACTCGAACGTCATCCGCTGGGTACTCAGGCCTTTATCCCGATGAAAGGTGAGGTGTTTGTGGTGGTCGTGGCGTTAGGTGACGACAAACCAGACCTGTCAACGCTGCGGGCGTTTATCACCAACGGCGAACAGGGAGTGAATTACCATCGTAACGTCTGGCATCACCCACTTTTCGCCTGGCAGCGCGTC…
ECK0513	b0520	JW0509	ylbF	1	0	0	0	0	1	ATGACGATCATCCATCCTCTGCTTGCCAGTAGTAGCGCACCGAATTATCGCCAGTCCTGGCGGTTAGCGGGAGTGTGGCGGCGGGCGATTAACCTGATGACGGAAAGCGGCGAACTGTTAACGTTGCATCGTCAGGGTAGTGGTTTCGGCCCCGGAGGATGGGTGCTTCGCCGTGCGCAATTCGATGCGTTATGCGGTGGATTATGCGGCAATGAACGACCACAGGTTGTGGCTCAAGGGATTCGCCTCGGGCGTTTCACGGTTAAACAGCCACAGCGTTATTGTTTGCTGCGTATTACGCCGCCTGCGCATCCTCAACCACTTGCAGCTGCATGGATGCAACGCGCGGAGGAAACCGGGCTTTTCGGGCCACTGGCGTTGGCGGCAAGCGATCCGCTG…
ECK0514	b0521	JW0510	ybcF	1	0	0	0	0	1	ATGAAAACACTGGTTGTGGCTCTTGGGGGCAACGCCTTACTCCAGCGCGGTGAGGCGCTGACGGCAGAAAATCAATATCGCAATATCGCCAGTGCTGTACCCGCGCTGGCACGCCTGGCCCGTTCTTATCGGTTGGCGATTGTTCACGGCAACGGGCCGCAGGTGGGGCTGCTGGCATTGCAGAATCTGGCGTGGAAAGAGGTAGAACCGTATCCGCTGGATGTGCTGGTTGCGGAAAGCCAGGGGATGATTGGCTATATGCTGGCGCAGAGTTTGAGCGCACAGCCGCAGATGCCGCCCGTGACGACGGTGCTGACGCGCATTGAGGTTTCGCCTGATGATCCGGCGTTTTTGCAGCCAGAGAAATTTATTGGTCCGGTTTATCAGCCAGAAGAACAA…
ECK0517	b0524	JW0513	lpxH	1	1	1	1	1	5	GTGGCGACACTCTTTATTGCAGATCTTCATCTCTGCGTGGAAGAACCGGCGATCACCGCCGGTTTTCTGCGTTTTTTAGCGGGGGAAGCCCGCAAGGCCGACGCGCTGTATATTCTTGGCGATCTGTTTGAAGCATGGATTGGCGACGACGATCCCAACCCACTCCATCGCAAGATGGCGGCGGCGATCAAAGCGGTGTCCGATTCCGGCGTTCCCTGTTATTTCATTCATGGCAACCGTGATTTTCTGCTCGGCAAACGCTTTGCCCGTGAAAGTGGCATGACGTTATTGCCGGAAGAAAAGGTGCTCGAACTTTATGGTCGCCGGGTGTTGATTATGCATGGCGACACGCTGTGCACCGATGACGCGGGTTATCAGGCTTTTCGCGCCAAGGTCCAC…
ECK0518	b0525	JW0514	ppiB	1	0	0	0	0	1	ATGGTTACTTTCCACACCAATCACGGCGATATTGTCATCAAAACTTTTGACGATAAAGCACCTGAAACAGTTAAAAACTTCCTGGACTACTGCCGCGAAGGTTTTTACAACAACACCATTTTCCACCGTGTTATCAACGGCTTTATGATTCAGGGCGGCGGTTTTGAACCGGGCATGAAACAAAAAGCCACCAAAGAACCGATCAAAAACGAAGCCAACAACGGCCTGAAAAATACCCGTGGTACGCTGGCAATGGCACGTACTCAGGCTCCGCACTCTGCAACTGCACAGTTCTTCATCAACGTGGTTGATAACGACTTCCTGAACTTCTCTGGCGAAAGCCTGCAAGGTTGGGGCTACTGCGTGTTTGCTGAAGTGGTTGACGGCATGGACGTGGTA…
ECK0519	b0526	JW0515	cysS	1	1	1	1	1	5	ATGCTAAAAATCTTCAATACTCTGACACGCCAAAAAGAGGAATTTAAGCCTATTCACGCCGGGGAAGTCGGCATGTACGTGTGTGGAATCACCGTTTACGATCTCTGTCATATCGGTCACGGGCGTACCTTTGTTGCTTTTGACGTGGTTGCGCGCTATCTGCGTTTCCTCGGCTATAAACTGAAGTATGTGCGCAACATTACCGATATCGACGACAAAATCATCAAACGCGCCAATGAAAATGGCGAAAGCTTTGTGGCGATGGTGGATCGCATGATCGCCGAAATGCACAAAGATTTTGATGCTTTGAACATTCTGCGCCCGGATATGGAGCCGCGCGCGACGCACCATATCGCAGAAATTATTGAACTCACTGAACAACTGATCGCCAAAGGTCAC…
ECK0522	b0529	JW0518	folD	0	0	1	1	1	3	ATGGCAGCAAAGATTATTGACGGTAAAACGATTGCGCAGCAGGTGCGCTCTGAAGTTGCTCAAAAAGTTCAGGCGCGTATTGCAGCCGGACTGCGGGCACCAGGACTGGCCGTTGTGCTGGTGGGTAGTAACCCTGCATCGCAAATTTATGTCGCAAGCAAACGCAAGGCTTGTGAAGAAGTCGGGTTCGTCTCCCGCTCTTATGACCTCCCGGAAACCACCAGCGAAGCGGAGCTGCTGGAGCTTATCGATACGCTGAATGCCGACAACACCATCGATGGCATTCTGGTTCAACTGCCGTTACCGGCGGGTATTGATAACGTCAAAGTGCTGGAACGTATTCATCCGGACAAAGACGTGGACGGTTTCCATCCTTACAACGTCGGTCGTCTGTGCCAG…
ECK0529	#N/A	JWR0010	argU	0	0	0	1	0	1	GCGCCCTTAGCTCAGTTGGATAGAGCAACGACCTTCTAAGTCGTGGGCCGCAGGTTCGAATCCTGCAGGGCGCGCCA
ECK0538	b0547	JW0535	ybcN	1	0	0	0	0	1	GTGAACCTCTCACAAGACGGCATCAAATTACATCGCGGCAACTTCACCGCTATCGGTCGGCAGATCCAGCCTTATCTGGAGGAGGGCAAATGCTTTCGCATGGTGCTTAAACCGTGGCGTGAGAAACGCAGTCTTTCCCAGAATGCACTCAGCCACATGTGGTACAGCGAAATCAGTGAATACCTCATCAGCAGGGGTAAAACGTTCGCCACTCCAGCTTGGGTAAAAGATGCTCTCAAACACACATATCTCGGTTATGAAACCAAAGACCTGGTTGATGTCGTAACCGGTGATATCACCACTATCCAGTCGTTACGCCATACCTCCGATCTTGATACCGGAGAGATGTATGTCTTCCTGTGTAAGGTTGAAGCCTGGGCGATGAATATTGGTTGCCAC…
ECK0540	b0549	JW0537	ybcO	1	0	0	0	0	1	ATGGCTGATTTGAGAAAAGCAGCGCGTGGTCGGGAATGCCAGGTAAGAATCCCTGGCGTATGTAATGGCAACCCTGAAACGTCTGTACTGGCACATATCCGGCTGACTGGATTGTGCGGCACCGGTACGAAACCGCCAGACCTGATTGCCACCATTGCATGTTCTGCCTGCCACGACGAAATCGACCGCCGCACGCATTTTGTTGACGCTGGATATGCAAAAGAATGCGCGCTGGAAGGTATGGCGAGAACACAGGTTATCTGGCTGAAAGAGGGGGTTATTAAGGCGTGA
ECK0541	b0550	JW0538	rusA	1	0	0	0	0	1	GTGAATACCTACAGCATCACATTACCCTGGCCTCCGAGCAATAATCGCTATTACCGCCATAATCGCGGGCGCACGCACGTCAGCGCAGAGGGGCAGGCATACCGCGATAACGTCGCCCGAATCATTAAAAACGCAATGCTGGATATCGGCCTGGCTATGCCTGTGAAAATCCGCATTGAGTGCCACATGCCGGATCGCCGTCGCCGTGACCTGGATAATCTGCAAAAAGCCGCTTTTGACGCACTCACTAAAGCAGGTTTCTGGCTGGATGATGCTCAGGTCGTTGATTACCGCGTTGTGAAGATGCCTGTTACCAAAGGTGGGAGGCTGGAACTGACCATCACCGAAATGGGGAATGAATGA
ECK0550	b0558	JW5081	ybcV	1	0	0	0	0	1	ATGGCTCAGGTTGCCATTTTTAAAGAAATATTCGATCAAGTGCGAAAAGATTTAAACTGTGAATTGTTTTATTCTGAACTAAAACGTCACAATGTCTCACATTATATTTACTATCTAGCCACAGATAATATTCACATTGTGTTAGAAAACGATAACACCGTGTTAATAAAAGGACTTAAAAAGGTTGTAAATGTTAAATTCTCAAGAAATACGCATCTTATAGAAACGTCCTATGATAGGTTGAAATCAAGAGAAATCACATTTCAGCAATACAGGGAAAATCTTGCTAAAGCAGGAGTTTTCCGATGGATTACAAATATCCACGAACATAAAAGATATTACTATACCTTTGATAATTCATTACTATTTACTGAGAGCATTCAGAACACTACACAAATC…
ECK0556	b0564	JW0553	appY	1	0	0	0	0	1	ATGGATTATGTTTGCTCCGTAGTTTTCATCTGTCAATCATTTGATTTAATTATAAACAGGAGAGTTATCTCGTTCAAAAAAAATTCATTGTTTATTGTAAGCGACAAAATTAGAAGGGAGTTACCAGTATGCCCCTCTAAACTAAGAATTGTTGATATAGATAAGAAAACATGTTTATCCTTTTTTATCGACGTGAATAATGAGCTGCCTGGCAAATTTACTCTTGATAAGAATGGCTATATTGCTGAAGAGGAACCTCCATTATCGCTTGTTTTTTCTCTGTTTGAAGGGATTAAAATAGCAGACTCACACTCCCTTTGGTTAAAAGAAAGACTATGTATATCCTTACTTGCCATGTTCAAAAAACGCGAAAGTGTAAATTCATTTATACTAACAAAT…
ECK0575	b0583	JW5085	entD	0	0	1	0	0	1	ATGAAAACTACGCATACCTCCCTCCCCTTTGCCGGACATACGCTGCATTTTGTTGAGTTCGATCCGGCGAATTTTTGTGAGCAGGATTTACTCTGGCTGCCGCACTACGCACAACTGCAACACGCTGGACGTAAACGTAAAACAGAGCATTTAGCCGGACGGATCGCTGCTGTTTATGCTTTGCGGGAATATGGCTATAAATGTGTGCCCGCAATCGGCGAGCTACGCCAACCTGTCTGGCCTGCGGAGGTATACGGCAGTATTAGCCACTGTGGGACTACGGCATTAGCCGTGGTATCTCGTCAACCGATTGGCATTGATATAGAAGAAATTTTTTCTGTACAAACCGCAAGAGAATTGACAGACAACATTATTACACCAGCGGAACACGAGCGACTC…
ECK0585	b0592	JW0584	fepB	1	0	0	0	0	1	GTGAGACTCGCCCCGCTCTACCGCAACGCCCTTCTATTAACAGGACTTTTGCTTTCAGGAATAGCCGCAGTTCAGGCCGCTGACTGGCCGCGTCAGATTACTGACAGCCGTGGCACACATACACTGGAAAGCCAGCCGCAGCGTATTGTTTCCACCAGCGTCACCCTGACCGGCTCACTGCTGGCGATTGATGCTCCGGTGATCGCCAGCGGCGCGACCACGCCGAATAACCGCGTCGCGGATGACCAGGGCTTTTTACGCCAGTGGAGCAAGGTGGCGAAAGAACGCAAACTGCAACGGCTCTATATCGGCGAACCGAGCGCCGAAGCCGTTGCCGCGCAAATGCCGGATCTGATTTTAATTAGCGCAACCGGCGGGGATTCGGCGCTGGCACTGTAT…
ECK0617	b0624	JW0619	flc	1	0	0	0	0	1	GTGTTACAACTTCTTTTAGCAGTTTTTATTGGCGGTGGTACGGGAAGCGTGGCGAGATGGCTGTTAAGTATGCGATTTAACCCACTGCATCAGGCGATTCCGTTGGGGACGCTGACAGCAAACCTGATTGGGGCATTCATCATAGGAATAGGATTCGCATGGTTCAGCAGGATGACGAACATTGATCCAGTGTGGAAAGTATTAATCACCACCGGATTTTGTGGCGGTCTAACAACCTTCTCAACATTTTCGGCAGAAGTGGTGTTTTTGTTACAAGAGGGCCGCTTTGGCTGGGCATTACTGAACGTTTTCGTCAACCTTCTGGGGTCTTTTGCCATGACCGCACTGGCATTCTGGCTGTTTTCGGCCTCAACCGCACACTAA
ECK0621	b0628	JW0623	lipA	0	0	0	0	1	1	ATGAGTAAACCCATTGTGATGGAACGCGGTGTTAAATACCGCGATGCCGATAAGATGGCCCTTATCCCGGTTAAAAACGTGGCAACAGAGCGCGAAGCCCTGCTGCGCAAGCCGGAATGGATGAAAATCAAGCTTCCAGCGGACTCTACACGTATCCAGGGCATCAAAGCCGCAATGCGCAAAAATGGCCTGCATTCTGTCTGCGAGGAAGCCTCCTGCCCTAACCTGGCGGAATGCTTCAACCACGGCACAGCAACGTTTATGATCCTCGGCGCTATTTGTACCCGCCGTTGTCCGTTCTGTGATGTTGCCCACGGTCGCCCGGTAGCTCCTGATGCCAATGAACCAGTGAAACTGGCGCAGACCATTGCCGATATGGCGCTGCGTTATGTGGTTATC…
ECK0627	b0634	JW0629	mrdB	1	1	1	1	1	5	ATGACGGATAATCCGAATAAAAAAACATTCTGGGATAAAGTCCATCTCGATCCCACAATGCTGCTGATCTTACTGGCATTGCTGGTTTACAGCGCCCTGGTTATCTGGAGCGCCAGCGGTCAGGATATTGGCATGATGGAGCGTAAAATCGGCCAAATCGCGATGGGTCTGGTCATCATGGTGGTGATGGCGCAAATTCCTCCACGCGTTTATGAAGGCTGGGCCCCCTATCTCTATATCATCTGTATTATTTTGCTGGTGGCGGTAGATGCTTTCGGTGCCATCTCTAAAGGTGCTCAACGCTGGCTGGACCTCGGTATTGTTCGTTTTCAGCCGTCGGAAATTGCCAAAATAGCCGTACCACTGATGGTTGCGCGCTTTATCAACCGCGACGTTTGC…
ECK0628	b0635	JW0630	mrdA	1	1	1	1	1	5	ATGAAACTACAGAACTCTTTTCGCGACTATACGGCAGAGTCCGCGCTGTTTGTGCGCCGGGCGCTGGTCGCCTTTTTGGGGATTTTGCTGCTGACCGGCGTGCTTATCGCCAACCTGTATAATCTGCAAATTGTTCGCTTTACCGACTACCAGACCCGCTCTAATGAAAACCGCATTAAGCTGGTGCCTATCGCGCCCAGCCGCGGCATTATCTACGATCGTAACGGTATCCCTCTGGCCCTCAACCGCACTATCTACCAGATAGAAATGATGCCGGAGAAAGTCGATAACGTGCAGCAAACGCTGGACGCTTTGCGCAGCGTGGTAGATCTGACCGATGACGATATTGCTGCATTCCGAAAAGAGCGCGCACGTTCACACCGTTTCACCTCTATTCCG…
ECK0629	b0636	JW0631	rlmH	1	0	0	0	0	1	GTGAAGCTGCAACTTGTCGCCGTGGGAACGAAAATGCCGGACTGGGTACAAACCGGTTTTACCGAGTACCTGCGTCGTTTTCCGAAAGATATGCCCTTCGAGCTGATTGAAATTCCGGCCGGAAAACGCGGCAAGAATGCGGACATCAAGCGCATACTCGACAAAGAGGGTGAGCAGATGTTGGCGGCCGCAGGCAAAAACCGCATTGTCACCCTCGATATTCCAGGCAAGCCCTGGGATACGCCGCAGTTAGCCGCTGAGCTGGAACGCTGGAAGCTGGATGGTCGCGACGTCAGTCTACTGATTGGCGGGCCTGAAGGGTTGTCGCCTGCCTGTAAAGCGGCGGCTGAGCAGAGCTGGTCGCTGTCGGCGCTTACCCTCCCCCATCCGCTGGTTCGC…
ECK0632	b0639	JW0634	nadD	0	0	1	1	1	3	ATGAAATCTTTACAGGCTCTGTTTGGCGGCACCTTTGATCCGGTGCACTATGGTCATCTAAAACCCGTGGAAACGCTGGCGAATTTGATTGGTCTGACGCGGGTCACAATCATCCCTAATAATGTTCCTCCGCATCGTCCCCAGCCGGAAGCGAACAGCGTGCAGCGTAAACACATGCTTGAACTGGCGATTGCCGACAAGCCATTATTTACTCTTGATGAACGCGAGCTAAAGCGCAATGCCCCCTCTTACACTGCGCAAACACTGAAAGAGTGGCGGCAGGAACAAGGACCGGACGTGCCGCTGGCGTTTATTATTGGTCAGGATTCACTGCTGACCTTTCCGACCTGGTACGAATACGAAACGATACTCGACAATGCACATTTGATCGTCTGTCGG…
ECK0633	b0640	JW0635	holA	1	1	1	1	1	5	ATGATTCGGTTGTACCCGGAACAACTCCGCGCGCAGCTCAATGAAGGGCTGCGCGCGGCGTATCTTTTACTTGGTAACGATCCTCTGTTATTGCAGGAAAGCCAGGACGCTGTTCGTCAGGTAGCTGCGGCACAAGGATTCGAAGAACACCACACTTTTTCCATTGATCCCAACACTGACTGGAATGCGATCTTTTCGTTATGCCAGGCTATGAGTCTGTTTGCCAGTCGACAAACGCTATTGCTGTTGTTACCAGAAAACGGACCGAATGCGGCGATCAATGAGCAACTTCTCACACTCACCGGACTTCTGCATGACGACCTGCTGTTGATCGTCCGCGGTAATAAATTAAGCAAAGCGCAAGAAAATGCCGCCTGGTTTACTGCGCTTGCGAATCGC…
ECK0634	b0641	JW0636	lptE	1	0	1	1	1	4	GTGCGATATCTGGCAACATTGTTGTTATCTCTGGCGGTGTTAATCACCGCCGGGTGTGGCTGGCATCTGCGTGATACCACGCAGGTTCCTTCCACTATGAAGGTCATGATCCTGGACTCAGGCGATCCGAACGGGCCATTAAGCCGTGCGGTGCGTAACCAGTTACGTCTGAATGGTGTCGAGTTGCTTGATAAAGAAACCACGCGTAAGGACGTTCCATCCTTGCGTTTGGGTAAAGTGAGCATCGCGAAAGATACCGCATCGGTATTCCGTAACGGTCAAACAGCAGAGTATCAGATGATCATGACGGTTAATGCGACCGTGTTGATCCCCGGCCGTGATATCTACCCGATTAGCGCCAAAGTCTTCCGTTCGTTCTTCGATAACCCGCAAATGGCG…
ECK0635	b0642	JW0637	leuS	1	1	1	1	1	5	ATGCAAGAGCAATACCGCCCGGAAGAGATAGAATCCAAAGTACAGCTTCATTGGGATGAGAAGCGCACATTTGAAGTAACCGAAGACGAGAGCAAAGAGAAGTATTACTGCCTGTCTATGCTTCCCTATCCTTCTGGTCGACTACACATGGGCCACGTACGTAACTACACCATCGGTGACGTGATCGCCCGCTACCAGCGTATGCTGGGCAAAAACGTCCTGCAGCCGATCGGCTGGGACGCGTTTGGTCTGCCTGCGGAAGGCGCGGCGGTGAAAAACAACACCGCTCCGGCACCGTGGACGTACGACAACATCGCGTATATGAAAAACCAGCTCAAAATGCTGGGCTTTGGTTATGACTGGAGCCGCGAGCTGGCAACCTGTACGCCGGAATACTAC…
ECK0645	b0652	JW0647	gltL	1	0	0	0	0	1	ATGATTACCCTGAAAAATGTTTCAAAATGGTATGGTCACTTTCAGGTGCTGACCGACTGCTCAACCGAAGTGAAAAAAGGCGAAGTGGTGGTGGTTTGCGGCCCGTCTGGTTCCGGCAAATCAACGCTGATTAAAACCGTCAACGGCCTCGAACCGGTGCAGCAAGGTGAAATCACCGTCGATGGTATCGTGGTTAACGACAAGAAAACCGATCTGGCAAAGCTGCGTTCCCGCGTCGGGATGGTATTCCAGCATTTCGAGCTGTTCCCTCATCTGTCGATTATCGAAAACCTGACCCTGGCGCAGGTGAAAGTGCTTAAACGCGATAAAGCGCCGGCTCGTGAAAAAGCCCTGAAACTGCTGGAGCGTGTCGGGCTTTCTGCTCACGCCAATAAGTTT…
ECK0646	b0653	JW0648	gltK	1	0	0	0	0	1	ATGTACGAGTTTGACTGGAGTTCCATTGTCCCTTCCCTGCCATATCTGCTCGACGGGCTGGTGATCACCCTGAAAATCACCGTCACGGCGGTAGTGATTGGTATTTTGTGGGGCACGATGCTGGCGGTGATGCGTTTATCCAGCTTTGCGCCCGTGGCGTGGTTTGCCAAAGCCTACGTTAACGTATTCCGCTCGATTCCTTTAGTTATGGTTTTGCTGTGGTTTTACCTGATCGTGCCGGGTTTTCTGCAAAACGTGCTGGGATTATCGCCAAAAAATGATATCCGTTTAATTTCGGCGATGGTGGCGTTTTCGATGTTTGAAGCGGCCTACTATTCAGAGATTATCCGTGCTGGTATTCAAAGTATTTCTCGTGGTCAATCGAGCGCCGCGCTGGCG…
ECK0649	b0657	JW0654	lnt	0	1	1	1	1	4	ATGGCTTTTGCCTCATTAATTGAACGCCAGCGCATTCGCCTGCTGCTGGCGTTATTATTCGGTGCCTGCGGAACGCTGGCCTTCTCTCCTTACGACGTCTGGCCTGCGGCGATTATTTCGCTGATGGGGCTTCAGGCGTTGACCTTTAACCGCCGTCCACTCCAGTCTGCCGCTATTGGCTTTTGCTGGGGATTTGGCCTCTTTGGCAGCGGTATTAACTGGGTCTATGTCAGCATCGCGACCTTTGGCGGAATGCCTGGCCCGGTTAACATCTTCCTGGTGGTGCTGCTGGCGGCGTATTTGTCGCTGTATACCGGACTGTTTGCTGGCGTGCTGTCGCGTCTGTGGCCGAAAACCACCTGGCTGCGCGTAGCGATTGCCGCCCCTGCCCTCTGGCAA…
ECK0651	b0659	JW0656	ybeY	1	0	0	0	1	2	ATGAGTCAGGTGATCCTCGATTTACAACTGGCATGTGAAGATAATTCCGGGTTACCGGAAGAGAGCCAGTTTCAGACATGGCTGAATGCGGTGATCCCGCAGTTTCAGGAAGAATCGGAAGTGACGATTCGCGTGGTCGATACCGCCGAAAGCCACAGTCTGAATCTGACCTATCGCGGTAAGGATAAGCCGACCAACGTGCTCTCCTTCCCGTTTGAAGTGCCGCCTGGCATGGAAATGTCGCTACTGGGCGATCTGGTTATCTGCCGTCAGGTGGTTGAGAAGGAAGCTCAGGAGCAAGGCAAACCACTGGAGGCGCACTGGGCGCATATGGTGGTGCACGGCAGTCTGCATTTGTTAGGTTACGATCACATCGAAGATGACGAAGCAGAAGAAATG…
ECK0660	#N/A	JWR0016	leuW	0	0	0	1	0	1	GCGGGAGTGGCGAAATTGGTAGACGCACCAGATTTAGGTTCTGGCGCCGCAAGGTGTGCGAGTTCAAGTCTCGCCTCCCGCACCA
ECK0668	b0680	JW0666	glnS	1	1	1	1	1	5	ATGAGTGAGGCAGAAGCCCGCCCGACTAACTTTATCCGTCAGATCATCGATGAAGATCTGGCCAGTGGTAAGCACACCACAGTACACACCCGTTTCCCGCCGGAGCCGAATGGCTATCTGCATATTGGCCATGCGAAATCTATCTGCCTGAACTTCGGGATCGCCCAGGACTATAAAGGCCAGTGCAACCTGCGTTTCGACGACACTAACCCGGTAAAAGAAGATATCGAGTATGTTGAGTCGATCAAAAACGACGTAGAGTGGTTAGGTTTTCACTGGTCTGGTAACGTCCGTTACTCCTCCGATTATTTTGATCAGCTCCACGCCTATGCGATCGAACTGATCAATAAAGGCCTGGCGTACGTTGATGAACTGACGCCGGAACAGATCCGCGAATAC…
ECK0670	b0682	JW0668	chiQ	1	0	0	0	0	1	ATGAAAAAACTGATTCTCATCGCCATAATGGCATCGGGGCTGGTAGCTTGTGCGCAATCAACCGCGCCACAGGAAGACAGTCGTCTGAAAGAGGCATACAGCGCCTGTATCAACACCGCACAAGGTTCGCCAGAAAAAATTGAAGCCTGCCAGAGCGTGTTAAACGTGCTGAAGAAAGAGAAACAACATCAGCAGTTTGCCGACCAGGAAAGTGTACGCGTACTGGATTATCAGCAGTGTCTGCGTGCAACGCAAACCGGAAATGATCAGGCGGTGAAAGCCGATTGTGATAAAGTCTGGCAGGAAATACGCAGTAATAACAAATAA
ECK0672	b0684	JW0671	fldA	0	1	1	1	1	4	ATGGCTATCACTGGCATCTTTTTCGGCAGCGACACCGGTAATACCGAAAATATCGCAAAAATGATTCAAAAACAGCTTGGTAAAGACGTTGCCGATGTCCATGACATTGCAAAAAGCAGCAAAGAAGATCTGGAAGCTTATGACATTCTGCTGCTGGGCATCCCAACCTGGTATTACGGCGAAGCGCAGTGTGACTGGGATGACTTCTTCCCGACTCTCGAAGAGATTGATTTCAACGGCAAACTGGTTGCGCTGTTTGGTTGTGGTGACCAGGAAGATTACGCCGAATATTTCTGCGACGCATTGGGCACCATCCGCGACATCATTGAACCGCGCGGTGCAACCATCGTTGGTCACTGGCCAACTGCGGGCTATCATTTCGAAGCATCAAAAGGTCTG…
ECK0675	b0687	JW0674	seqA	1	0	0	0	0	1	ATGAAAACGATTGAAGTTGATGATGAACTCTACAGCTATATTGCCAGCCACACTAAGCATATCGGCGAGAGCGCATCCGACATTTTACGGCGTATGTTGAAATTTTCCGCCGCATCACAGCCTGCTGCTCCGGTGACGAAAGAGGTTCGCGTTGCGTCACCTGCTATCGTCGAAGCGAAGCCGGTCAAAACGATTAAAGACAAGGTTCGCGCAATGCGTGAACTTCTGCTTTCGGATGAATACGCAGAGCAAAAGCGAGCGGTCAATCGCTTTATGCTGCTGTTGTCTACACTATATTCTCTTGACGCCCAGGCGTTTGCCGAAGCAACGGAATCGTTGCACGGTCGTACACGCGTTTACTTTGCGGCAGATGAACAAACGCTGCTGAAAAATGGTAAT…
ECK0690	b0702	JW0691	ybfB	1	0	0	0	0	1	ATGAAATATATTATTTTTTTATTCAGAGCTATATGGCTGGCTTTATCGCTTTTAATACTATTCTTTTCCATGCATAGACTTTCACTATTAGACTCCACTCGTGATGTGAGCGAGTTAATTAGTCTCATGTCTTATGGAATGATGGTAATATGTTTTCCAACAGGCATAGTATTCTTTATTGCTCTAATATTTATAGGGACTGTATCAGACATTATTGGCGTAAGGATTGATAGTAAGTATATTATGGCGATAATAATATGGCTTTATTTTCTGTCAGGAGGGTATATTCAATGGTTTGTATTAAGTAAGCGCATTATAAACAAATAA
ECK0692	b0704	JW0693	ybfC	1	0	0	0	0	1	ATGAAAAGAGTTTTGTTCTTTTTGCTGATGATATTTGTTAGTTTTGGTGTTATAGCTGATTGCGAAATACAAGCTAAAGATCATGATTGTTTTACTATTTTCGCTAAGGGTACTATTTTTTCCGCGTTTCCTGTCTTAAATAATAAAGCCATGTGGAGATGGTATCAGAATGAGGACATCGGTGAGTATTATTGGCAAACAGAACTGGGTACATGTAAAAATAATAAATTCACACCAAGCGGGGCGAGACTCTTAATTCGCGTCGGGTCACTACGCCTTAATGAAAATCATGCCATCAAAGGAACGTTGCAGGAGTTGATAAATACAGCAGAAAAAACGGCGTTTCTCGGCGATCGGTTTAGAAGTTATATAAGAGCGGGTATCTATCAAAAAAAGAGC…
ECK0697	b0708	JW0698	phr	1	0	0	0	0	1	ATGACTACCCATCTGGTCTGGTTTCGCCAGGATTTACGTCTGCACGATAATCTCGCACTGGCTGCCGCCTGCCGCAATTCGTCTGCACGCGTGCTGGCGTTGTATATCGCTACACCACGCCAGTGGGCGACGCATAACATGTCGCCGCGTCAGGCTGAACTTATCAATGCTCAACTGAATGGGCTACAAATAGCGCTTGCGGAAAAAGGTATTCCTTTATTGTTCCGTGAAGTGGATGACTTTGTCGCCAGTGTCGAAATAGTTAAACAGGTGTGCGCGGAAAACAGCGTTACCCACCTGTTTTATAACTATCAGTATGAAGTGAATGAGCGGGCGCGGGATGTGGAAGTTGAAAGAGCGCTGCGTAACGTGGTGTGTGAAGGATTTGATGACAGCGTG…
ECK0706	b0717	JW0707	ybgP	1	0	0	0	0	1	ATGACATTTATTAAAGGATTACCCTTAATGTTGTTAACCATCAGCTTGGGTTGCAATGCTGCGGTGCAACCCGATCGCACACGCATTGTGTTTAACGCCAATGACAAAGCCACCAGCCTGCGTATCGAAAACCAAAGTGACAAACTGCCTTATCTTGCTTATTCCTGGATAGAAAATGAAAAAGGGGAGAAAAGCGATGCTCTTCTGGTCGCTTTGCCCCCTATTCAACGTCTGGAACCGAAAGCGACATCGCAGGTGCGGGTTGTGAAACAAGCCTCAACCACACAATTACCTGGCGATCGCGAAACGCTATTTTTCTACAATATGCGCGAAATTCCTCCCGCTCCGGATAAAAGCAGCGACCATGCGATACTTCAGGTCGCTATTCAAAGTCGTATT…
ECK0714	b0726	JW0715	sucA	1	0	0	0	1	2	ATGCAGAACAGCGCTTTGAAAGCCTGGTTGGACTCTTCTTACCTCTCTGGCGCAAACCAGAGCTGGATAGAACAGCTCTATGAAGACTTCTTAACCGATCCTGACTCGGTTGACGCTAACTGGCGTTCGACGTTCCAGCAGTTACCTGGTACGGGAGTCAAACCGGATCAATTCCACTCTCAAACGCGTGAATATTTCCGCCGCCTGGCGAAAGACGCTTCACGTTACTCTTCAACGATCTCCGACCCTGACACCAATGTGAAGCAGGTTAAAGTCCTGCAGCTCATTAACGCATACCGCTTCCGTGGTCACCAGCATGCGAATCTCGATCCGCTGGGACTGTGGCAGCAAGATAAAGTGGCCGATCTGGATCCGTCTTTCCACGATCTGACCGAAGCA…
ECK0715	b0727	JW0716	sucB	1	0	0	0	1	2	ATGAGTAGCGTAGATATTCTGGTCCCTGACCTGCCTGAATCCGTAGCCGATGCCACCGTCGCAACCTGGCATAAAAAACCCGGCGACGCAGTCGTACGTGATGAAGTGCTGGTAGAAATCGAAACTGACAAAGTGGTACTGGAAGTACCGGCATCAGCAGACGGCATTCTGGATGCGGTTCTGGAAGATGAAGGTACAACGGTAACGTCTCGTCAGATCCTTGGTCGCCTGCGTGAAGGCAACAGCGCCGGTAAAGAAACCAGCGCCAAATCTGAAGAGAAAGCGTCCACTCCGGCGCAACGCCAGCAGGCGTCTCTGGAAGAGCAAAACAACGATGCGTTAAGCCCGGCGATCCGTCGCCTGCTGGCTGAACACAATCTCGACGCCAGCGCCATTAAA…
ECK0721	b0733	JW0722	cydA	1	0	1	0	1	3	ATGTTAGATATAGTCGAACTGTCGCGCTTACAGTTTGCCTTGACCGCGATGTACCACTTCCTTTTTGTGCCACTGACGCTCGGTATGGCGTTCCTGCTGGCCATTATGGAAACGGTCTACGTCCTCTCCGGCAAACAGATTTATAAAGATATGACCAAGTTCTGGGGCAAGTTGTTTGGTATCAACTTCGCTCTGGGTGTGGCTACCGGTCTGACCATGGAGTTCCAGTTCGGGACTAACTGGTCTTACTATTCCCACTATGTAGGGGATATCTTCGGTGCGCCGCTGGCAATCGAAGGTCTGATGGCCTTCTTCCTCGAATCCACCTTTGTAGGTCTGTTCTTCTTCGGTTGGGATCGTCTGGGTAAAGTTCAGCATATGTGTGTCACCTGGCTGGTG…
ECK0722	b0734	JW0723	cydB	1	0	0	0	1	2	ATGATCGATTATGAAGTATTGCGTTTTATCTGGTGGCTGCTGGTTGGCGTTCTGCTGATTGGTTTTGCAGTCACTGACGGTTTCGACATGGGGGTGGGCATGCTCACCCGTTTCCTCGGTCGTAACGACACCGAGCGTCGAATTATGATTAACTCCATTGCACCACACTGGGACGGTAACCAGGTTTGGCTGATCACCGCGGGCGGCGCACTCTTTGCTGCCTGGCCGATGGTCTATGCCGCTGCGTTCTCCGGCTTCTATGTGGCGATGATCCTCGTGCTGGCGTCTTTGTTCTTCCGTCCGGTCGGTTTTGACTACCGCTCCAAGATTGAAGAAACCCGCTGGCGTAACATGTGGGACTGGGGCATCTTCATTGGTAGCTTCGTTCCGCCGCTGGTA…
ECK0723	b4515	JW0724	cydX	0	0	0	0	1	1	ATGTGGTATTTCGCATGGATTCTGGGAACGCTTCTTGCCTGTTCGTTTGGGGTAATCACCGCGCTGGCGCTTGAACACGTCGAATCAGGCAAAGCCGGTCAAGAAGACATCTGA
ECK0725	b0736	JW0726	ybgC	1	0	0	0	0	1	GTGAATACAACGCTGTTTCGATGGCCGGTTCGCGTCTACTATGAAGATACCGATGCCGGTGGTGTGGTGTACCACGCCAGTTACGTCGCTTTTTATGAAAGAGCACGCACAGAGATGCTGCGTCATCATCACTTCAGTCAGCAGGCGCTGATGGCTGAACGCGTTGCCTTTGTGGTACGTAAAATGACGGTGGAATATTACGCACCTGCGCGGCTCGACGATATGCTCGAAATACAGACTGAAATAACATCAATGCGTGGCACCTCTTTGGTTTTCACGCAACGTATTGTCAACGCCGAGAATACTTTGCTGAATGAAGCAGAGGTTCTGGTTGTTTGCGTTGACCCACTCAAAATGAAGCCTCGTGCGCTTCCCAAGTCTATTGTCGCGGAGTTTAAG…
ECK0755	b0766	JW0749	ybhA	1	0	0	0	0	1	ATGACCACACGCGTGATTGCTCTCGACTTAGACGGCACCTTATTGACCCCGAAAAAGACCCTGCTTCCTTCATCGATAGAAGCCCTGGCCCGCGCTCGCGAAGCAGGCTATCAATTAATCATCGTCACAGGTCGCCATCACGTCGCTATTCATCCTTTTTATCAGGCGCTGGCGCTGGATACACCTGCTATTTGCTGTAATGGCACCTATTTGTATGATTATCATGCAAAAACCGTGCTGGAAGCGGACCCAATGCCCGTTATTAAAGCCCTGCAACTCATTGAGATGCTGAATGAACACCACATTCACGGTCTGATGTATGTCGATGATGCAATGGTCTATGAGCACCCGACCGGGCATGTCATTCGCACATCTAACTGGGCGCAAACCCTGCCGCCG…
ECK0777	b0788	JW0771	ybhN	1	0	0	0	0	1	ATGAGTAAATCACACCCGCGCTGGCGCTTAGCAAAGAAGATCCTCACCTGGCTGTTTTTTATCGCGGTGATTGTGTTGCTGGTGGTCTACGCCAAAAAAGTGGACTGGGAAGAGGTCTGGAAGGTCATCCGCGACTACAATCGCGTTGCGCTGCTTAGTGCGGTCGGGCTGGTGGTCGTCAGCTATCTGATTTACGGCTGCTATGACCTGCTCGCCCGCTTTTACTGCGGTCACAAACTGGCGAAGCGCCAGGTGATGCTGGTGTCGTTTATCTGCTACGCCTTCAACCTGACGCTCAGTACCTGGGTCGGCGGCATTGGTATGCGCTATCGTTTGTACTCTCGTCTGGGGTTGCCCGGTAGCACTATTACGCGGATTTTCTCGCTCAGTATTACCACC…
ECK0780	b0791	JW0774	ybhQ	1	0	0	0	0	1	ATGAAGTGGCAACAACGTGTTCGTGTCGCAACGGGTCTAAGTTGCTGGCAGATTATGTTGCATTTACTGGTAGTGGCGCTGCTGGTGGTGGGCTGGATGAGTAAGACTCTGGTTCACGTCGGCGTGGGATTATGCGCACTGTATTGTGTCACGGTAGTGATGATGCTGGTGTTTCAGCGCCACCCCGAGCAACGCTGGCGTGAGGTGGCAGACGTGCTGGAAGAGCTGACCACGACCTGGTATTTTGGCGCAGCGCTGATTGTGCTGTGGCTGTTGTCCCGCGTTCTGGAAAACAACTTTTTGCTGGCAATTGCAGGGCTGGCAATCCTTGCCGGCCCGGCGGTAGTGTCTTTGCTGGCGAAAGATAAGAAGTTACATCACCTTACGTCTAAACATCGC…
ECK0787	b0798	JW0783	ybiA	1	0	0	0	0	1	ATGCCCGTTCGAGCACAAAGGATCCAACACGTCATGCAAGACACCATCATAAATTTCTACAGCACCAGCGATGACTACGGTGATTTTTCTAACTTTGCCGCCTGGCCCATCAAGGTTGACGGGAAAACCTGGCCTACCTCAGAACACTATTTTCAGGCACAAAAATTCCTTGATGAAAAATACCGCGAAGAGATCCGTCGGGTTTCTTCCCCTATGGTCGCCGCACGCATGGGGCGCGATCGTTCTAAGCCTCTGCGTAAAAACTGGGAGTCGGTCAAAGAACAGGTGATGCGAAAAGCACTTCGCGCTAAATTCGAACAGCATGCAGAACTGCGTGCGCTCTTGCTGGCAACCGCGCCCGCAAAACTGGTTGAGCATACGGAAAACGATGCTTACTGG…
ECK0799	b0810	JW0795	glnP	1	0	0	0	0	1	ATGCAGTTTGACTGGAGTGCCATCTGGCCTGCCATTCCGCTTCTGATTGAAGGTGCCAAAATGACCCTGTGGATTTCGGTCCTCGGTCTGGCAGGCGGTCTGGTAATCGGATTGCTGGCAGGTTTTGCACGCACCTTCGGAGGTTGGATAGCCAACCACGTCGCGCTGGTCTTTATTGAAGTGATCCGCGGCACACCTATCGTCGTCCAGGTGATGTTTATTTATTTCGCCCTGCCGATGGCGTTTAACGACTTACGCATCGACCCATTTACTGCGGCGGTGGTCACCATCATGATCAACTCCGGCGCGTATATTGCGGAAATCACGCGTGGTGCGGTGCTGTCTATCCACAAAGGTTTTCGTGAAGCAGGACTGGCGCTCGGTCTTTCACGTTGGGAA…
ECK0807	b0817	JW0801	mntR	1	0	0	0	0	1	ATGAGTCGTCGCGCAGGTACGCCAACAGCAAAAAAAGTGACGCAGTTAGTGAACGTGGAAGAGCACGTTGAAGGGTTCCGCCAGGTCAGAGAGGCGCATCGGCGCGAGCTTATTGATGATTACGTTGAGCTGATTTCTGACTTGATCAGGGAAGTGGGGGAAGCTCGTCAGGTGGACATGGCTGCTCGTCTGGGAGTTTCGCAACCGACGGTGGCTAAAATGCTTAAGCGGCTGGCAACCATGGGGCTGATTGAAATGATCCCCTGGCGTGGCGTGTTTTTAACGGCAGAAGGAGAGAAGCTGGCGCAGGAAAGCCGCGAGCGACATCAGATAGTCGAAAATTTCTTGTTGGTGTTGGGCGTCAGTCCGGAAATCGCCCGTCGCGACGCGGAAGGCATG…
ECK0825	b0835	JW0819	rimO	1	0	0	0	0	1	ATGAGCAAAGTAACTCCCCAGCCGAAAATCGGCTTTGTTTCCCTTGGCTGTCCGAAAAACCTTGTTGATTCAGAGCGTATTCTCACCGAACTCCGCACTGAAGGTTATGACGTGGTACCGAGCTATGACGATGCGGACATGGTGATCGTCAACACCTGCGGCTTTATTGACAGCGCGGTACAAGAATCACTGGAAGCCATTGGTGAAGCGTTGAATGAAAACGGCAAGGTTATTGTGACCGGTTGTCTGGGGGCAAAAGAAGATCAGATCCGCGAAGTCCACCCGAAAGTGCTGGAAATCACCGGGCCTCATAGCTATGAGCAGGTTCTGGAGCACGTTCATCACTACGTGCCAAAACCGAAACACAACCCATTCCTGAGCCTGGTGCCAGAACAAGGT…
ECK0836	b0846	JW5114	rcdA	1	0	0	0	0	1	ATGCGTCGCGCTAACGATCCGCAACGGCGAGAAAAAATTATCCAGGCCACGCTGGAGGCGGTGAAACTTTACGGAATACATGCTGTTACGCACCGCAAAATTGCTACCCTTGCCGGGGTACCGTTGGGATCGATGACCTACTATTTTTCAGGAATTGATGAGTTGTTACTGGAGGCGTTCAGCAGTTTTACTGAGATCATGTCCCGGCAATATCAGGCATTTTTTAGCGATGTTAGTGATGCTCCGGGCGCATGCCAGGCTATCACCGATATGATCTACAGCTCACAGGTTGCAACGCCGGATAACATGGAGCTGATGTACCAGCTCTACGCGCTGGCTAGCCGAAAACCGCTATTAAAAACGGTAATGCAAAACTGGATGCAGCGCAGTCAGCAAACG…
ECK0841	b0850	JW0834	ybjC	1	0	0	0	0	1	ATGCGCGCGATCGGTAAATTGCCTAAAGGCGTGTTGATACTGGAATTTATCGGAATGATGCTACTGGCGGTGGCGCTGCTGTCGGTAAGCGACTCCCTGTCGCTGCCTGAGCCATTTTCTCGGCCAGAAGTGCAGATTCTGATGATTTTTCTCGGTGTTTTGCTCATGCTTCCCGCTGCGGTGGTGGTTATTCTTCAGGTGGCAAAACGTCTTGCCCCACAGCTGATGAACCGTCCACCGCAATATTCACGTTCAGAAAGAGAAAAAGATAATGACGCCAACCATTGA
ECK0856	b0865	JW0849	ybjP	1	0	0	0	0	1	ATGCGCTACAGCAAATTGACAATGCTTATCCCCTGCGCACTGCTCCTCAGTGCCTGCACCACAGTCACTCCAGCTTATAAAGATAACGGCACACGCAGTGGTCCTTGCGTTGAAGGAGGCCCGGATAACGTGGCCCAGCAATTTTATGACTACCGCATTTTGCACCGCAGCAACGACATCACCGCCTTGCGCCCTTATCTGAGCGACAAACTGGCGACACTGCTTAGCGATGCCTCCCGGGATAATAACCATCGGGAACTACTGACCAACGATCCATTCTCCAGTCGAACCACCTTGCCAGATAGCGCCCACGTTGCCAGTGCATCGACTATCCCTAATCGTGATGCCCGTAACATTCCATTGCGCGTGGATCTCAAACAGGGTGACCAGGGTTGGCAG…
ECK0857	b0866	JW0850	ybjQ	1	0	0	0	0	1	ATGCAATTTTCTACAACCCCAACTCTGGAAGGCCAGACCATCGTTGAATATTGCGGTGTGGTGACCGGCGAAGCGATTTTAGGTGCCAATATTTTCCGTGATTTCTTTGCCGGTATCCGCGATATCGTTGGCGGACGTTCCGGTGCGTATGAAAAAGAACTGCGTAAAGCACGGGAGATCGCCTTTGAGGAATTAGGCTCCCAGGCGCGGGCGCTGGGGGCCGATGCCGTCGTCGGTATTGATATCGACTACGAAACGGTCGGGCAAAACGGCAGTATGCTGATGGTTAGCGTCAGCGGTACGGCGGTGAAAACGCGTCGATGA
ECK0858	b0867	JW0851	amiD	1	0	0	0	0	1	ATGAGAAGATTCTTCTGGCTGGTCGCTGCCGCTCTGTTATTGGCAGGGTGTGCAGGCGAAAAAGGCATTGTCGAGAAAGAGGGATATCAGCTTGATACCCGACGCCAGGCGCAGGCGGCGTATCCGCGCATTAAAGTGCTGGTGATCCACTACACCGCAGATGATTTTGATAGCTCGCTGGCGACACTGACCGATAAGCAGGTCAGCTCGCATTATCTGGTCCCTGCGGTACCACCGCGATACAACGGTAAACCGCGCATCTGGCAACTGGTGCCGGAACAAGAACTGGCCTGGCATGCGGGGATTAGCGCCTGGCGCGGGGCAACGCGCCTTAACGACACCTCTATTGGCATTGAGCTGGAAAACCGTGGCTGGCAAAAATCGGCCGGAGTGAAATAT…
ECK0859	b0868	JW5819	ybjS	1	0	0	0	0	1	ATGAAGGTACTGGTTACCGGCGCCACCAGCGGCTTAGGTCGAAACGCGGTAGAGTTTTTATGCCAGAAAGGCATCAGCGTGCGAGCGACCGGTCGCAACGAGGCAATGGGCAAATTGCTGGAAAAAATGGGCGCAGAGTTTGTTCCGGCGGATCTGACCGAGCTGGTTTCATCACAAGCTAAAGTGATGCTCGCGGGCATTGATACGCTGTGGCACTGCTCCAGCTTTACCTCACCCTGGGGGACACAACAGGCTTTCGATCTGGCTAACGTTCGCGCCACTCGCCGCCTGGGTGAATGGGCTGTCGCCTGGGGTGTGCGTAACTTTATTCATATCTCTTCCCCCTCCCTGTACTTCGATTATCACCACCATCGCGATATTAAAGAAGATTTTCGCCCT…
ECK0872	b0881	JW0865	clpS	1	0	0	0	0	1	ATGGGTAAAACGAACGACTGGCTGGACTTTGATCAACTGGCGGAAGAAAAAGTTCGCGACGCGCTAAAACCGCCATCTATGTATAAAGTGATATTAGTCAATGATGATTACACTCCGATGGAGTTTGTTATTGACGTGTTACAAAAATTCTTTTCTTATGATGTAGAACGTGCAACGCAATTGATGCTCGCTGTTCACTACCAGGGGAAGGCCATTTGCGGAGTCTTTACCGCCGAGGTTGCAGAAACCAAAGTGGCGATGGTGAACAAGTACGCGAGGGAGAATGAGCATCCATTGCTGTGTACGCTAGAAAAAGCCTGA
ECK0875	b0884	JW0867	infA	0	1	1	1	1	4	ATGGCCAAAGAAGACAATATTGAAATGCAAGGTACCGTTCTTGAAACGTTGCCTAATACCATGTTCCGCGTAGAGTTAGAAAACGGTCACGTGGTTACTGCACACATCTCCGGTAAAATGCGCAAAAACTACATCCGCATCCTGACGGGCGACAAAGTGACTGTTGAACTGACCCCGTACGACCTGAGCAAAGGCCGCATTGTCTTCCGTAGTCGCTGA
ECK0877	b0886	JW0869	cydC	1	0	1	0	1	3	ATGCGCGCTTTGCTACCCTATCTGGCACTGTATAAACGTCATAAATGGATGTTAAGTCTTGGTATTGTGCTGGCAATTGTGACGCTGCTCGCCAGTATCGGTCTGTTGACACTTTCCGGCTGGTTCCTCTCGGCCTCAGCGGTTGCGGGGGTTGCCGGACTGTACAGCTTCAACTATATGCTACCCGCTGCGGGCGTGCGTGGCGCAGCAATCACCCGTACTGCCGGGCGCTATTTTGAACGTCTGGTAAGTCACGACGCGACTTTCCGCGTGTTGCAGCATCTGCGCATTTACACCTTCAGCAAATTGCTGCCCCTCTCCCCTGCCGGACTGGCGCGCTATCGTCAGGGCGAATTGCTCAATCGCGTGGTGGCGGATGTTGATACGCTCGATCATCTT…
ECK0878	b0887	JW0870	cydD	1	0	0	0	1	2	ATGAATAAATCTCGTCAAAAAGAGTTAACCCGCTGGTTAAAACAGCAAAGCGTCATCTCCCAACGTTGGCTGAATATTTCTCGTCTGCTGGGCTTTGTGAGCGGCATATTGATCATTGCCCAGGCCTGGTTCATGGCGCGAATTCTGCAACATATGATTATGGAGAATATTCCCCGTGAAGCCCTGCTGCTTCCCTTTACGTTACTGGTTCTGACCTTTGTACTGCGCGCATGGGTGGTCTGGTTACGCGAACGGGTGGGTTATCACGCCGGGCAGCATATCCGCTTTGCCATCCGCCGTCAGGTTCTCGACCGTCTGCAACAAGCAGGGCCAGCGTGGATTCAGGGTAAACCTGCGGGGAGCTGGGCGACGCTGGTACTCGAGCAAATTGACGATATG…
ECK0881	b0890	JW0873	ftsK	0	1	1	1	0	3	TTGAGCCAGGAATACATTGAAGACAAAGAAGTCACATTGACAAAGTTAAGTAGCGGCCGCCGCCTTCTGGAGGCGTTGCTGATCCTTATTGTCCTGTTTGCCGTCTGGTTGATGGCTGCCTTACTAAGCTTTAACCCTTCGGACCCCAGCTGGTCGCAAACGGCCTGGCATGAACCTATCCATAATTTAGGTGGGATGCCCGGTGCGTGGTTGGCAGATACGCTGTTCTTTATTTTTGGCGTGATGGCTTACACCATTCCCGTCATTATTGTCGGCGGTTGTTGGTTTGCCTGGCGTCATCAGTCCAGCGACGAATACATTGATTATTTTGCCGTTTCGCTACGCATCATTGGCGTTTTGGCGCTCATCCTTACCTCCTGTGGTCTGGCGGCAATCAAC…
ECK0882	b0891	JW0874	lolA	0	1	1	1	1	4	ATGAAAAAAATTGCCATCACCTGTGCATTACTCTCAAGCTTAGTAGCAAGCAGCGTTTGGGCTGATGCCGCAAGCGATCTGAAAAGCCGCCTGGATAAAGTCAGCAGCTTCCACGCCAGCTTCACACAAAAAGTGACTGACGGTAGCGGCGCGGCGGTGCAGGAAGGTCAGGGCGATCTGTGGGTGAAACGTCCAAACTTATTCAACTGGCATATGACACAACCTGATGAAAGCATTCTGGTTTCTGACGGTAAAACACTGTGGTTCTATAACCCGTTCGTTGAGCAAGCTACGGCAACCTGGCTGAAAGATGCCACCGGTAATACGCCGTTTATGCTGATTGCCCGCAACCAGTCCAGCGACTGGCAGCAGTACAATATCAAACAGAATGGCGATGAC…
ECK0884	b0893	JW0876	serS	1	1	1	1	1	5	ATGCTCGATCCCAATCTGCTGCGTAATGAGCCAGACGCAGTCGCTGAAAAACTGGCACGCCGGGGCTTTAAGCTGGATGTAGATAAGCTGGGCGCTCTTGAAGAGCGTCGTAAAGTATTGCAGGTCAAAACGGAAAACCTGCAAGCGGAGCGTAACTCCCGATCGAAATCCATTGGCCAGGCGAAAGCGCGCGGGGAAGATATCGAGCCTTTACGTCTGGAAGTGAACAAACTGGGCGAAGAGCTGGATGCAGCAAAAGCCGAGCTGGATGCTTTACAGGCTGAAATTCGCGATATCGCGCTGACCATCCCTAACCTGCCTGCAGATGAAGTGCCGGTAGGTAAAGACGAAAATGACAACGTTGAAGTCAGCCGCTGGGGTACCCCGCGTGAGTTTGAC…
ECK0888	b0897	JW0880	ycaC	1	0	0	0	0	1	ATGACCAAACCGTATGTTCGTCTTGATAAAAATGATGCTGCCGTTTTGCTTGTTGATCACCAGGCTGGTTTACTTTCCCTTGTACGGGATATCGAACCCGATAAGTTTAAAAATAACGTGCTGGCGCTGGGTGACCTGGCTAAGTATTTCAACTTACCAACTATTCTTACCACCAGTTTTGAAACCGGTCCTAACGGCCCATTAGTTCCAGAACTGAAAGCACAATTCCCCGATACACCTTACATTGCTCGCCCGGGAAATATTAACGCCTGGGATAACGAAGATTTTGTAAAAGCTGTCAAAGCGACAGGTAAAAAACAGTTAATTATTGCCGGTGTGGTAACCGAAGTTTGCGTGGCATTCCCGGCGCTTTCAGCCATTGAAGAAGGGTTTGACGTC…
ECK0901	b0910	JW0893	cmk	1	0	0	0	0	1	ATGACGGCAATTGCCCCGGTTATTACCATTGATGGCCCAAGCGGTGCAGGGAAAGGCACCTTGTGTAAGGCTATGGCGGAAGCGTTGCAATGGCATCTGCTGGACTCGGGTGCAATTTATCGCGTACTGGCATTGGCGGCATTACATCACCATGTTGATGTTGCGTCGGAAGATGCGCTGGTACCGCTGGCATCCCATCTGGATGTACGTTTTGTGTCGACCAATGGCAATCTGGAAGTGATCCTCGAAGGGGAAGATGTCAGCGGCGAAATTCGTACTCAGGAAGTGGCGAATGCAGCTTCACAAGTCGCGGCATTCCCACGCGTTCGTGAAGCATTATTGCGTCGCCAACGCGCGTTTCGCGAATTACCAGGTCTGATTGCCGATGGCCGCGACATG…
ECK0902	b0911	JW0894	rpsA	0	1	1	1	1	4	ATGACTGAATCTTTTGCTCAACTCTTTGAAGAGTCCTTAAAAGAAATCGAAACCCGCCCGGGTTCTATCGTTCGTGGCGTTGTTGTTGCTATCGACAAAGACGTAGTACTGGTTGACGCTGGTCTGAAATCTGAGTCCGCCATCCCGGCTGAGCAGTTCAAAAACGCCCAGGGCGAGCTGGAAATCCAGGTAGGTGACGAAGTTGACGTTGCTCTGGACGCAGTAGAAGACGGCTTCGGTGAAACTCTGCTGTCCCGTGAGAAAGCTAAACGTCACGAAGCCTGGATCACGCTGGAAAAAGCTTACGAAGATGCTGAAACTGTTACCGGTGTTATCAACGGCAAAGTTAAGGGCGGCTTCACTGTTGAGCTGAACGGTATTCGTGCGTTCCTGCCAGGT…
ECK0905	b0914	JW0897	msbA	1	1	1	1	1	5	ATGCATAACGACAAAGATCTCTCTACGTGGCAGACATTCCGCCGACTGTGGCCAACCATTGCGCCTTTCAAAGCGGGTCTGATCGTGGCGGGCGTAGCGTTAATCCTCAACGCAGCCAGCGATACCTTCATGTTATCGCTCCTTAAGCCACTTCTTGATGATGGCTTTGGTAAAACAGATCGCTCCGTGCTGGTGTGGATGCCGCTGGTGGTGATCGGGCTGATGATTTTACGTGGTATCACCAGCTATGTCTCCAGCTACTGTATCTCCTGGGTATCAGGAAAGGTGGTAATGACCATGCGTCGCCGCCTGTTTGGTCACATGATGGGAATGCCAGTTTCATTCTTTGACAAACAGTCAACGGGTACGCTGTTGTCACGTATTACCTACGATTCCGAA…
ECK0906	b0915	JW0898	lpxK	1	0	1	1	1	4	ATGATCGAAAAAATCTGGTCTGGTGAATCCCCTTTGTGGCGGCTATTGCTGCCACTCTCCTGGTTGTATGGCCTGGTGAGTGGCGCGATCCGTCTTTGCTATAAACTAAAACTGAAGCGCGCCTGGCGTGCCCCCGTACCGGTTGTCGTGGTTGGTAATCTCACCGCAGGCGGCAACGGAAAAACCCCGGTCGTTGTCTGGCTGGTGGAACAGTTGCAACAGCGCGGTATTCGCGTGGGGGTCGTATCGCGGGGATATGGTGGTAAGGCTGAATCTTATCCGCTGTTATTGTCGGCAGATACCACAACAGCACAGGCGGGTGATGAACCTGTGTTGATTTATCAACGCACTGATGCGCCTGTTGCGGTTTCTCCCGTTCGTTCTGATGCGGTAAAAGCC…
ECK0908	b0917	JW0900	ycaR	0	0	0	0	1	1	ATGGATCATCGTCTGCTTGAAATCATTGCCTGCCCGGTTTGCAACGGAAAACTTTGGTATAACCAGGAAAAACAAGAGCTTATTTGCAAACTGGACAACCTCGCTTTCCCGCTGCGTGATGGCATTCCAGTGTTGCTGGAAACGGAAGCCCGCGTGCTGACTGCTGATGAGAGTAAATCATGA
ECK0909	b0918	JW0901	kdsB	1	1	1	1	1	5	ATGAGTTTTGTGGTCATTATTCCCGCGCGCTACGCGTCCACGCGTCTGCCCGGTAAACCATTGGTTGATATTAACGGCAAACCCATGATTGTTCATGTTCTTGAACGCGCGCGTGAATCAGGTGCCGAGCGCATCATCGTGGCAACCGATCATGAGGATGTTGCCCGCGCCGTTGAAGCCGCTGGCGGTGAAGTATGTATGACGCGCGCCGATCATCAGTCAGGAACAGAACGTCTGGCGGAAGTTGTCGAAAAATGCGCATTCAGCGACGACACGGTGATCGTTAATGTGCAGGGTGATGAACCGATGATCCCTGCGACAATCATTCGTCAGGTTGCTGATAACCTCGCTCAGCGTCAGGTGGGTATGGCGACTCTGGCGGTGCCAATCCACAATGCG…
ECK0913	b0922	JW0905	mukF	1	0	1	1	1	4	ATGAGTGAATTTTCCCAGACAGTCCCCGAACTGGTTGCCTGGGCCAGAAAAAATGACTTCTCCATCTCGCTGCCGGTAGACCGACTCTCTTTTCTGCTGGCGGTTGCCACGCTGAACGGCGAGCGTCTGGATGGTGAGATGAGTGAAGGCGAGCTGGTGGATGCATTCCGCCATGTGAGTGATGCGTTTGAGCAAACCAGCGAAACCATCGGCGTGCGCGCCAATAACGCGATCAACGACATGGTGCGTCAACGTCTGCTGAACCGCTTTACCAGCGAGCAGGCGGAAGGGAACGCAATTTACCGTCTGACGCCGCTCGGCATCGGCATTACTGACTACTACATCCGTCAGCGCGAGTTTTCTACGCTGCGTCTTTCTATGCAGTTGTCGATTGTGGCG…
ECK0914	b0923	JW0906	mukE	1	0	1	1	1	4	ATGTCATCGACAAATATTGAACAAGTGATGCCGGTTAAGCTGGCGCAGGCGCTGGCGAATCCGTTATTTCCGGCGCTGGACAGCGCCTTACGTTCAGGACGCCATATTGGCCTCGACGAACTGGATAATCATGCATTCCTGATGGATTTTCAGGAATATCTGGAAGAGTTTTACGCGCGTTATAACGTTGAGCTTATTCGCGCACCAGAAGGGTTCTTCTATTTACGCCCACGTTCCACCACGCTGATCCCTCGTTCCGTCTTGTCGGAACTGGATATGATGGTCGGGAAAATCCTCTGTTATCTCTATCTCAGCCCGGAACGGCTGGCGAATGAGGGGATTTTCACCCAGCAGGAACTGTACGACGAACTGCTCACCCTGGCCGATGAAGCAAAACTG…
ECK0915	b0924	JW0907	mukB	1	0	1	1	1	4	ATGATTGAACGCGGTAAATTTCGCTCACTGACGCTGATTAACTGGAACGGCTTTTTTGCCCGAACTTTTGACCTTGACGAGCTGGTCACGACGCTTTCTGGCGGTAACGGGGCGGGTAAATCCACCACCATGGCGGCGTTCGTTACGGCGCTGATCCCCGACCTGACCCTGCTGCATTTCCGTAACACTACGGAAGCCGGGGCCACCAGCGGTTCGCGCGATAAAGGTCTGCACGGTAAGCTGAAAGCGGGTGTCTGTTATTCGATGCTCGACACCATTAACTCGCGCCACCAGCGCGTGGTGGTCGGTGTGCGTCTGCAACAGGTTGCCGGACGCGATCGTAAAGTGGATATCAAGCCGTTTGCCATTCAGGGACTGCCGATGTCGGTGCAGCCGACA…
ECK0917	b0926	JW0909	ycbK	1	0	0	0	0	1	ATGGACAAATTCGACGCTAATCGCCGCAAATTGCTGGCGCTTGGTGGCGTTGCACTCGGTGCCGCCATCCTGCCGACCCCTGCGTTTGCAACACTCTCTACCCCACGCCCGCGCATTTTGACACTCAATAATCTTCATACCGGAGAGTCAATCAAAGCGGAGTTTTTCGATGGCAGAGGCTATATTCAGGAAGAATTGGCAAAACTTAACCATTTTTTCCGCGATTACCGCGCGAACAAAATAAAGTCCATCGACCCAGGATTATTCGACCAGTTGTATCGCCTGCAAGGGTTGTTAGGCACGCGCAAACCGGTGCAACTCATTTCCGGTTATCGTTCTATTGATACCAACAATGAACTACGCGCCCGCAGCCGTGGAGTAGCGAAGAAAAGCTATCAC…
ECK0921	b0930	JW0913	asnS	1	1	1	1	1	5	ATGAGCGTTGTGCCTGTAGCCGACGTACTCCAGGGCCGTGTAGCCGTTGACAGCGAAGTCACCGTGCGCGGATGGGTACGTACCCGCCGAGATTCAAAAGCTGGCATCTCCTTCCTCGCCGTTTATGACGGTTCCTGCTTTGATCCTGTACAGGCTGTCATCAATAATTCTCTGCCCAATTACAATGAAGACGTCCTGCGTCTGACCACCGGCTGCTCGGTCATTGTGACGGGTAAAGTCGTGGCGTCGCCGGGCCAGGGGCAACAATTTGAAATTCAGGCCAGCAAGGTTGAAGTTGCTGGTTGGGTTGAAGATCCAGACACTTACCCGATGGCGGCAAAACGCCACAGCATTGAGTATCTGCGTGAAGTCGCTCACCTGCGTCCGCGCACAAACCTG…
ECK0945	b0954	JW0937	fabA	1	1	1	1	1	5	ATGGTAGATAAACGCGAATCCTATACAAAAGAAGACCTTCTTGCCTCTGGTCGCGGTGAACTGTTTGGCGCTAAAGGCCCGCAATTGCCAGCACCGAACATGCTGATGATGGACCGTGTGGTCAAAATGACCGAAACGGGTGGTAACTTCGACAAAGGGTATGTTGAAGCAGAACTGGATATCAATCCGGATCTGTGGTTCTTCGGATGCCACTTTATTGGCGATCCGGTTATGCCGGGATGCCTGGGCCTGGACGCAATGTGGCAGCTGGTAGGGTTCTACCTCGGCTGGCTGGGCGGCGAAGGTAAAGGCCGCGCGCTGGGCGTTGGCGAAGTGAAATTCACTGGTCAGGTACTGCCGACAGCGAAAAAAGTGACCTACCGTATTCACTTTAAACGC…
ECK0954	b0963	JW5129	mgsA	1	0	0	0	0	1	ATGGAACTGACGACTCGCACTTTACCTGCGCGGAAACATATTGCGCTGGTGGCACACGATCACTGCAAACAAATGCTGATGAGCTGGGTGGAACGGCATCAACCGTTACTGGAACAACACGTACTGTATGCAACAGGCACTACCGGTAACTTAATTTCCCGCGCGACCGGCATGAACGTCAACGCGATGTTGAGTGGCCCAATGGGGGGTGACCAGCAGGTTGGCGCATTGATCTCAGAAGGGAAAATTGATGTATTGATTTTCTTCTGGGATCCACTAAATGCCGTGCCGCACGATCCTGACGTGAAAGCCTTGCTGCGTCTGGCGACGGTATGGAACATTCCGGTCGCCACCAACGTGGCAACGGCAGACTTCATAATCCAGTCGCCGCATTTCAAC…
ECK0956	b0965	JW5130	yccU	1	0	0	0	0	1	ATGAAAGAAACCGATATTGCAGGCATTTTAACGTCCACTCACACCATTGCGCTGGTGGGGGCAAGCGACAAACCCGATCGTCCCAGCTATCGCGTGATGAAATATCTACTCGACCAGGGGTATCACGTCATTCCGGTTTCGCCAAAAGTTGCCGGCAAAACGCTGCTGGGCCAGAAGGGGTATGGCACGCTGGCAGACGTTCCGGAAAAAGTCGATATGGTCGATGTTTTCCGTAATTCAGAAGCGGCGTGGGGCGTGGCACAGGAAGCTATTGCCATTGGCGCGAAAACTCTCTGGATGCAACTGGGGGTGATTAATGAGCAAGCGGCAGTACTGGCACGGGATGCCGGGTTAAATGTGGTGATGGATCGCTGCCCGGCTATTGAGATCCCTCGCCTG…
ECK0960	b0969	JW0952	tusE	0	0	0	0	1	1	ATGCTGATCTTCGAAGGTAAAGAGATAGAAACGGATACCGAAGGCTATCTCAAAGAAAGCAGCCAGTGGAGTGAGCCGCTGGCTGTGGTGATTGCAGAGAACGAAGGGATTTCGCTGTCACCGGAACACTGGGAAGTGGTGCGTTTTGTGCGTGATTTCTATCTGGAATTCAATACTTCTCCGGCGATTCGTATGCTGGTAAAAGCGATGGCGAATAAATTTGGCGAAGAAAAAGGTAACAGCCGCTATTTATACCGACTGTTTCCGAAAGGTCCGGCTAAGCAAGCCACCAAAATTGCTGGCCTGCCAAAACCGGTAAAATGTATTTAA
ECK0962	#N/A	JWR0026	serT	0	0	0	1	0	1	GGAAGTGTGGCCGAGCGGTTGAAGGCACCGGTCTTGAAAACCGGCGACCCGAAAGGGTTCCAGAGTTCGAATCTCTGCGCTTCCGCCA
ECK0963	b0972	JW0954	hyaA	1	0	0	0	0	1	ATGAATAACGAGGAAACATTTTACCAGGCCATGCGGCGTCAGGGCGTTACCCGGCGCAGCTTTCTCAAATATTGTAGTCTGGCTGCCACGTCGCTGGGATTAGGCGCGGGAATGGCACCAAAGATTGCCTGGGCGCTGGAGAACAAACCGCGCATTCCGGTGGTATGGATCCACGGTCTGGAATGCACCTGCTGTACCGAATCTTTTATCCGCTCCGCTCACCCACTGGCGAAGGACGTCATCCTTTCCCTGATTTCCCTCGATTACGACGATACTTTGATGGCTGCCGCCGGAACCCAGGCGGAAGAAGTCTTTGAAGACATCATCACGCAATACAATGGCAAATATATCCTCGCAGTAGAAGGTAATCCGCCGCTGGGCGAGCAGGGGATGTTCTGT…
ECK0965	b0974	JW0956	hyaC	1	0	0	0	0	1	ATGCAACAGAAAAGCGACAACGTTGTCAGCCACTATGTCTTTGAAGCGCCAGTGCGCATCTGGCACTGGTTGACGGTGTTATGCATGGCGGTGTTGATGGTCACCGGATACTTTATCGGCAAGCCGCTACCTTCCGTCAGCGGCGAGGCGACGTATCTGTTCTATATGGGCTACATCAGGTTAATTCACTTCAGCGCCGGGATGGTTTTTACCGTGGTTTTGCTGATGCGGATCTACTGGGCTTTTGTTGGCAATCGATACTCCCGCGAGCTGTTTATCGTGCCGGTATGGCGTAAAAGCTGGTGGCAGGGCGTGTGGTATGAAATCCGCTGGTATCTGTTTCTGGCAAAACGTCCGAGTGCCGATATAGGCCATAATCCCATCGCCCAGGCGGCGATG…
ECK0966	b0975	JW0957	hyaD	1	0	0	0	0	1	ATGAGCGAGCAACGCGTGGTGGTCATGGGGCTGGGCAACCTGCTGTGGGCCGATGAAGGCTTCGGCGTGCGGGTGGCGGAACGGCTGTATGCCCATTACCACTGGCCCGAGTATGTGGAGATTGTCGATGGCGGTACTCAGGGACTGAACTTGCTGGGGTATGTCGAAAGCGCCAGCCATCTGTTGATTCTCGATGCCATTGACTACGGGCTGGAACCTGGAACGCTGCGAACCTATGCCGGAGAACGCATTCCGGCTTATCTCAGCGCGAAGAAAATGAGCCTGCATCAGAACAGTTTCTCCGAAGTGTTGGCGCTGGCGGATATCCGCGGACATCTGCCAGCACATATTGCCCTCGTCGGTCTGCAACCCGCAATGCTCGACGACTACGGCGGTAGC…
ECK0978	b0987	JW5133	gfcA	1	0	0	0	0	1	ATGAAACACAAGCTTTCTGCAATCCTTATGGCCTTCATGTTGACGACGCCAGCTGCGTTTGCTGCCCCTGAAGCAACAAACGGGACCGAGGCAACGACGGGTACTACTGGCACCACAACGACCACTACCGGCGCAACCACGACTGCTACTACCACTGGTGGCGTGGCTGCTGGCGCTGTCGGCACGGCGACAGTTGTCGGTGTGGCAACGGCTGTTGGTGTGGCGACGTTGGCAGTTGTTGCAGCAAATGACAGTGGCGATGGCGGTTCTCATAACACCTCAACCACCACGTCCACTACACGCTAA
ECK0986	b0995	JW0980	torR	1	0	0	0	0	1	ATGCCACATCACATTGTTATTGTTGAAGATGAGCCGGTTACCCAGGCGCGATTACAATCCTACTTCACTCAGGAGGGGTATACCGTTTCCGTTACGGCGAGCGGTGCTGGGCTACGGGAAATTATGCAGAATCAGTCGGTAGATTTAATTCTGCTGGATATCAACTTACCCGATGAAAATGGCCTGATGTTAACCCGCGCCCTGCGAGAACGCTCAACGGTGGGGATTATTCTGGTTACCGGACGCAGCGATCGGATTGACCGTATTGTTGGGCTGGAAATGGGCGCAGACGATTACGTCACCAAACCGCTGGAACTGCGCGAACTGGTAGTACGGGTGAAAAATCTGCTCTGGCGAATCGACCTCGCGCGACAAGCTCAACCGCACACTCAGGACAAC…
ECK0989	b0998	JW0983	torD	1	0	0	0	0	1	ATGACCACGCTGACAGCACAACAGATTGCCTGTGTTTACGCCTGGCTAGCGCAGTTGTTCTCCCGTGAGCTGGACGATGAACAACTGACGCAAATCGCCAGTGCGCAGATGGCTGAATGGTTTTCGTTGCTGAAAAGCGAACCGCCGCTCACTGCGGCGGTGAACGAGCTGGAAAACCGTATTGCCACGCTGACAGTACGTGACGATGCCCGTCTGGAACTGGCCGCGGACTTTTGCGGCCTGTTTCTGATGACCGACAAACAAGCGGCGCTGCCGTATGCATCGGCCTACAAACAGGACGAGCAAGAGATTAAACGCTTGTTAGTTGAGGCAGGGATGGAAACCAGCGGCAATTTCAACGAACCGGCAGATCATCTGGCGATCTATCTCGAATTGCTC…
ECK0990	b0999	JW0984	cbpM	1	0	0	0	0	1	ATGGCTAATGTTACGGTGACTTTTACTATTACCGAATTTTGCCTGCATACCGGCATCTCTGAAGAGGAGTTGAATGAAATTGTCGGTTTGGGGGTGGTTGAACCGCGTGAGATCCAGGAAACAACCTGGGTATTTGACGACCATGCCGCCATTGTGGTGCAACGCGCGGTACGCCTGCGTCATGAACTGGCTCTGGACTGGCCGGGGATCGCGGTGGCGCTGACGTTAATGGATGATATTGCGCACCTGAAGCAGGAAAACCGCCTGCTGCGCCAGCGGCTTTCCCGGTTTGTAGCTCATCCGTGA
ECK1001	b1010	JW0995	rutC	1	0	0	0	0	1	ATGCCAAAATCCGTAATTATTCCCGCTGGCAGCAGCGCACCGCTGGCCCCCTTCGTTCCCGGCACGCTGGCTGATGGCGTGGTGTATGTCTCCGGTACGCTGGCTTTTGATCAACATAATAACGTGCTGTTTGCCGATGACCCAAAGGCGCAAACCCGCCACGTTCTGGAAACTATCCGCAAGGTGATCGAGACGGCGGGTGGCACGATGGCGGATGTGACCTTCAACAGCATCTTTATTACCGACTGGAAAAATTACGCCGCGATTAACGAAATCTACGCCGAGTTTTTTCCGGGTGATAAACCGGCGCGATTCTGCATTCAGTGCGGACTGGTAAAACCTGACGCGCTGGTGGAAATCGCCACAATTGCGCATATCGCCAAGTGA
ECK1002	b1011	JW5139	rutB	1	0	0	0	0	1	ATGACGACCTTAACCGCTCGACCGGAAGCCATTACCTTCGATCCGCAGCAAAGTGCGCTGATCGTGGTGGATATGCAAAACGCTTATGCCACGCCAGGCGGCTACTTAGATCTCGCCGGGTTTGATGTCTCAACCACTCGCCCGGTCATTGCCAACATTCAAACCGCCGTGACCGCAGCGCGAGCGGCAGGGATGCTGATCATCTGGTTTCAAAATGGCTGGGATGAACAGTATGTCGAGGCTGGCGGACCCGGCTCACCGAATTTTCATAAATCGAACGCCCTGAAAACCATGCGTAAGCAGCCGCAGCTGCAGGGGAAATTGCTGGCGAAAGGCTCCTGGGATTATCAACTGGTGGATGAACTGGTGCCGCAGCCTGGCGATATTGTGCTGCCGAAG…
ECK1019	b1033	JW5146	ghrA	1	0	0	0	0	1	ATGGATATCATCTTTTATCACCCAACGTTCGATACCCAATGGTGGATTGAGGCACTGCGCAAAGCTATTCCTCAGGCAAGAGTCAGAGCATGGAAAAGCGGAGATAATGACTCTGCTGATTATGCTTTAGTCTGGCATCCTCCTGTTGAAATGCTGGCAGGGCGCGATCTTAAAGCGGTGTTCGCACTCGGGGCCGGTGTTGATTCTATTTTGAGCAAGCTACAGGCACACCCTGAAATGCTGAACCCTTCTGTTCCACTTTTTCGCCTGGAAGATACCGGTATGGGCGAGCAAATGCAGGAATATGCTGTCAGTCAGGTGCTGCATTGGTTTCGACGTTTTGACGATTATCGCATCCAGCAAAATAGTTCGCATTGGCAACCGCTGCCTGAATATCAT…
ECK1020	b1034	JW1017	ycdX	1	0	0	0	0	1	ATGTATCCCGTCGACCTTCATATGCATACCGTTGCCAGCACACATGCATATAGCACATTAAGTGATTACATTGCCCAGGCCAAACAAAAGGGCATTAAACTTTTTGCGATCACCGATCATGGCCCGGATATGGAAGATGCGCCGCATCACTGGCACTTCATTAACATGCGTATCTGGCCGCGAGTGGTTGATGGGGTAGGGATCCTGCGCGGCATCGAAGCTAACATTAAAAATGTTGATGGTGAAATTGACTGCAGCGGTAAAATGTTTGACTCGCTGGATCTAATTATTGCCGGTTTTCATGAGCCGGTTTTTGCGCCACATGACAAAGCGACCAATACACAAGCGATGATCGCCACTATCGCCAGCGGCAATGTGCATATAATAAGCCATCCCGGA…
ECK1022	b1036	JW5147	ycdZ	1	0	0	0	0	1	ATGAACATACTTCTCTCTATTGCAATCACAACAGGCATTCTCTCCGGTATCTGGGGATGGGTGGCTGTTTCCCTGGGCTTACTAAGCTGGGCGGGCTTCCTGGGCTGTACGGCCTACTTTGCCTGCCCGCAAGGTGGGCTGAAAGGGCTGGCGATCTCCGCTGCAACCCTGCTTAGTGGCGTGGTGTGGGCGATGGTCATTATTTACGGTAGTGCACTGGCACCACATCTGGAAATTCTCGGTTATGTCATAACCGGTATTGTCGCGTTTCTGATGTGTATTCAGGCCAAACAGCTGCTGCTTTCATTTGTTCCGGGGACGTTTATAGGCGCATGCGCGACGTTTGCCGGGCAGGGTGACTGGAAACTGGTGTTACCTTCGCTGGCGCTTGGGCTGATA…
ECK1025	b1039	JW1022	csgE	1	0	0	0	0	1	ATGAAACGTTATTTACGCTGGATTGTGGCGGCAGAATTTCTGTTCGCCGCAGGGAATCTTCACGCCGTTGAGGTAGAAGTCCCGGGATTGCTAACTGACCATACTGTTTCATCTATTGGCCATGATTTTTACCGAGCCTTTAGTGATAAATGGGAAAGTGACTATACGGGTAACTTAACGATTAATGAAAGGCCCAGTGCACGATGGGGAAGCTGGATCACTATAACGGTCAATCAGGACGTTATTTTCCAGACTTTTTTATTTCCGTTGAAAAGAGACTTCGAGAAAACTGTCGTCTTTGCACTGATTCAAACTGAAGAAGCACTAAATCGTCGCCAGATAAATCAGGCGTTATTAAGTACGGGCGATTTGGCGCATGATGAATTCTAA
ECK1037	b1051	JW1039	msyB	1	0	0	0	0	1	ATGACCATGTACGCAACGCTTGAAGAAGCCATTGACGCTGCACGCGAAGAATTTCTTGCAGACAACCCCGGCATCGACGCCGAAGATGCGAATGTGCAACAGTTCAATGCCCAAAAATACGTTTTGCAGGACGGCGACATCATGTGGCAAGTTGAGTTTTTTGCCGACGAAGGGGAAGAAGGTGAATGTTTACCTATGCTTAGCGGTGAAGCCGCGCAAAGTGTTTTTGATGGCGACTATGATGAGATAGAGATACGCCAGGAGTGGCAGGAAGAGAATACATTACATGAATGGGACGAGGGGGAATTTCAGCTTGAGCCACCGCTGGATACCGAGGAAGGACGCGCAGCAGCTGATGAGTGGGATGAACGTTAA
ECK1039	b1054	JW1041	lpxL	0	0	0	0	1	1	ATGACGAATCTACCCAAGTTCTCCACCGCACTGCTTCATCCGCGTTATTGGTTAACCTGGTTGGGTATTGGCGTACTTTGGTTAGTCGTGCAATTGCCCTACCCGGTTATCTACCGCCTCGGTTGTGGATTAGGAAAACTGGCGTTACGTTTTATGAAACGACGCGCAAAAATTGTGCATCGCAACCTGGAACTGTGCTTCCCGGAAATGAGCGAACAAGAACGCCGTAAAATGGTGGTGAAGAATTTCGAATCCGTTGGCATGGGCCTGATGGAAACCGGCATGGCGTGGTTCTGGCCGGACCGCCGAATCGCCCGCTGGACGGAAGTGATCGGCATGGAACACATTCGTGACGTGCAGGCGCAAAAACGCGGCATCCTGTTAGTTGGCATCCATTTT…
ECK1054	b1069	JW1056	murJ	1	0	1	1	1	4	ATGAATTTATTAAAATCGCTGGCCGCCGTCAGCTCGATGACCATGTTTTCGCGTGTGCTTGGCTTCGCACGAGACGCAATTGTCGCCAGAATCTTTGGCGCAGGGATGGCAACCGACGCCTTTTTCGTCGCTTTTAAACTTCCTAACTTGTTACGCCGTATCTTTGCCGAAGGGGCATTTTCCCAGGCATTTGTACCGATTCTGGCGGAATATAAAAGTAAGCAGGGTGAAGACGCCACGCGGGTCTTTGTCTCTTATGTTTCTGGCCTGCTGACACTTGCGCTGGCGGTTGTGACGGTCGCTGGCATGCTCGCCGCACCGTGGGTGATCATGGTGACCGCGCCAGGCTTCGCTGACACAGCTGACAAATTTGCCCTGACCAGCCAGCTACTAAAGATT…
ECK1069	b1084	JW1071	rne	1	1	1	1	0	4	ATGAAAAGAATGTTAATCAACGCAACTCAGCAGGAAGAGTTGCGCGTTGCCCTTGTAGATGGGCAGCGTCTGTATGACCTGGATATCGAAAGTCCAGGGCACGAGCAGAAAAAGGCAAACATCTACAAAGGTAAAATCACCCGCATTGAACCGAGTCTGGAAGCTGCTTTTGTTGATTACGGCGCTGAACGTCACGGTTTCCTCCCACTAAAAGAAATTGCCCGCGAATATTTCCCTGCTAACTACAGTGCTCATGGTCGTCCCAACATTAAAGATGTGTTGCGTGAAGGTCAGGAAGTCATTGTTCAGATCGATAAAGAAGAGCGCGGCAACAAAGGCGCGGCATTAACCACCTTTATCAGTCTGGCGGGTAGCTATCTGGTTCTGATGCCGAACAAC…
ECK1070	b1085	JW5154	yceQ	1	0	1	1	0	3	GTGTCGGTTGCCCGTTTTTCATGCGGAAAAACAGCGCAATTATCAAAGAAACAGACTGGGTATTACTCTCCAGAAATATTTCCATCTACCGGTAAGGACTGCAACCCGCAGCCCGCTAACTGCCTGAAAGATCAATACGTCTTACGCCATTGCTGCGTGGATGATCGGTCGGGCAAAATGGGTTATTCCGTAAAATTTCTTGTTTTAACAAGGATGGACACGGAAACGGCCTCATTATTCCACTGCAAGCCTTGTTATAGCAAGATGACTTTTACCATTTATCACCCGCTTACTCACAGTTTTTTCACTTCTTGCTGGTGA
ECK1075	b1089	JW1075	rpmF	0	1	0	0	1	2	ATGGCCGTACAACAGAATAAACCAACCCGTTCCAAACGTGGCATGCGTCGTTCCCATGACGCGCTGACCGCAGTCACCAGCCTGTCTGTAGACAAAACTTCTGGTGAAAAACACCTGCGTCACCACATCACTGCCGACGGTTACTACCGCGGCCGCAAGGTCATCGCTAAGTAA
ECK1077	b1091	JW1077	fabH	1	0	0	0	1	2	ATGTATACGAAGATTATTGGTACTGGCAGCTATCTGCCCGAACAAGTGCGGACAAACGCCGATTTGGAAAAAATGGTGGACACCTCTGACGAGTGGATTGTCACTCGTACCGGTATCCGCGAACGCCACATTGCCGCGCCAAACGAAACCGTTTCAACCATGGGCTTTGAAGCGGCGACACGCGCAATTGAGATGGCGGGCATTGAGAAAGACCAGATTGGCCTGATCGTTGTGGCAACGACTTCTGCTACGCACGCTTTCCCGAGCGCAGCTTGTCAGATTCAAAGCATGTTGGGCATTAAAGGTTGCCCGGCATTTGACGTTGCAGCAGCCTGCGCAGGTTTCACCTATGCATTAAGCGTAGCCGATCAATACGTGAAATCTGGGGCGGTGAAGTAT…
ECK1078	b1092	JW1078	fabD	1	1	1	1	1	5	ATGACGCAATTTGCATTTGTGTTCCCTGGACAGGGTTCTCAAACCGTTGGAATGCTGGCTGATATGGCGGCGAGCTATCCAATTGTCGAAGAAACGTTTGCTGAAGCTTCTGCGGCGCTGGGCTACGACCTGTGGGCGCTGACCCAGCAGGGGCCAGCTGAAGAACTGAATAAAACCTGGCAAACTCAGCCTGCGCTGTTGACTGCATCTGTTGCGCTGTATCGCGTATGGCAGCAGCAGGGCGGTAAAGCACCGGCAATGATGGCCGGTCACAGCCTGGGGGAATACTCCGCGCTGGTTTGCGCTGGTGTGATTGATTTCGCTGATGCGGTGCGTCTGGTTGAGATGCGCGGCAAGTTCATGCAAGAAGCCGTACCGGAAGGCACGGGCGCTATGGCG…
ECK1079	b1093	JW1079	fabG	1	1	1	1	1	5	ATGAATTTTGAAGGAAAAATCGCACTGGTAACCGGTGCAAGCCGCGGAATTGGCCGCGCAATTGCTGAAACGCTCGCAGCCCGTGGCGCGAAAGTTATTGGCACTGCGACCAGTGAAAATGGCGCTCAGGCGATCAGTGATTATTTAGGTGCCAACGGCAAAGGTCTGATGTTGAATGTGACCGACCCGGCATCTATCGAATCTGTTCTGGAAAAAATTCGCGCAGAATTTGGTGAAGTGGATATCCTGGTCAATAATGCCGGTATCACTCGTGATAACCTGTTAATGCGAATGAAAGATGAAGAGTGGAACGATATTATCGAAACCAACCTTTCATCTGTTTTCCGTCTGTCAAAAGCGGTAATGCGCGCTATGATGAAAAAGCGTCATGGTCGTATT…
ECK1080	b1094	JW1080	acpP	0	1	1	1	1	4	ATGAGCACTATCGAAGAACGCGTTAAGAAAATTATCGGCGAACAGCTGGGCGTTAAGCAGGAAGAAGTTACCAACAATGCTTCTTTCGTTGAAGACCTGGGCGCGGATTCTCTTGACACCGTTGAGCTGGTAATGGCTCTGGAAGAAGAGTTTGATACTGAGATTCCGGACGAAGAAGCTGAGAAAATCACCACCGTTCAGGCTGCCATTGATTACATCAACGGCCACCAGGCGTAA
ECK1084	b1098	JW1084	tmk	1	1	1	1	1	5	ATGCGCAGTAAGTATATCGTCATTGAGGGGCTGGAAGGCGCAGGCAAAACTACCGCGCGTAATGTGGTGGTTGAGACGCTCGAGCAACTGGGTATCCGCGACATGGTTTTCACTCGGGAACCTGGCGGTACGCAACTTGCCGAAAAGTTAAGAAGCCTGGTGCTGGATATCAAATCGGTAGGCGATGAAGTCATTACCGATAAAGCCGAAGTTCTGATGTTTTATGCCGCGCGCGTTCAACTGGTAGAAACGGTCATCAAACCAGCTCTGGCTAACGGCACCTGGGTGATTGGCGATCGCCACGATCTCTCCACTCAGGCGTATCAGGGCGGCGGACGTGGTATTGACCAACATATGCTGGCAACACTGCGTGATGCTGTTCTCGGGGATTTTCGCCCC…
ECK1085	b1099	JW1085	holB	1	1	1	1	1	5	ATGAGATGGTATCCATGGTTACGACCTGATTTCGAAAAACTGGTAGCCAGCTATCAGGCCGGAAGAGGTCACCATGCGCTACTCATTCAGGCGTTACCGGGCATGGGCGATGATGCTTTAATCTACGCCCTGAGCCGTTATTTACTCTGCCAACAACCGCAGGGCCACAAAAGTTGCGGTCACTGTCGTGGATGTCAGTTGATGCAGGCTGGCACGCATCCCGATTACTACACCCTGGCTCCCGAAAAAGGAAAAAATACGCTGGGCGTTGATGCGGTACGTGAGGTCACCGAAAAGCTGAATGAGCACGCACGCTTAGGTGGTGCGAAAGTCGTTTGGGTAACCGATGCTGCCTTACTAACCGACGCCGCGGCTAACGCATTGCTGAAAACGCTTGAA…
ECK1094	b1108	JW5158	ycfP	1	0	0	0	0	1	ATGATTATCTATTTACACGGTTTTGACTCTAACAGTCCGGGTAACCACGAGAAAGTCTTACAATTGCAGTTTATTGACCCGGATGTACGCTTGATAAGCTACAGTACGCGGCATCCGAAACATGATATGCAGCATCTGCTTAAAGAAGTGGACAAAATGTTGCAACTGAACGTTGACGAGCGTCCGCTAATTTGCGGCGTTGGCTTGGGCGGATACTGGGCGGAACGGATTGGTTTTCTTTGCGACATCCGCCAGGTGATCTTCAACCCTAATTTGTTCCCTTATGAGAACATGGAAGGCAAGATTGATCGCCCGGAAGAGTATGCCGATATTGCCACTAAGTGTGTGACCAACTTCCGTGAGAAGAATCGCGATCGTTGCCTGGTGATTTTGTCGCGT…
ECK1102	b1116	JW5161	lolC	1	1	1	1	1	5	ATGTACCAACCTGTCGCTCTATTTATTGGCCTGCGTTACATGCGTGGGCGTGCAGCGGATCGCTTCGGTCGTTTCGTCTCCTGGCTTTCTACCATCGGCATTACCCTCGGGGTGATGGCGCTGGTCACAGTATTGTCAGTGATGAACGGCTTTGAGCGCGAGCTGCAAAACAACATCCTTGGCCTGATGCCACAGGCAATTCTCTCTTCTGAGCATGGCTCTCTTAACCCGCAGCAACTCCCAGAAACGGCAGTCAAACTGGACGGCGTTAATCGCGTCGCACCTATTACTACCGGTGATGTGGTACTGCAAAGCGCGCGCAGCGTGGCGGTCGGGGTGATGCTCGGTATCGACCCGGCGCAAAAAGATCCACTTACACCGTATCTGGTCAATGTGAAA…
ECK1103	b1117	JW5162	lolD	1	1	1	1	1	5	ATGAATAAGATCCTGTTGCAATGCGACAACCTGTGCAAACGCTATCAGGAAGGCAGTGTGCAAACCGATGTGCTGCACAATGTCAGTTTCAGCGTCGGCGAAGGTGAAATGATGGCGATCGTCGGTAGCTCTGGTTCCGGTAAAAGTACCTTGCTGCACCTGCTGGGCGGGCTGGATACGCCAACCTCCGGCGATGTGATTTTTAATGGTCAGCCAATGAGCAAACTGTCGTCGGCAGCGAAAGCTGAACTGCGCAACCAGAAGCTGGGCTTTATTTATCAGTTTCACCACCTGCTGCCGGATTTTACCGCCCTGGAAAACGTGGCTATGCCGCTGCTGATTGGCAAGAAAAAGCCCGCTGAAATCAACAGCCGTGCACTTGAGATGTTAAAAGCGGTG…
ECK1104	b1118	JW1104	lolE	1	1	1	1	1	5	ATGGCGATGCCTTTATCGTTATTAATTGGCCTGCGTTTTAGTCGCGGACGGCGGCGCGGCGGCATGGTGTCGCTGATCTCCGTTATTTCTACCATTGGCATTGCCCTCGGCGTGGCGGTATTGATCGTCGGCTTAAGCGCGATGAACGGCTTTGAACGCGAACTGAACAACCGTATTCTGGCGGTGGTGCCGCATGGTGAAATCGAGGCGGTGGATCAGCCGTGGACTAACTGGCAGGAAGCACTGGATCACGTGCAAAAAGTGCCGGGTATTGCCGCTGCCGCGCCGTATATCAATTTCACCGGGCTGGTGGAAAGTGGCGCGAATCTTCGCGCAATCCAGGTGAAGGGCGTTAACCCGCAACAGGAACAGCGTCTGAGCGCATTACCCTCGTTTGTC…
ECK1109	b1123	JW1109	potD	1	0	0	0	0	1	ATGAAAAAATGGTCACGCCACCTGCTCGCGGCGGGTGCTCTGGCACTGGGCATGAGCGCCGCTCACGCCGATGACAACAACACGCTGTATTTCTACAACTGGACCGAGTACGTGCCGCCAGGACTGCTTGAACAGTTCACCAAAGAAACCGGTATTAAGGTTATCTATTCGACTTACGAGTCGAACGAAACCATGTACGCCAAGCTGAAAACATACAAAGACGGTGCCTATGATCTGGTGGTTCCTTCAACCTATTACGTTGATAAAATGCGTAAAGAAGGGATGATCCAGAAGATCGACAAGTCGAAGTTAACAAACTTCAGCAATCTCGATCCAGACATGCTCAACAAGCCTTTTGACCCGAATAACGACTACTCCATTCCGTATATCTGGGGTGCG…
ECK1110	b1124	JW1110	potC	1	0	0	0	0	1	ATGATCGGTCGACTGCTTCGCGGCGGTTTTATGACCGCTATCTACGCGTACCTGTATATCCCAATCATTATTTTGATTGTGAACTCCTTTAACAGCTCGCGCTTTGGCATCAACTGGCAGGGCTTTACCACCAAATGGTATAGCCTGCTGATGAACAACGACAGCCTGTTACAGGCAGCGCAGCATTCACTAACAATGGCGGTGTTTTCGGCGACGTTTGCTACGCTTATCGGTTCACTGACGGCAGTTGCGCTGTACCGTTATCGCTTTCGTGGTAAGCCGTTCGTTAGCGGAATGCTGTTTGTGGTGATGATGTCACCAGATATCGTGATGGCGATTTCGCTGCTGGTGCTGTTTATGCTGCTGGGTATTCAGCTTGGCTTCTGGTCGCTGCTGTTC…
ECK1114	b1128	JW1114	roxA	1	0	0	0	0	1	ATGGAATACCAACTCACTCTTAACTGGCCCGATTTTCTTGAACGTCACTGGCAGAAACGCCCGGTGGTGTTAAAACGCGGCTTTAATAATTTTATTGACCCGATCTCTCCAGACGAGTTGGCGGGTCTGGCGATGGAAAGCGAAGTTGACAGTCGACTGGTCAGTCACCAGGATGGCAAATGGCAGGTCAGCCACGGCCCGTTCGAAAGCTACGATCATCTCGGTGAAACCAACTGGTCATTACTGGTACAGGCAGTGAACCACTGGCATGAGCCGACCGCCGCGCTGATGCGACCGTTCCGTGAACTACCGGACTGGCGTATTGATGATCTGATGATTTCTTTTTCTGTACCCGGCGGCGGCGTCGGCCCGCATCTCGATCAGTACGACGTGTTTATC…
ECK1117	b1131	JW1117	purB	0	0	1	0	1	2	ATGGAATTATCCTCACTGACCGCCGTTTCCCCTGTCGATGGACGCTACGGCGATAAAGTCAGCGCGCTGCGCGGGATTTTCAGCGAATATGGTTTGCTGAAATTCCGTGTACAAGTTGAAGTACGTTGGCTGCAAAAACTGGCCGCGCACGCAGCGATCAAGGAAGTTCCTGCTTTTGCTGCCGACGCAATCGGTTACCTTGATGCAATCGTCGCCAGTTTCAGCGAAGAAGATGCGGCGCGCATCAAAACTATCGAGCGTACCACTAACCACGACGTTAAAGCGGTTGAGTATTTCCTGAAAGAAAAAGTGGCGGAGATCCCGGAACTGCACGCGGTTTCTGAATTCATCCACTTTGCCTGTACTTCGGAAGATATCAATAACCTCTCCCACGCATTA…
ECK1119	b1133	JW1119	mnmA	1	1	0	1	1	4	ATGTCTGAAACCGCAAAAAAAGTAATCGTCGGCATGTCCGGCGGTGTCGATTCCTCCGTTTCTGCCTGGCTGTTGCAACAACAGGGATATCAGGTCGAAGGCCTGTTTATGAAGAACTGGGAAGAAGACGACGGTGAGGAATATTGCACAGCGGCAGCGGATCTGGCTGATGCCCAGGCTGTCTGCGACAAGCTCGGCATTGAACTGCACACCGTTAACTTTGCTGCCGAGTACTGGGACAACGTCTTCGAACTGTTCCTTGCCGAATATAAAGCCGGTCGCACGCCGAATCCGGATATTCTGTGCAACAAAGAGATCAAATTTAAAGCCTTCCTCGAATTTGCCGCCGAAGATTTAGGTGCCGATTATATCGCTACCGGTCATTACGTACGTCGGGCC…
ECK1124	b1138	JW5166	ymfE	0	0	0	0	1	1	GTGAATAATATGTTCGAACCCCCCAAAAATTATAATGAAATGTTGCCTAAACTTCATAAAGCAACTTTCTTAAATACGCTAATATATTGCATACTTCTAGTTATTTACGAATACATCCCTTTAATAACATTACCAACCAAGTATGTCCCACCTATTAAAGATCATGAGAGCTTTATTAATTGGGCACTATCTTTTGGTATATTACCTTGTGCTTTTGCGATTTTTGCATATTTAATTAGCGGTGCGTTAGACCTACATAACAATGCAGCCAAACTACTTCGGGTGCGATATCTTTGGGATAAGCATCTAATTATAAAACCGTTATCACGGAGAGCTGGAGTCAACAGAAAATTAAATAAAGATGAAGCTCACAATGTAATGAGCAATCTATATTACCCT…
ECK1129	b1143	JW5168	ymfI	1	0	0	0	0	1	ATGAACCAGTTTTATGTTCACGTTCGTCTATTTGAAGACACAGCCGAACAGACCAAAAAATTTGAAGAATTAATGCTTAACTTTCTGTACCAGAAAACAGTTAAAGAGTCTGACGATAGCTGCTGCAGACTGATTCCAGAGGGATATATCCTCAAAAGTACAATGAACTGCCAACAAATCCTTGATCAAACATTTTCAATTGCTAACAGTGCCGGTGTTGACGCAAATATATTTGTCTGTAAATTTGAACAAAGCGCATGCTTACTTCCGTCTGCTTCCTTAGTTGGTAACGATTTCGTTCATTACGATCTTACGCCTAAGCCCATCAAGCTCGATTCTTAA
ECK1130	b1144	JW1130	ymfJ	1	0	0	0	0	1	ATGAATGAGCAGAATTTGAAGCATGTGATCGCATTGTTGCTGGAAGACGCTAAACGTTTGCAGCAGATAGAGCCAAATGCAGGCACTGAGGCCCGCATTTTGTTAGCAAAACAGGCATTAAAGACTTGCGGGGCGCAAGCCCCTGGTCGAACCGAGTTCATGAATTTCATGGCTAACACACTCACCCCTCTGCCATGCAATGGAGAGAAGGTGAGCCGTGTTTATCACGACACAATGGTTAAGGCTTTAAGAATCGAGCTTGATGGGCTTAGGCGTAAGATCGTAATGAACGAAATCGTTACCAACTAA
ECK1131	b1145	JW1131	cohE	1	0	1	0	1	3	ATGAAAACAATCCATGACATCCGGCGGTCTAACGCCAGAAAACTGAGAGATGGTGTTGGCGGGAATTCTTCCTTTGCCACTATGATTGATCGCGAGCCAACCCAGACCAGCAGGTTTATGGGAGATGGTGCTACTAAAAATATCGGTGACAGCATGGCACGACACATCGAAAAATGTTTCGACCTGCCTGTAGGATGGCTCGATCAAGAACACCAGACAACGAACATCACAAAAAAACCTGATGTTTCAATCACTAATAAACAAATCACATTAGTCCCTGTCATATCATGGGTACAGGCCGGAGCATGGAAAGAAGTTGGATATTCTGAGGTTGATTTGAGCACAGCAGAAACGTATCCCTGCCCTGTACCCTGTGGGGAAATGACTTATATCTTGCGG…
ECK1132	b1146	JW5169	ymfT	1	0	0	0	0	1	ATGAAAGCGTATTGGGACTCTTTAACCAAAGAACAGCAGGGCGAGTTGGCCGGAAAAGTTGGCTCAACACCTGGCTACTTACGGCTGGTTTTCAATGGCTATAAAAAAGCCAGTTTTGTGCTGGCTAAAAAACTTGAGCAATACACATCAGGTGCAATTACGAAATCTGACTTAAGACCGGATATCTATCCGAAAGATTAG
ECK1147	b1160	JW1147	iraM	1	0	0	0	1	2	ATGAAGTGGATAGTAATTGACACGGTAATTCAACCTACATGTGGTATATCTTTTTCAGCCATATGGGGTAATATGAAAATGATCATCTGGTATCAATCTACTATATTTCTCCCTCCTGGCAGTATATTTACACCGGTTAAGTCTGGTATTATCCTTAAGGATAAAGAATATCCTATTACTATTTATCACATCGCACCATTCAACAAGGATTTATGGAGTTTACTCAAAAGCAGTCAAGAGTGTCCTCCAGGAGAAAGCAAAATAACAAATAAATGTTTACATAATAGTTGCATTATAAAAATATGCCCATATGGGCTCAAGTAA
ECK1148	b1161	JW1148	ycgX	1	0	0	0	0	1	ATGGATCAGGTCGTTGTTTTTCAAAAGATGTTTGAGCAAGTGAGAAAAGAGCAAAACTTCTCCTGGTTTTATTCAGAATTAAAACATCACCGTATTGCACATTACATTTATTATCTGGCTACGGATAACATCAGAATTATTACTCACGATGATACGGTTTTGTTATTAAGAGGAACCAGGAACCTGTTAAAAGTTAGTACGACCAAGAACCCTGCTAAAATAAAAGAGGCCGCATTGCTTCATATTTGCGGAAAATCTACATTTCGGGAATACTGTTCAACACTGGCAGGCGCGGGCGTTTTCCGGTGGGTTACTGATGTTAATCATAACAAACGCAGTTACTACGCCATTGATAATACGCTTTTATATATTGAAGATGTAGAAAATAATAAACCATTA…
ECK1162	b1174	JW1163	minE	0	0	1	0	0	1	ATGGCATTACTCGATTTCTTTCTCTCGCGGAAGAAAAACACAGCCAACATTGCAAAAGAACGGCTGCAGATTATTGTTGCTGAACGCCGTCGCAGCGATGCAGAACCGCATTATCTGCCGCAGTTGCGTAAAGATATTCTTGAGGTCATTTGTAAATACGTACAAATTGATCCTGAGATGGTAACCGTACAGCTTGAGCAAAAAGATGGCGATATTTCTATTCTTGAGCTGAACGTGACCTTACCGGAAGCAGAAGAGCTGAAATAA
ECK1163	b1175	JW1164	minD	1	0	1	0	0	2	ATGGCACGCATTATTGTTGTTACTTCGGGCAAAGGGGGTGTTGGTAAGACAACCTCCAGCGCGGCCATCGCCACTGGTTTGGCCCAGAAGGGAAAGAAAACTGTCGTGATAGATTTTGATATCGGCCTGCGTAATCTCGACCTGATTATGGGTTGTGAACGCCGGGTCGTTTACGATTTCGTCAACGTCATTCAGGGCGATGCAACGCTAAATCAGGCGTTAATTAAAGATAAGCGTACTGAAAATCTCTATATTCTGCCGGCATCGCAAACACGCGATAAAGATGCCCTCACCCGTGAAGGGGTCGCCAAAGTTCTTGATGATCTGAAAGCGATGGATTTTGAATTTATCGTTTGTGACTCCCCGGCAGGGATTGAAACCGGTGCGTTAATGGCACTC…
ECK1168	b1180	JW1169	ycgM	1	0	0	0	0	1	ATGTATCAACATCACAACTGGCAAGGTGCGCTGCTGGATTATCCGGTGAGTAAAGTAGTCTGTGTTGGCAGTAACTATGCCAAACATATTAAAGAGATGGGCAGCGCAGTGCCCGAAGAGCCAGTGCTGTTTATTAAACCAGAAACGGCACTGTGCGATCTGCGGCAGCCATTGGCGATCCCATCCGATTTCGGTTCAGTTCATCATGAAGTCGAACTGGCGGTGTTGATTGGCGCGACACTGCGTCAGGCTACGGAAGAGCATGTCCGCAAAGCCATTGCCGGTTATGGCGTGGCGCTCGATCTGACATTGCGTGATGTTCAGGGAAAAATGAAGAAAGCCGGGCAGCCGTGGGAAAAGGCTAAAGCGTTTGATAACTCTTGTCCGCTTTCCGGGTTT…
ECK1177	b1189	JW1178	dadA	1	0	0	0	0	1	ATGCGAGTTGTCATACTGGGAAGTGGTGTGGTAGGCGTTGCCAGCGCCTGGTACTTAAATCAGGCAGGACATGAGGTCACCGTCATTGATCGGGAGCCGGGGGCCGCCCTGGAAACCAGTGCCGCGAATGCCGGGCAAATCTCCCCCGGATATGCTGCACCGTGGGCGGCACCAGGTGTGCCTTTAAAAGCGATTAAATGGATGTTCCAGCGCCATGCGCCGCTGGCGGTTCGTCTCGACGGTACGCAGTTCCAGTTGAAATGGATGTGGCAAATGTTACGTAACTGCGACACCAGCCACTACATGGAAAACAAAGGGCGGATGGTGCGTCTGGCGGAATACAGCCGTGATTGCCTGAAAGCATTGCGCGCCGAAACCAATATTCAGTATGAAGGGCGT…
ECK1187	b1199	JW5186	dhaL	1	0	0	0	0	1	ATGTCACTGAGCAGAACTCAAATTGTTAACTGGCTCACTCGTTGTGGCGATATTTTCAGCACCGAGAGCGAGTATCTTACCGGACTGGATCGCGAAATTGGCGATGCTGACCACGGGCTAAATATGAACCGAGGCTTTAGCAAAGTGGTGGAAAAACTCCCTGCTATCGCAGATAAAGATATCGGTTTCATTCTCAAGAATACCGGTATGACGCTGCTTTCCAGCGTCGGTGGTGCCAGTGGTCCGCTGTTCGGTACCTTCTTTATCCGCGCCGCACAGGCGACCCAGGCACGGCAAAGCCTGACACTGGAAGAGCTTTATCAGATGTTCCGCGATGGCGCGGACGGCGTAATCAGTCGCGGGAAAGCCGAACCTGGCGATAAAACCATGTGTGATGTG…
ECK1191	b1203	JW1194	ychF	1	0	0	0	0	1	ATGGGATTCAAATGCGGTATCGTCGGTTTGCCCAACGTCGGGAAATCTACCCTGTTCAACGCGCTGACCAAAGCCGGTATTGAAGCGGCCAACTTTCCATTCTGCACCATTGAGCCGAACACAGGCGTCGTACCAATGCCTGATCCTCGCCTGGATCAACTGGCTGAAATCGTAAAACCGCAGCGTACGCTTCCCACGACCATGGAATTTGTCGATATCGCCGGTCTGGTAAAAGGCGCATCGAAAGGCGAAGGTCTGGGTAACCAGTTCCTGACCAACATCCGTGAAACCGAAGCGATCGGTCACGTTGTTCGCTGCTTTGAAAATGACAACATCATTCACGTTTCCGGCAAAGTTAACCCGGCTGACGATATTGAAGTTATCAACACCGAACTGGCG…
ECK1192	b1204	JW1195	pth	1	1	1	1	1	5	GTGACGATTAAATTGATTGTCGGCCTGGCGAACCCCGGTGCTGAATACGCCGCAACGCGACATAATGCTGGTGCCTGGTTCGTTGACTTACTGGCAGAGCGTTTGCGCGCTCCGCTGCGCGAAGAGGCTAAATTCTTTGGTTATACTTCGCGAGTCACTCTTGGAGGCGAAGATGTCCGCCTGTTAGTCCCGACTACATTTATGAATCTCAGCGGCAAAGCCGTTGCGGCGATGGCCAGTTTTTTCCGCATTAATCCGGACGAAATTCTGGTGGCCCACGACGAACTGGATCTGCCTCCTGGCGTCGCCAAATTTAAATTGGGCGGTGGCCATGGTGGTCACAATGGACTGAAAGACATCATCAGTAAATTGGGTAATAACCCTAACTTTCACCGTTTA…
ECK1193	b1205	JW1196	ychH	1	0	0	0	0	1	ATGAAACGCAAAAACGCTTCGTTACTCGGTAACGTGCTCATGGGGTTGGGTCTGGTGGTAATGGTGGTCGGCGTGGGGTATTCAATCCTCAACCAGTTACCACAGTTTAATATGCCCCAGTATTTCGCACATGGTGCAGTGCTAAGTATTTTCGTCGGTGCCATTCTCTGGCTGGCGGGTGCCCGTGTTGGCGGGCATGAACAGGTGTGCGACCGTTACTGGTGGGTTCGCCACTATGACAAACGTTGCCGCCGTAGCGATAATCGCCGTCATAGCTAA
ECK1195	b1207	JW1198	prs	1	1	1	1	1	5	GTGCCTGATATGAAGCTTTTTGCTGGTAACGCCACCCCGGAACTAGCACAACGTATTGCCAACCGCCTGTACACTTCACTCGGCGACGCCGCTGTAGGTCGCTTTAGCGATGGCGAAGTCAGCGTACAAATTAATGAAAATGTACGCGGTGGTGATATTTTCATCATCCAGTCCACTTGTGCCCCTACTAACGACAACCTGATGGAATTAGTCGTTATGGTTGATGCCCTGCGTCGTGCTTCCGCAGGTCGTATCACCGCTGTTATCCCCTACTTTGGCTATGCGCGCCAGGACCGTCGCGTCCGTTCCGCTCGTGTACCAATCACTGCGAAAGTGGTTGCAGACTTCCTCTCCAGCGTCGGTGTTGACCGTGTGCTGACAGTGGATCTGCACGCTGAA…
ECK1196	b1208	JW1199	ispE	1	1	1	1	1	5	ATGCGGACACAGTGGCCCTCTCCGGCAAAACTTAATCTGTTTTTATACATTACCGGTCAGCGTGCGGATGGTTACCACACGCTGCAAACGCTGTTTCAGTTTCTTGATTACGGCGACACCATCAGCATTGAGCTTCGTGACGATGGGGATATTCGTCTGTTAACGCCCGTTGAAGGCGTGGAACATGAAGATAACCTGATCGTTCGCGCAGCGCGATTGTTGATGAAAACTGCGGCAGACAGCGGGCGTCTTCCGACGGGAAGCGGTGCGAATATCAGCATTGACAAGCGTTTGCCGATGGGCGGCGGTCTCGGCGGTGGTTCATCCAATGCCGCGACGGTCCTGGTGGCATTAAATCATCTCTGGCAATGCGGGCTAAGCATGGATGAGCTGGCGGAA…
ECK1197	b1209	JW1200	lolB	0	1	1	1	1	4	ATGCCCCTGCCCGATTTTCGTCTTATCCGCCTGCTACCGCTGGCTGCTCTTGTGCTCACTGCCTGTTCCGTTACCACGCCCAAAGGTCCTGGCAAAAGCCCGGATTCGCCACAATGGCGTCAGCATCAGCAAGACGTGCGCAATCTTAATCAGTATCAGACTCGCGGCGCGTTCGCTTATATTTCTGACCAACAAAAAGTGTACGCCCGCTTTTTCTGGCAGCAAACCGGCCAGGATCGCTACCGTCTGCTGCTCACTAACCCATTGGGCAGCACGGAACTGGAGCTGAATGCTCAACCGGGTAACGTGCAGTTAGTCGACAATAAAGGTCAGCGTTATACCGCCGATGACGCCGAAGAGATGATTGGCAAATTGACCGGAATGCCAATTCCGCTCAAC…
ECK1198	b1210	JW1201	hemA	0	0	1	1	1	3	ATGACCCTTTTAGCACTCGGTATCAACCATAAAACGGCACCTGTATCGCTGCGAGAACGTGTATCGTTTTCGCCGGATAAGCTCGATCAGGCGCTTGACAGCCTGCTTGCGCAGCCGATGGTGCAGGGCGGCGTGGTGCTGTCGACGTGCAACCGCACGGAACTTTATCTTAGCGTTGAAGAGCAGGACAACCTGCAAGAGGCGTTAATCCGCTGGCTTTGCGATTATCACAATCTTAATGAAGAAGATCTGCGTAAAAGCCTCTACTGGCATCAGGATAACGACGCGGTTAGCCATTTAATGCGTGTTGCCAGCGGCCTGGATTCACTGGTTCTGGGGGAGCCGCAGATCCTCGGTCAGGTTAAAAAAGCGTTTGCCGATTCGCAAAAAGGTCATATG…
ECK1199	b1211	JW1202	prfA	0	1	1	1	1	4	ATGAAGCCTTCTATCGTTGCCAAACTGGAAGCCCTGCATGAACGCCATGAAGAAGTTCAGGCGTTGCTGGGTGACGCGCAAACTATCGCCGACCAGGAACGTTTTCGCGCATTATCACGCGAATATGCGCAGTTAAGTGATGTTTCGCGCTGTTTTACCGACTGGCAACAGGTTCAGGAAGATATCGAAACCGCACAGATGATGCTCGATGATCCTGAAATGCGTGAGATGGCGCAGGATGAACTGCGCGAAGCTAAAGAAAAAAGCGAGCAACTGGAACAGCAATTACAGGTTCTGTTACTGCCAAAAGATCCTGATGACGAACGTAACGCCTTCCTCGAAGTCCGAGCCGGAACCGGCGGCGACGAAGCGGCGCTGTTCGCGGGCGATCTGTTCCGT…
ECK1200	b1212	JW1203	prmC	1	0	1	1	1	4	ATGGAATATCAACACTGGTTACGTGAAGCAATAAGCCAACTTCAGGCGAGCGAAAGCCCGCGGCGTGATGCTGAAATCCTGCTGGAGCATGTTACCGGCAGAGGGCGTACTTTTATTCTCGCCTTTGGTGAAACGCAGCTGACTGACGAACAATGTCAGCAACTTGATGCGCTACTGACACGTCGTCGCGATGGTGAACCCATTGCTCATTTAACCGGGGTGCGAGAATTCTGGTCGTTGCCGTTATTTGTTTCGCCAGCGACCTTAATTCCGCGCCCGGATACGGAGTGTCTGGTGGAGCAGGCACTGGCGCGGTTGCCTGAACAACCTTGCCGTATTCTCGATCTCGGGACGGGTACCGGGGCGATTGCGCTTGCGCTGGCTAGCGAGCGCCCGGAC…
ECK1201	b1213	JW1204	ychQ	1	0	0	0	0	1	ATGACAAGTTTTTCTACACTGCTTAGTGTTCATCTTATTAGTATCGCGCTTTCTGTTGGGCTATTAACCTTACGTTTCTGGCTACGTTATCAGAAGCATCCACAGGCATTTGCTCGCTGGACGCGCATTGTGCCGCCGGTTGTCGATACGCTGTTACTGTTAAGCGGCATTGCGTTGATGGCTAAAGCGCACATCCTGCCATTTTCCGGGCAGGCACAGTGGCTGACTGAAAAGCTGTTTGGAGTTATCATTTATATCGTTTTGGGTTTTATTGCACTCGATTATCGTCGTATGCACAGTCAGCAGGCGCGCATTATTGCCTTCCCGCTGGCGTTGGTGGTGCTGTACATCATCATTAAACTCGCCACCACAAAAGTACCGTTACTGGGGTAA
ECK1203	b1215	JW1206	kdsA	0	1	1	1	1	4	ATGAAACAAAAAGTGGTTAGCATTGGCGACATCAACGTAGCAAATGACCTGCCGTTCGTACTGTTTGGCGGTATGAACGTGTTGGAATCTCGCGATCTGGCGATGCGCATTTGCGAGCACTACGTAACTGTGACCCAGAAACTGGGTATCCCTTACGTGTTCAAAGCCTCTTTTGACAAAGCCAACCGCTCCTCCATCCACTCTTATCGTGGACCGGGCCTGGAAGAAGGGATGAAAATCTTCCAGGAGTTGAAGCAGACTTTTGGCGTGAAAATTATCACCGACGTTCACGAACCAAGTCAGGCACAGCCCGTTGCTGATGTCGTGGATGTGATTCAGTTGCCGGCGTTTCTTGCTCGCCAGACTGACCTGGTTGAAGCCATGGCGAAAACCGGTGCG…
ECK1227	b1232	JW1220	purU	1	0	0	0	0	1	ATGCATTCACTCCAACGTAAAGTTCTGCGTACTATTTGTCCGGACCAAAAAGGTCTGATCGCACGTATTACCAATATTTGCTACAAGCACGAGTTAAATATCGTACAGAACAATGAATTTGTTGATCACCGTACCGGGCGCTTTTTTATGCGCACGGAACTGGAAGGGATTTTTAATGATTCCACCCTGCTGGCGGATCTCGATAGCGCATTGCCAGAAGGCTCCGTGCGTGAGCTGAATCCTGCCGGTCGTCGCCGGATAGTGATTCTGGTCACTAAAGAAGCGCATTGCCTTGGCGATTTGTTGATGAAAGCCAATTACGGCGGCCTGGATGTCGAAATCGCGGCAGTTATTGGTAACCACGATACTTTACGTTCTCTGGTTGAGCGTTTTGATATT…
ECK1230	b1235	JW1223	rssB	1	0	0	0	0	1	ATGACGCAGCCATTGGTCGGAAAACAGATTCTCATTGTTGAAGATGAGCAGGTATTTCGCTCGCTTCTGGATTCATGGTTTTCCTCATTGGGAGCGACAACGGTACTGGCGGCTGATGGGGTGGATGCCCTTGAGTTGCTGGGAGGTTTCACTCCAGACCTGATGATATGTGATATCGCGATGCCACGAATGAACGGGCTTAAACTGCTGGAGCATATACGTAACAGAGGCGACCAGACCCCAGTTCTGGTGATATCTGCCACTGAAAATATGGCAGATATTGCCAAAGCGTTACGTCTGGGCGTTGAAGATGTTTTGCTGAAACCAGTTAAAGATCTGAATCGCTTGCGCGAGATGGTTTTTGCCTGTCTCTATCCCAGCATGTTTAATTCGCGCGTT…
ECK1231	b1236	JW1224	galU	1	0	0	0	0	1	ATGGCTGCCATTAATACGAAAGTCAAAAAAGCCGTTATCCCCGTTGCGGGATTAGGAACCAGGATGTTGCCGGCGACGAAAGCCATCCCGAAAGAGATGCTGCCACTTGTCGATAAGCCATTAATTCAATACGTCGTGAATGAATGTATTGCGGCTGGCATTACTGAAATTGTGCTGGTTACACACTCATCTAAAAACTCTATTGAAAACCACTTTGATACCAGTTTTGAACTGGAAGCAATGCTGGAAAAACGTGTAAAACGTCAACTGCTTGATGAAGTGCAGTCTATTTGTCCACCGCACGTGACTATTATGCAAGTTCGTCAGGGTCTGGCGAAAGGCCTGGGACACGCGGTATTGTGTGCTCACCCGGTAGTGGGTGATGAACCGGTAGCTGTT…
ECK1232	b1237	JW1225	hns	1	0	0	0	0	1	ATGAGCGAAGCACTTAAAATTCTGAACAACATCCGTACTCTTCGTGCGCAGGCAAGAGAATGTACACTTGAAACGCTGGAAGAAATGCTGGAAAAATTAGAAGTTGTTGTTAACGAACGTCGCGAAGAAGAAAGCGCGGCTGCTGCTGAAGTTGAAGAGCGCACTCGTAAACTGCAGCAATATCGCGAAATGCTGATCGCTGACGGTATTGACCCGAACGAACTGCTGAATAGCCTTGCTGCCGTTAAATCTGGCACCAAAGCTAAACGTGCTCAGCGTCCGGCAAAATATAGCTACGTTGACGAAAACGGCGAAACTAAAACCTGGACTGGCCAAGGCCGTACTCCAGCTGTAATCAAAAAAGCAATGGATGAGCAAGGTAAATCCCTCGACGATTTC…
ECK1233	b1238	JW1226	tdk	1	0	0	0	0	1	ATGGCACAGCTATATTTCTACTATTCCGCAATGAATGCGGGTAAGTCTACAGCATTGTTGCAATCTTCATACAATTACCAGGAACGCGGCATGCGCACTGTCGTATATACGGCAGAAATTGATGATCGCTTTGGTGCCGGGAAAGTCAGTTCGCGTATAGGTTTGTCATCGCCTGCAAAATTATTTAACCAAAATTCATCATTATTTGATGAGATTCGTGCGGAACATGAACAGCAGGCAATTCATTGCGTACTGGTTGATGAATGCCAGTTTTTAACCAGACAACAAGTATATGAATTATCGGAGGTTGTCGATCAACTCGATATACCCGTACTTTGTTATGGTTTACGTACCGATTTTCGAGGTGAATTATTTATTGGCAGCCAATACTTACTGGCA…
ECK1239	b1245	JW1237	oppC	1	0	0	0	0	1	ATGATGTTAAGTAAGAAAAACAGCGAGACGCTGGAAAATTTCAGTGAAAAGCTGGAGGTCGAAGGGCGCAGCTTGTGGCAGGACGCACGTCGACGTTTTATGCATAACCGTGCGGCGGTTGCCAGTCTGATAGTGCTGGTGCTGATCGCGTTATTTGTAATCCTGGCACCGATGCTTTCCCAGTTTGCCTATGACGATACTGACTGGGCGATGATGTCCAGCGCCCCGGATATGGAGTCCGGTCACTACTTTGGTACTGACTCATCCGGTCGCGACCTGCTTGTGCGCGTTGCGATTGGCGGGCGTATCTCACTCATGGTCGGTGTTGCTGCGGCACTGGTGGCTGTGGTCGTCGGGACACTTTATGGTTCGCTTTCCGGTTATCTGGGCGGTAAAGTG…
ECK1240	b1246	JW1238	oppD	1	0	0	0	0	1	ATGAGCGTAATTGAAACTGCAACTGTGCCGCTCGCACAACAACAGGCTGACGCACTGCTGAACGTGAAAGATTTGCGTGTCACCTTTAGTACCCCGGACGGCGACGTCACGGCGGTCAATGATTTGAATTTTTCCCTACGTGCCGGAGAAACGCTGGGTATTGTAGGTGAGTCTGGTTCGGGTAAATCGCAAACTGCATTTGCGTTGATGGGCCTGTTGGCTGCCAACGGACGTATTGGCGGATCGGCAACCTTCAATGGGCGTGAAATCCTCAATTTGCCAGAGCATGAACTCAATAAACTGCGCGCTGAACAAATCTCAATGATTTTTCAGGACCCAATGACTTCGTTGAATCCCTATATGCGCGTCGGTGAGCAGTTGATGGAAGTGCTGATGCTG…
ECK1246	b1252	JW5195	tonB	1	0	0	0	1	2	ATGACCCTTGATTTACCTCGCCGCTTCCCCTGGCCGACGTTACTTTCGGTCTGCATTCATGGTGCTGTTGTGGCGGGTCTGCTCTATACCTCGGTACATCAGGTTATTGAACTACCTGCGCCTGCGCAGCCGATTTCTGTCACGATGGTTACGCCTGCTGATCTCGAACCGCCACAAGCCGTTCAGCCGCCACCGGAGCCGGTGGTAGAGCCAGAACCGGAACCTGAGCCGATCCCCGAACCGCCAAAAGAAGCACCGGTGGTCATTGAAAAGCCGAAGCCGAAACCTAAGCCAAAACCGAAGCCGGTGAAAAAGGTACAGGAGCAGCCAAAACGCGATGTCAAACCCGTAGAGTCGCGTCCGGCATCACCGTTTGAAAATACGGCACCGGCACGCCTG…
ECK1247	b1253	JW1245	yciA	1	0	0	0	0	1	ATGTCTACAACACATAACGTCCCTCAGGGCGATCTTGTTTTACGTACTTTAGCCATGCCCGCCGATACCAATGCCAATGGTGACATCTTTGGTGGTTGGTTAATGTCACAAATGGATATTGGCGGCGCTATTCTGGCAAAAGAAATTGCCCACGGTCGCGTAGTGACTGTGCGGGTTGAAGGAATGACTTTCTTACGGCCGGTTGCGGTCGGCGATGTGGTGTGCTGCTATGCACGCTGTGTCCAGAAAGGGACGACATCGGTCAGCATTAATATTGAAGTGTGGGTGAAAAAAGTAGCGTCTGAACCAATTGGGCAACGCTATAAAGCGACAGAAGCATTATTTAAGTATGTCGCGGTTGATCCTGAAGGAAAACCTCGCGCCTTACCTGTTGAGTAA
ECK1248	b1254	JW1246	yciB	1	0	0	0	0	1	ATGAAGCAGTTTCTTGATTTTTTACCGCTGGTTGTCTTTTTCGCGTTTTACAAGATTTATGACATCTATGCGGCTACTGCGGCGCTGATCGTCGCCACGGCGATTGTGCTTATCTATAGCTGGGTTCGCTTTCGTAAGGTTGAGAAGATGGCCCTGATCACTTTTGTTCTGGTGGTCGTCTTCGGTGGCTTGACGCTGTTCTTCCACAATGATGAGTTTATTAAATGGAAGGTTACTGTCATTTATGCTCTATTTGCGGGAGCCCTGTTAGTCAGCCAATGGGTGATGAAAAAGCCGCTAATTCAGCGGATGCTGGGTAAAGAACTCACGCTGCCGCAACCGGTATGGTCGAAGCTGAATCTGGCCTGGGCTGTTTTCTTTATCCTTTGCGGTCTGGCA…
ECK1259	b1265	JW1257	trpL	0	0	0	0	1	1	ATGAAAGCAATTTTCGTACTGAAAGGTTGGTGGCGCACTTCCTGA
ECK1263	b1269	JW1261	rluB	1	0	0	0	0	1	ATGAGCGAAAAGCTACAGAAAGTGCTGGCGCGTGCCGGCCACGGTTCTCGCCGTGAAATCGAATCTATTATTGAAGCCGGTCGTGTGAGTGTTGATGGCAAAATTGCTAAACTCGGCGATCGTGTTGAAGTTACCCCTGGATTGAAAATCCGTATCGATGGTCACCTGATTTCGGTACGTGAGTCCGCTGAACAAATTTGTCGCGTTCTGGCCTATTACAAACCGGAAGGTGAGTTGTGTACCCGTAACGATCCGGAAGGACGTCCAACGGTGTTTGACCGTCTGCCAAAACTGCGTGGCGCACGCTGGATTGCCGTGGGTCGCTTGGACGTTAATACCTGTGGTCTGCTGCTGTTCACCACCGATGGTGAACTGGCAAACCGTTTAATGCACCCAAGC…
ECK1264	b1270	JW1262	btuR	1	0	0	0	0	1	ATGAGTGATGAACGCTACCAACAGCGTCAGCAGCGAGTGAAAGAAAAAGTAGATGCTCGTGTGGCCCAGGCCCAGGATGAACGCGGTATTATCATCGTCTTTACCGGCAATGGAAAAGGCAAAACCACCGCGGCATTTGGTACGGCAACACGCGCAGTTGGTCACGGAAAAAAAGTAGGCGTCGTGCAGTTTATTAAAGGCACCTGGCCTAATGGCGAACGCAATCTGCTGGAGCCACATGGCGTTGAGTTTCAGGTGATGGCAACGGGCTTTACCTGGGATACACAAAACCGCGAGTCTGATACCGCCGCCTGCCGCGAAGTCTGGCAACATGCAAAGCGGATGCTTGCTGATTCCTCACTGGATATGGTTTTGCTTGATGAACTGACGTATATGGTG…
ECK1265	b1271	JW1263	yciK	1	0	0	0	0	1	ATGCATTACCAGCCAAAACAAGATTTACTCAATGATCGCATTATCCTGGTGACGGGAGCCAGCGATGGTATTGGTCGTGAAGCCGCGATGACGTATGCACGCTATGGTGCGACAGTGATTCTGTTGGGCCGTAATGAAGAAAAATTACGTCAGGTAGCCAGCCACATAAACGAAGAAACTGGGCGTCAGCCACAGTGGTTTATTCTCGATTTGCTGACCTGCACGTCCGAAAATTGCCAACAACTGGCACAGCGCATTGCCGTTAATTATCCGCGTCTGGATGGTGTTTTGCATAATGCCGGATTGCTCGGCGATGTTTGCCCAATGAGCGAACAAAATCCGCAGGTCTGGCAGGACGTCATGCAGGTCAACGTTAATGCCACCTTTATGCTCACCCAG…
ECK1268	b1274	JW1266	topA	1	1	1	1	1	5	ATGGGTAAAGCTCTTGTCATCGTTGAGTCCCCGGCAAAAGCCAAAACGATCAACAAGTATCTGGGTAGTGACTACGTGGTGAAATCCAGCGTCGGTCACATCCGCGATTTGCCGACCAGTGGCTCAGCTGCCAAAAAGAGTGCCGACTCTACCTCCACCAAGACGGCTAAAAAGCCTAAAAAGGATGAACGTGGCGCTCTCGTCAACCGTATGGGGGTTGACCCGTGGCACAATTGGGAGGCGCACTATGAAGTGTTGCCTGGTAAAGAGAAGGTCGTCTCTGAACTGAAACAACTGGCTGAAAAAGCCGACCACATCTATCTCGCAACCGACCTTGACCGCGAAGGGGAAGCCATTGCATGGCACCTGCGGGAAGTGATTGGGGGTGATGATGCGCGC…
ECK1272	b1277	JW1269	ribA	1	0	1	1	1	4	ATGCAGCTTAAACGTGTGGCAGAAGCCAAACTGCCAACCCCATGGGGCGATTTCCTGATGGTGGGATTTGAAGAACTGGCAACCGGACACGATCATGTCGCGCTAGTCTATGGCGATATTTCCGGGCATACCCCGGTACTTGCGCGCGTCCATTCCGAATGTCTGACCGGTGACGCCCTGTTCAGCTTGCGCTGCGATTGTGGCTTCCAGCTCGAAGCGGCATTGACGCAAATTGCCGAGGAAGGCCGTGGTATTTTGCTGTATCACCGTCAGGAAGGTCGTAACATTGGTCTGCTGAATAAAATCCGCGCTTACGCACTGCAGGATCAAGGTTACGATACCGTAGAGGCTAACCACCAGTTAGGCTTCGCCGCTGATGAGCGCGACTTCACTCTTTGC…
ECK1274	b1279	JW1271	yciS	1	0	0	0	1	2	GTGAAATATTTACTCATTTTCTTACTGGTGTTAGCGATCTTCGTGATTTCGGTCACGTTGGGTGCGCAGAACGATCAACAGGTGACGTTTAATTATCTGTTAGCGCAAGGGGAGTACCGTATTTCCACATTGCTGGCGGTATTGTTTGCTGCGGGGTTTGCTATCGGTTGGTTGATTTGTGGCCTGTTCTGGCTGCGAGTTCGTGTTTCCCTGGCGCGCGCTGAACGTAAAATAAAGCGACTGGAAAACCAGCTTTCACCCGCGACTGACGTGGCTGTAGTGCCGCACTCGTCAGCGGCGAAGGAATAA
ECK1276	b1281	JW1273	pyrF	1	0	0	0	0	1	ATGACGTTAACTGCTTCATCTTCTTCCCGCGCTGTTACGAATTCTCCTGTGGTTGTTGCCCTTGATTATCATAATCGTGATGACGCGCTGGCCTTTGTCGACAAGATCGACCCACGCGATTGTCGTCTGAAGGTCGGCAAAGAGATGTTTACATTGTTTGGGCCACAGTTTGTGCGCGAACTTCAACAGCGTGGTTTTGATATCTTTCTTGACCTGAAATTCCACGATATCCCCAACACTGCAGCGCACGCTGTCGCTGCTGCAGCTGACTTAGGCGTGTGGATGGTGAATGTTCATGCCTCTGGTGGGGCGCGTATGATGACCGCAGCGCGTGAGGCACTGGTTCCGTTTGGCAAAGATGCACCGCTTTTGATTGCTGTGACAGTGTTGACCAGCATG…
ECK1283	b1288	JW1281	fabI	1	1	1	1	1	5	ATGGGTTTTCTTTCCGGTAAGCGCATTCTGGTAACCGGTGTTGCCAGCAAACTATCCATCGCCTACGGTATCGCTCAGGCGATGCACCGCGAAGGAGCTGAACTGGCATTCACCTACCAGAACGACAAACTGAAAGGCCGCGTAGAAGAATTTGCCGCTCAATTGGGTTCTGACATCGTTCTGCAGTGCGATGTTGCAGAAGATGCCAGCATCGACACCATGTTCGCTGAACTGGGGAAAGTTTGGCCGAAATTTGACGGTTTCGTACACTCTATTGGTTTTGCACCTGGCGATCAGCTGGATGGTGACTATGTTAACGCCGTTACCCGTGAAGGCTTCAAAATTGCCCACGACATCAGCTCCTACAGCTTCGTTGCAATGGCAAAAGCTTGCCGCTCC…
ECK1301	b1306	JW1299	pspC	1	0	0	0	0	1	ATGGCGGGCATTAATCTCAATAAAAAATTATGGCGTATTCCACAGCAGGGCATGGTCCGCGGCGTCTGCGCCGGGATTGCCAACTATTTTGATGTACCGGTAAAACTGGTGCGTATCCTGGTGGTGCTGTCGATTTTCTTCGGTCTGGCGCTGTTTACCCTGGTTGCTTACATCATTTTGTCATTTGCGCTTGATCCAATGCCGGACAACATGGCCTTTGGTGAGCAGCTACCTTCCAGCAGCGAATTGCTGGATGAAGTCGACCGTGAACTGGCGGCAAGTGAAACGCGTTTACGCGAGATGGAACGTTATGTCACTTCCGATACTTTCACGTTACGTAGCCGTTTCCGTCAACTGTGA
ECK1303	b1308	JW1301	pspE	1	0	0	0	0	1	ATGTTTAAAAAAGGCTTACTTGCTCTGGCACTGGTGTTTTCACTGCCCGTTTTCGCCGCTGAACACTGGATCGATGTTCGTGTTCCAGAGCAGTATCAGCAAGAGCACGTTCAGGGGGCCATCAATATTCCCCTGAAGGAAGTGAAAGAGCGCATTGCCACCGCCGTTCCGGATAAAAACGACACCGTGAAAGTGTATTGCAATGCCGGACGCCAGTCAGGGCAAGCAAAAGAGATCCTTAGCGAGATGGGATATACCCACGTTGAGAACGCCGGTGGCCTGAAAGACATCGCAATGCCGAAGGTCAAAGGTTAA
ECK1318	b1322	JW1315	ycjF	1	0	0	0	0	1	ATGACCGAACCGTTAAAACCACGTATTGATTTCGACGGTCCTCTGGAGGTCGATCAGAATCCTAAATTCAGGGCGCAGCAGACCTTTGACGAAAATCAGGCGCAAAATTTTGCCCCGGCCACGCTCGACGAAGCGCAGGAAGAAGAGGGGCAAGTCGAAGCGGTAATGGACGCAGCGTTACGTCCGAAACGCAGCCTGTGGCGCAAAATGGTGATGGGAGGGCTGGCTCTGTTTGGCGCAAGCGTTGTCGGGCAGGGTGTACAGTGGACAATGAATGCCTGGCAAACCCAGGACTGGGTGGCGCTGGGTGGATGTGCCGCTGGGGCATTGATTATCGGCGCTGGCGTAGGTTCTGTGGTAACAGAGTGGCGGCGCTTATGGCGCTTGCGACAGCGCGCC…
ECK1322	b1326	JW1319	mpaA	1	0	0	0	0	1	ATGACCGTAACCCGCCCACGCGCCGAACGCGGCGCATTTCCGCCCGGAACAGAACATTACGGACGTTCATTATTGGGCGCGCCGTTAATCTGGTTTCCTGCCCCTGCAGCCAGCCGCGAAAGTGGTTTGATTCTGGCTGGCACTCACGGTGATGAAAACTCTTCGGTCGTCACGCTCTCCTGTGCTCTGCGGACGTTGACACCTTCTTTGCGCCGTCATCATGTGGTGCTGTGTGTGAATCCTGACGGCTGCCAGTTGGGGTTACGGGCCAATGCTAATGGTGTGGATTTAAACAGAAACTTTCCGGCGGCGAACTGGAAGGAAGGTGAAACCGTTTATCGCTGGAACAGCGCCGCTGAAGAACGCGATGTCGTATTACTGACAGGTGACAAACCTGGC…
ECK1328	b1332	JW1326	ynaJ	1	0	0	0	0	1	ATGATTATGGCGAAACTGAAGTCAGCGAAAGGGAAGAAATTTCTCTTTGGTTTGTTGGCGGTTTTCATTATTGCGGCGTCGGTTGTGACTCGCGCGACCATCGGCGGCGTTATAGAACAGTACAATATTCCGCTGTCTGAGTGGACGACATCAATGTATGTGATTCAGTCATCGATGATTTTTGTTTATAGCCTGGTCTTTACTGTGTTGCTGGCAATCCCGTTGGGAATTTATTTCCTTGGCGGCGAAGAGCAGTAA
ECK1337	b1340	JW1334	smrA	1	0	0	0	0	1	ATGAACCTTGACGACAAATCGCTGTTTCTTGACGCCATGGAAGATGTCCAGCCGCTGAAACGTGCTACCGATGTCCACTGGCATCCAACGCGTAACCAACGTGCGCCGCAGCGTATCGACACGCTGCAGCTTGATAATTTCCTCACCACCGGATTTCTCGACATCATCCCACTAAGTCAGCCGCTGGAGTTTCGGCGGGAAGGGTTGCAACATGGGGTGCTGGATAAGCTGCGCAGTGGTAAATATCCGCAACAGGCGAGCCTGAATCTTTTGCGCCAGCCGGTGGAAGAGTGCCGCAAAATGGTGTTCAGTTTTATTCAACAAGCCCTGGCGGATGGTTTGCGTAACGTGCTGATTATTCATGGTAAAGGGCGGGATGATAAATCGCATGCCAATATT…
ECK1349	b4526	JW1346	ydaE	0	0	0	0	1	1	ATGACTAAGAAAATAAAATGTGCTTACCACCTTTGCAAAAAAGACGTTGAAGAAAGCAAAGCTATTGAAAGAATGCTTCACTTCATGCACGGGATTTTATCAAAAGACGAACCGAGAAAATATTGCAGTGAAGCTTGTGCCGAAAAAGACCAGATGGCACATGAACTTTAA
ECK1354	b1356	JW1351	racR	1	0	1	0	1	3	ATGCTTAGTGGTAAAGACTTAGGCCGAGCGATAGAGCAGGCCATTAACAAAAAAATCGCATCGGGATCCGTCAAATCAAAGGCGGAGGTCGCACGCCACTTTAAAGTCCAACCACCATCAATTTATGACTGGATTAAGAAAGGCTCTATAAGTAAAGATAAACTTCCAGAATTATGGCGTTTCTTTTCTGATGTTGTTGGTCCAGAGCATTGGGGGCTTAACGAATACCCCATACCAACCCCCACCAATTCAGATACAAAAAGTGAACTTTTAGATATAAACAACCTTTATCAAGCAGCCTCTGATGAAATAAGAGCGATTGTAGCTTTCCTGTTATCTGGAAATGCTACAGAACCAGATTGGGTTGACCACGATGTTCGCGCCTACATAGCAGCGATG…
ECK1355	b1357	JW1352	ydaS	1	0	0	0	1	2	ATGAAAAAAGAGAACTATTCATTCAAGCAAGCTTGTGCTGTTGTCGGTGGGCAATCAGCAATGGCTAGGCTTTTAGGTGTATCACCTCCAAGCGTAAATCAATGGATCAAAGGGGTACGTCAATTGCCTGCCGAGAGATGTCCAGCAATTGAACGTGCAACAAGAGGTGAGGTTCTGTGCGAAGAACTTCGTCCTGATATTGACTGGTCATATTTACGACGTTCGGCATGTTGTTCGCAGAATATGTCAGTGAAGCAACTAAATGACAGTAACAAATCCTCATTTGATCATACCTGA
ECK1356	b1358	JW1353	ydaT	1	0	0	0	0	1	ATGAAAATCAAGCATGAGCACATCGAATCAGTGTTGTTTGCCCTAGCAGCCGAAAAAGGGCAGGCATGGGTAGCCAATGCAATTACTGAAGAATATCTGCGCCAGGGGGGCGGCGAATTGCCCCTGGTTCCAGGCAAGGACTGGAACAATCAGCAGAATATCTATCACCGTTGGTTGAAAGGTGAAACGAAAACGCAAAGAGAAAAAATTCAGAAGCTGATCCCAGCAATTCTGGCAATCCTTCCGCGCGAGCTGCGTCACCGACTCTGCATCTTCGATACCCTGGAACGCCGTGCATTACTGGCGGCGCAGGAAGCGTTAAGTACGGCAATTGATGCGCATGATGATGCAGTCCAAGCCGTTTACCGGAAAGCGCATTTCAGCGGCGGCGGTTCTTCC…
ECK1357	b1359	JW1354	ydaU	1	0	0	0	0	1	ATGCTGTTTGTGCTTATTCTAAGCCACCGGGCAGCATCATACGGGGCAATTATGGCCGCATTACCATACATGCAACTGTACATAGCTGATTACCTGGCTGACACCATGCATTTGTCAGCAGAGGAGCATGGTGCGTATTTGTTGCTGATGTTCAATTACTGGCAAACAGGAAAGCCAATACCTAAAAACAGGCTGGCAAAAATTGCCCGTCTGACTAACGAGCGATGGGCTGATGTTGAACCATCCTTGCAGGAGTTTTTTTGCGATAACGGCGAGGAATGGGTGCATCTTCGGATTGAGGAAGATCTGGCATCAGTCAGGGAAAAATTAACCAAAAAATCAGCCGCAGGAAAAGCATCTGTTCAGGCCAGAAGAAGCAGAAAGGAAGCAGATGTTCAA…
ECK1376	b1379	JW1374	hslJ	1	0	0	0	0	1	ATGAAGAAAGTAGCCGCGTTTGTTGCGCTAAGCCTGCTGATGGCGGGATGTGTAAGTAATGACAAAATTGCTGTTACGCCAGAACAGCTACAGCATCATCGCTTTGTGCTGGAAAGCGTAAACGGTAAGCCCGTGACCAGCGATAAAAATCCGCCAGAAATCAGCTTTGGTGAAAAAATGATGATTTCCGGCAGCATGTGTAACCGCTTTAGCGGTGAAGGCAAACTGTCTAATGGTGAACTGACAGCCAAAGGGCTGGCAATGACCCGTATGATGTGCGCTAACCCGCAGCTTAATGAACTCGATAACACCATTAGCGAAATGCTGAAAGAAGGTGCACAAGTGGATCTGACCGCGAACCAGTTAACGCTGGCGACCGCAAAACAGACATTAACTTAT…
ECK1387	b1390	JW1385	paaC	1	0	0	0	0	1	ATGAATCAGTTAACGGCTTACACCTTGCGCCTGGGCGATAACTGCCTGGTGCTCTCCCAGCGGTTGGGTGAATGGTGCGGTCACGCACCGGAACTGGAAATCGATCTCGCACTGGCAAACATTGGCCTCGATTTATTAGGTCAGGCACGCAACTTCTTATCGTATGCCGCTGAATTAGCGGGAGAAGGCGATGAAGATACCCTGGCCTTCACCCGAGACGAGCGCCAGTTCAGCAACTTATTGTTGGTTGAACAACCAAACGGCAATTTTGCCGACACCATTGCACGCCAGTATTTCATCGATGCATGGCATGTGGCGCTCTTTACCCGTCTGATGGAAAGCCGTGATCCGCAACTGGCGGCGATTTCTGCCAAAGCAATTAAAGAAGCGCGCTATCAC…
ECK1396	b1399	JW1394	paaX	1	0	0	0	0	1	ATGAGTAAACTTGATACTTTTATCCAACATGCTGTAAACGCTGTTCCGGTCAGTGGCACATCTTTGATCTCCTCTCTGTATGGTGATTCGCTTTCCCATCGTGGTGGTGAAATCTGGTTGGGTAGTCTGGCTGCTTTGCTGGAAGGGCTGGGATTTGGTGAGCGTTTCGTGCGCACCGCTTTGTTTCGTCTTAATAAAGAAGGCTGGCTGGATGTTTCCCGCATCGGGCGACGCAGTTTCTATAGCCTCAGTGATAAAGGCTTGCGCCTGACGCGACGGGCAGAAAGTAAAATTTATCGCGCAGAGCAACCTGCATGGGATGGTAAATGGCTCCTGTTGCTCTCGGAAGGTTTAGATAAATCAACGCTGGCTGATGTCAAAAAGCAGTTGATCTGGCAA…
ECK1397	b1400	JW1395	paaY	1	0	0	0	0	1	ATGCCAATTTATCAGATAGACGGTCTGACTCCGGTTGTGCCAGAAGAGAGTTTTGTCCATCCGACAGCGGTATTGATCGGCGATGTTATTCTCGGCAAGGGCGTTTACGTTGGGCCAAATGCCAGCCTGCGTGGCGATTTTGGTCGTATCGTGGTGAAAGATGGCGCGAACATTCAGGATAATTGCGTTATGCACGGTTTTCCCGAGCAGGATACTGTTGTAGGAGAAGATGGACATATTGGTCATAGCGCTATCCTTCACGGCTGCATTATCCGCCGCAATGCATTAGTGGGAATGAACGCGGTAGTGATGGACGGTGCGGTGATTGGCGAGAACAGCATTGTTGGTGCATCCGCATTTGTGAAAGCCAAAGCAGAAATGCCAGCTAATTACCTGATT…
ECK1405	b1412	JW1409	azoR	1	0	0	0	0	1	ATGAGCAAGGTATTAGTTCTTAAATCCAGCATCCTGGCAGGGTACTCTCAGTCTAATCAGTTGTCCGATTATTTTGTTGAACAATGGCGCGAAAAGCACTCCGCTGATGAAATCACCGTTCGCGACCTGGCTGCAAATCCGATTCCGGTACTGGATGGCGAACTGGTTGGCGCTCTGCGTCCGAGCGATGCGCCGCTGACTCCGCGTCAGCAGGAAGCTCTGGCACTTTCCGATGAGTTGATTGCCGAGCTGAAAGCCCACGACGTTATCGTTATTGCGGCACCGATGTATAACTTCAACATCTCGACTCAGTTGAAAAACTATTTTGACCTGGTTGCCCGCGCAGGCGTTACTTTCCGCTATACCGAGAACGGTCCGGAAGGTCTGGTAACGGGTAAA…
ECK1415	b1421	JW1417	trg	1	0	0	0	0	1	ATGAATACAACTCCCTCACAGCGATTAGGTTTTTTGCATCACATCAGGTTGGTTCCGTTATTTGCCTGCATTCTAGGCGGTATCTTAGTTCTATTCGCATTAAGTTCAGCCCTGGCTGGCTATTTCCTCTGGCAGGCCGATCGCGATCAGCGTGATGTTACTGCGGAGATTGAGATTCGGACCGGGTTAGCGAACAGTTCAGATTTTTTGCGTTCAGCCCGGATCAATATGATTCAGGCCGGGGCTGCGAGTCGTATTGCGGAAATGGAAGCAATGAAGCGAAATATTGCGCAAGCCGAATCGGAGATTAAACAGTCGCAGCAAGGTTATCGTGCTTATCAGAATCGACCGGTGAAAACACCTGCTGATGAAGCCCTCGACACTGAATTAAATCAACGC…
ECK1420	b1427	JW1423	rimL	1	0	0	0	0	1	ATGACTGAAACGATAAAAGTAAGCGAATCACTTGAATTACATGCTGTTGCAGAAAATCACGTCAAACCTCTTTATCAGTTAATCTGTAAAAATAAAACCTGGTTACAGCAGTCGCTAAACTGGCCGCAGTTTGTTCAAAGTGAAGAGGACACGCGAAAAACGGTGCAGGGTAATGTGATGTTGCATCAACGCGGCTATGCCAAAATGTTCATGATTTTCAAAGAAGATGAACTTATCGGCGTTATCTCGTTTAATCGTATTGAACCACTGAATAAAACCGCTGAAATAGGCTACTGGCTGGACGAATCTCATCAGGGGCAGGGGATCATTTCTCAGGCGCTGCAGGCATTGATTCATCATTACGCCCAGTCTGGTGAACTTAGACGCTTCGTGATCAAA…
ECK1428	b1434	JW1430	ydcN	1	0	0	0	0	1	ATGGAAAATCTCGCTCGCTTTTTATCCACCACACTTAAACAACTACGCCAGCAGCGCGGCTGGAGTCTTTCGCGACTGGCAGAAGCGACGGGCGTTTCTAAAGCAATGTTAGGGCAGATTGAGCGTAATGAGTCCAGTCCGACGGTCGCGACATTATGGAAAATTGCCACCGGGTTGAACGTACCATTTTCAACATTTATTTCTCCGCCGCAGTCCGCTACGCCTTCAGTTTATGATCCACAACAGCAGGCGATGGTGATCACTTCGCTGTTTCCTTATGATCCACAACTCTGCTTTGAACACTTCTCGATTCAGATGGCATCTGGTGCAATAAGCGAATCGACGCCCCATGAGAAGGGGGTAATCGAACATGTCGTCGTCATTGATGGACAACTTGAT…
ECK1432	b1438	JW1433	hicB	1	0	0	0	0	1	ATGCGTTATCCCGTCACTCTTACACCCGCGCCGGAAGGCGGTTATATGGTTTCTTTTGTGGATATCCCTGAAGCGTTGACCCAGGGCGAAACTGTCGCTGAAGCGATGGAAGCGGCAAAAGATGCTTTACTGACCGCATTTGATTTTTATTTTGAAGATAACGAGCTTATCCCTTTACCTTCGCCATTAAATAGTCACGATCACTTTATTGAAGTACCTTTGAGCGTCGCCTCTAAGGTATTGCTGTTAAATGCTTTTTTACAGTCAGAAATCACTCAGCAAGAGTTAGCCAGGCGAATTGGCAAACCTAAACAGGAGATTACTCGCCTATTTAACTTGCATCATGCGACAAAAATCGACGCCGTCCAGCTCGCGGCAAAGGCGCTTGGCAAAGAGTTA…
ECK1435	b1441	JW1436	ydcT	1	0	0	0	0	1	ATGACGTACGCAGTGGAGTTTGACAACGTCTCGCGGTTGTACGGTGACGTGCGCGCAGTAGATGGCGTCAGTATTGCGATAAAAGATGGTGAGTTCTTCTCTATGCTGGGGCCGTCCGGCTCCGGCAAAACCACCTGCCTGCGCCTGATTGCTGGCTTCGAACAGCTTTCCGGCGGGGCTATCTCTATCTTTGGTAAACCCGCCAGCAATCTGCCACCGTGGGAGCGGGACGTGAATACTGTCTTTCAGGACTACGCGCTATTTCCGCATATGTCGATTCTTGACAATGTCGCCTATGGGCTGATGGTCAAAGGCGTGAATAAAAAGCAGCGGCACGCAATGGCGCAAGAGGCGCTGGAGAAAGTGGCGTTGGGGTTTGTACATCAACGTAAACCGTCA…
ECK1436	b1442	JW1437	ydcU	1	0	0	0	0	1	ATGGCGATGAATGTATTGCAATCACCTTCACGTCCAGGTCTGGGTAAGGTGTCCGGTTTCTTCTGGCATAATCCGGGGCTGGGGCTGTTTTTACTGCTGCTTGGCCCGCTAATGTGGTTTGGCATTGTCTATTTCGGCTCGCTGCTGACACTGTTATGGCAGGGATTTTATACTTTTGACGATTTCACCATGTCGGTAACGCCGGAACTGACGCTGGCGAATATCCGTGCGCTGTTTAATCCGGCGAATTACGACATCATTCTCCGCACGCTGACTATGGCTGTGGCAGTCACTATCGCCAGCGCCATTCTGGCTTTTCCAATGGCGTGGTATATGGCGCGCTATACCAGCGGGAAAATGAAAGCGTTTTTTTATATTGCGGTAATGTTGCCGATGTGG…
ECK1437	b1443	JW1438	ydcV	1	0	0	0	0	1	ATGCACTCTGAACGCGCACCGTTTTTCCTCAAACTGGCGGCCTGGGGCGGCGTTGTTTTCCTACATTTTCCCATCCTGATAATCGCCGCCTATGCGTTTAACACTGAAGATGCGGCGTTTAGTTTTCCACCGCAGGGCCTGACGCTGCGCTGGTTTAGCGTGGCAGCACAGCGTAGTGATATTCTTGATGCCGTGACACTGTCACTTAAAGTGGCGGCGCTGGCGACATTAATTGCGCTGGTGTTAGGGACGCTGGCAGCTGCCGCGCTGTGGCGACGAGACTTTTTCGGCAAAAACGCCATTTCGCTGTTACTGCTGCTGCCCATTGCGCTGCCGGGCATTGTCACTGGTCTGGCGTTATTAACCGCCTTTAAAACCATCAATCTGGAGCCGGGATTT…
ECK1441	b1447	JW1442	ydcZ	1	0	0	0	0	1	ATGAATCAGTCGCTCACCCTTGCTTTTTTGATTGCCGCCGGAATTGGTCTGGTTGTCCAGAACACGCTGATGGTGCGCATCACCCAGACCTCCTCTACCATTCTCATCGCCATGTTGCTGAACTCACTGGTGGGGATTGTGCTCTTTGTTTCTATTTTATGGTTTAAACAAGGCATGGCGGGGTTTGGCGAACTGGTGTCCAGCGTGCGCTGGTGGACACTTATACCTGGCTTGCTGGGATCGTTTTTTGTCTTCGCCAGTATCAGCGGATATCAGAATGTGGGAGCGGCGACAACTATTGCTGTACTGGTCGCCAGTCAGCTGATTGGCGGTCTGATGCTGGATATCTTCCGCAGTCATGGCGTACCACTACGGGCGTTGTTCGGCCCAATTTGTGGC…
ECK1442	b1448	JW5233	mnaT	1	0	0	0	0	1	ATGTCCATCCGTTTTGCCCGCAAAGCCGACTGTGCTGCCATTGCGGAAATTTATAACCACGCCGTGTTGTATACGGCGGCTATCTGGAATGACCAAACGGTGGATGCTGATAACCGCATTGCCTGGTTTGAAGCGCGGACTTTAGCAGGTTATCCAGTGCTGGTGAGCGAGGAAAACGGCGTAGTGACGGGATATGCCTCGTTTGGCGACTGGCGTAGTTTCGATGGTTTTCGCCATACCGTGGAACATTCGGTTTATGTCCATCCCGATCATCAGGGCAAAGGTCTGGGGCGTAAATTGTTAAGCCGATTGATTGATGAAGCGCGGGATTGCGGGAAGCATGTCATGGTCGCCGGGATCGAATCGCAAAATCAGGCCTCGCTGCATCTCCACCAGTCG…
ECK1446	b1452	JW1447	yncE	1	0	0	0	0	1	ATGCATTTACGTCATCTGTTTTCATCGCGCCTGCGTGGTTCATTACTGTTAGGTTCATTGCTTGTTGTTTCATCATTCAGTACGCAGGCCGCAGAAGAAATGCTGCGTAAAGCGGTAGGTAAAGGTGCCTACGAAATGGCTTATAGCCAGCAAGAAAACGCGCTGTGGCTCGCCACTTCGCAAAGCCGCAAACTGGATAAAGGTGGCGTGGTTTATCGTCTTGATCCGGTCACTCTGGAAGTGACGCAGGCGATCCATAACGATCTCAAGCCGTTTGGTGCCACCATCAATAACACGACTCAGACGTTGTGGTTTGGTAACACCGTAAACAGCGCGGTCACGGCGATAGATGCCAAAACGGGCGAAGTGAAAGGCCGTCTGGTGCTGGATGATCGTAAG…
ECK1449	b1455	JW5235	yncH	0	0	0	0	1	1	ATGGTATGTTTTTTAATTTATATCACTCTCCTTTTCATTCAGCGTGTCTATTTCATTTCCTCTGAAAAGAAACTAACTATTCACATCGTGCAGATGTTTCAGTTGTTATCACAGGCATTCTATAATCTCAAAATGTTTTTAATGATGGATATGCTCGGAGTTGGAGATGCAATTAATATTAATACAAATAAAAATATCCGGCAGGTATGCTAA
ECK1451	b1457	JW1452	ydcD	0	0	0	0	1	1	ATGCTTCAAATTATTAGAGGCAAACTTGTCATTTTTTTAATTACCCTTTGTTTATTTGTTGTTTACCTTGGGTTTGATAACAATTCAAATTCTGACATCGTATTTTATGGACATAAAACACCAAAGAGCGTTGAGATATATCTTTCTGAAAAAAATATTATTTATAAAATAATTAATGACCAAAAAATTAGTAGAGGGAATGGTCATTTTATAAGTATAATGGTTAATAATTACAGGACGCACTGTGGAGTGGTTGATATAAATCTTAATTTTTTCAATGATATTCTTTATAGCGTGCGATTAAAAAACATTAGTAAACTGGAGAATATGGAGTTCTGCGCTACAAAACAACGGGTGTATTTTAGTGATAAAAACAAGAAGGCTAGTTATAAAATAATT…
ECK1457	b1463	JW1458	nhoA	1	0	0	0	0	1	ATGACGCCCATTCTGAATCACTATTTTGCCCGTATTAACTGGTCGGGAGCTGCTGCGGTCAATATTGATACGCTTCGTGCATTGCACCTGAAACACAATTGCACCATTCCGTTTGAAAACCTCGACGTTTTGCTGCCGAGGGAAATACAGCTTGATAATCAATCGCCGGAAGAGAAACTGGTGATAGCCCGTCGTGGCGGTTACTGTTTTGAGCAGAATGGCGTGTTTGAGCGGGTGTTACGCGAGCTGGGGTTTAACGTTCGCAGCTTGTTAGGGCGCGTAGTGTTATCAAATCCGCCAGCATTACCGCCGCGCACCCATCGTTTGCTGTTGGTGGAACTGGAAGAGGAAAAATGGATTGCTGATGTCGGTTTCGGTGGGCAGACGCTAACCGCGCCG…
ECK1458	b1464	JW1459	yddE	1	0	0	0	0	1	ATGAAACCGCAGGTGTACCACGTCGATGCTTTTACCTCACAACCGTTTCGCGGCAATTCTGCCGGTGTTGTTTTCCCCGCCGATAATCTTAGCGAAGCGCAAATGCAGCTTATCGCCCGCGAGTTAGGCCATTCGGAAACTGCTTTTCTGCTGCACAGCGACGACAGCGATGTGCGCATCCGCTACTTTACGCCAACGGTTGAAGTGCCGATTTGCGGTCACGCGACAGTAGCTGCGCACTATGTACGTGCGAAGGTGTTAGGTTTAGGAAATTGCACGATCTGGCAAACATCGCTGGCAGGAAAACATCGCGTGACTATCGAAAAGCACAACGATGATTATCGTATTTCGCTGGAACAAGGTACGCCGGGCTTTGAGCCACCGCTGGAAGGTGAAACA…
ECK1465	b1471	JW1467	yddK	1	0	0	0	0	1	ATGATCACTGACCTTATATTACACAATCATCCCAGGATGAAAACAATCACTTTAAACGACAACCATATTGCACATTTAAACGCCAAAAACACTACAAAACTGGAATATTTAAACTTAAGCAATAACAATTTACTGCCAACCAATGACATTGATCAACTAATATCATCAAAACATCTTTGGCATGTATTAGTTAACGGCATCAACAATGATCCACTTGCACAAATGCAGTACTGGACTGCAGTAAGAAATATAATTGATGACACTAATGAAGTGACCATTGATTTATCAGGACTTAATTTAACCACTCAACCACCAGGGCTGCAAAACTTCACATCTATCAATCTTGATAATAACCAATTCACACATTTTGATGCAACCAACTACGATAGACTCGTAAAG…
ECK1466	b1472	JW1468	yddL	1	0	0	0	1	2	ATGAAATTAAAAATAGTTGCGGTGGTTGTAACTGGTTTGTTAGCTGCGAACGTAGCACACGCTGCCGAAGTCTATAACAAGGATGGTAATAAACTCGACCTTTATGGCAAGGTTACCGCTCTACGTTATTTTACTGATGATAAGCGTGACGATGGTGATAAAACTTATGCCCGTCTCGGCTTTAAAGGAGAAACGCAAATCAATGATCAAATGATTGGTTTTGGTCACTGGGAATATGATTTTAAAGGCTATAACGATGAAGCCAACGGCTCGCGCGGC
ECK1471	b1477	JW5908	yddM	1	0	0	0	0	1	ATGAAAATGGCCAATCATCCCCGCCCGGGGGACATTATTCAGGAATCACTGGACGAACTTAATGTCAGCCTGCGCGAGTTTGCCAGAGCAATGGAAATTGCTCCCTCAACGGCAAGCCGATTGCTGACAGGAAAAGCAGCTTTGACGCCAGAAATGGCGATTAAACTTTCCGTGGTGATCGGCAGTTCGCCGCAAATGTGGCTGAATCTGCAAAACGCCTGGAGTCTGGCAGAGGCAGAAAAAACAGTGGATGTGTCGCGATTACGCCGTCTGGTTACGCAATAA
ECK1479	b1485	JW1480	ddpC	1	0	0	0	0	1	ATGATGCTAAGCGAGGAAACGTCCGCCGTACGCCCACAAAAACAAACGCGATTTAACGGTGCAAAACTGGTATGGATGCTGAAAGGCAGTCCGCTCACCGTGACCAGCGCAGTCATCATTGTATTAATGCTATTGATGATGATTTTTTCACCGTGGCTGGCGACGCATGATCCCAACGCCATTGATTTAACCGCCCGCCTTTTGCCGCCTTCTGCGGCGCACTGGTTTGGCACCGATGAAGTGGGACGCGATCTGTTTAGCCGCGTACTGGTCGGCAGTCAGCAATCAATTCTCGCCGGATTAGTCGTGGTTGCCATTGCGGGTATGATTGGTTCGCTACTCGGATGTCTATCCGGTGTGCTTGGTGGACGCGCAGACGCCATCATCATGCGCATCATG…
ECK1501	b1508	JW1501	hipB	0	0	0	0	1	1	ATGATGAGCTTTCAGAAGATCTATAGCCCAACGCAATTGGCGAATGCAATGAAACTGGTTCGCCAGCAAAATGGCTGGACGCAGAGCGAGCTGGCGAAAAAAATTGGTATTAAGCAGGCGACGATTTCCAATTTCGAAAACAACCCTGACAATACCACGCTCACGACATTTTTTAAGATTTTACAGTCGCTTGAACTCTCAATGACGCTATGCGACGCGAAAAATGCCTCGCCAGAATCAACAGAACAGCAAAATCTGGAGTGGTAA
ECK1516	b1523	JW1516	yneG	1	0	0	0	0	1	ATGCAGTCTCTCGATCCACTCTTCGCGCGTTTATCCCGTTCAAAATTTCGCTCTCGCTTTCGTCTGGGCATGAAAGAGCGTCAGTATTGCCTGGAGAAAGGCGCGCCAGTCATCGAACAACATGCGGCGGATTTTGTCGCTAAACGTCTTGCTCCGGCATTACCGGCTAATGACGGTAAGCAAACCCCCATGCGCGGGCATCCGGTGTTTATCGCTCAGCACGCCACCGCGACCTGCTGTCGCGGTTGTCTGGCTAAGTGGCATAACATTCCGCAGGGTGTTTCGTTAAGCGAAGAACAACAACGTTATATCGTGGCGGTAATCTATCACTGGCTGGTTGTACAGATGAATCAGCCATGA
ECK1524	b1531	JW5249	marA	1	0	0	0	0	1	ATGTCCAGACGCAATACTGACGCTATTACCATTCATAGCATTTTGGACTGGATCGAGGACAACCTGGAATCGCCACTGTCACTGGAGAAAGTGTCAGAGCGTTCGGGTTACTCCAAATGGCACCTGCAACGGATGTTTAAAAAAGAAACCGGTCATTCATTAGGCCAATACATCCGCAGCCGTAAGATGACGGAAATCGCGCAAAAGCTGAAGGAAAGTAACGAGCCGATACTCTATCTGGCAGAACGATATGGCTTCGAGTCGCAACAAACTCTGACCCGAACCTTCAAAAATTACTTTGATGTTCCGCCGCATAAATACCGGATGACCAATATGCAGGGCGAATCGCGCTTTTTACATCCATTAAATCATTACAACAGCTAG
ECK1527	b1534	JW1527	ydeE	1	0	0	0	0	1	ATGAACTTATCCCTACGACGCTCTACCAGCGCCCTTCTTGCCTCGTCGTTGTTATTAACCATCGGACGCGGCGCTACGCTGCCATTTATGACCATTTACTTGAGTCGCCAGTACAGCCTGAGTGTCGATCTAATCGGTTATGCGATGACAATTGCGCTCACTATTGGCGTCGTTTTTAGCCTCGGTTTTGGTATCCTGGCGGATAAGTTCGACAAGAAACGCTATATGTTACTGGCAATTACCGCCTTCGCCAGCGGTTTTATTGCCATTACTTTAGTGAATAACGTGACGCTGGTTGTGCTCTTTTTTGCCCTCATTAACTGCGCCTATTCTGTTTTTGCTACCGTGCTGAAAGCCTGGTTTGCCGACAATCTTTCGTCCACCAGCAAAACGAAAATC…
ECK1543	b1549	JW5252	ydfO	0	0	0	0	1	1	ATGGATCAGGTAGTCATTTTTAAACAAATATTTGATAAAGTTCGAAACGATTTAAACTATCAATGGTTTTATTCTGAGCTAAAACGTCACAATGTCTCACATTACATTTACTATTTAGCCACAGAGAATGTTCATATTGTATTAAAAAATGATAATACAGTGTTATTAAAGGGCCTAAAAAACATTGTGTCTGTCAAATTTTCAAAGGATAGGCATCTTATAGAAACGACCTCTAATAAGCTGAAATCCAGAGAGATCACATTTCAGGAATACAGAAGAAACCTTGCTAAAGCAGGAGTTTTTCGGTGGGTTACAAATATCCACGAACAAAAAAGATATTACTATACCTTTGATAATTCATTACTATTTACTGAAAGCATCCAGAAAACTACACAGATC…
ECK1549	b1555	JW1547	ydfR	1	0	0	0	0	1	ATGACTCAAGACTATGAACTGGTTGTGAAAGGAGTCCGTAATTTTGAGAATAAAGTTACGGTAACTGTAGCCTTACAGGACAAAGAACGCTTTGACGGTGAAATTTTTGACCTGGATGTCGCCATGGACCGTGTTGAAGGAGCTGCGCTGGAGTTTTATGAGGCAGCAGCCAGAAGGAGCGTCCGGCAAGTCTTCCTGGAAGTAGCAGAAAAATTGTCAGAAAAAGTTGAGTCTTATCTGCAGCATCAGTACTCCTTTAAGATTGAAAATCCTGCCAATAAGCACGAGCGTCCTCATCATAAATATCTATGA
ECK1550	b1556	JW5255	essQ	1	0	0	0	0	1	ATGAAATCAATGGATAAGTTAACAACAGGTGTTGCCTATGGCACATCGGCGGGTAATGCTGGTTTCTGGGCATTGCAGTTACTCGATAAAGTAACTCCGTCACAGTGGGCTGCAATCGGTGTGCTGGGTAGCCTGGTTTTTGGCCTGCTGACGTATCTGACAAATCTTTATTTCAAGATTAAAGAAGACAGGCGTAAGGCTGCGAGAGGAGAGTAA
ECK1557	b1563	JW1555	relE	1	0	0	0	0	1	ATGGCGTATTTTCTGGATTTTGACGAGCGGGCACTAAAGGAATGGCGAAAGCTGGGCTCGACGGTACGTGAACAGTTGAAAAAGAAGCTGGTTGAAGTACTTGAGTCACCCCGGATTGAAGCAAACAAGCTCCGTGGTATGCCTGATTGTTACAAGATTAAGCTCCGGTCTTCAGGCTATCGCCTTGTATACCAGGTTATAGACGAGAAAGTTGTCGTTTTCGTGATTTCTGTTGGGAAAAGAGAACGCTCGGAAGTATATAGCGAGGCGGTCAAACGCATTCTCTGA
ECK1558	b1564	JW1556	relB	0	0	0	0	1	1	ATGGGTAGCATTAACCTGCGTATTGACGATGAACTTAAAGCGCGTTCTTACGCCGCGCTTGAAAAAATGGGTGTAACTCCTTCTGAAGCGCTTCGTCTCATGCTCGAGTATATCGCTGACAATGAACGCTTGCCGTTCAAACAGACACTCCTGAGTGATGAAGATGCTGAACTTGTGGAGATAGTGAAAGAACGGCTTCGTAATCCTAAGCCAGTACGTGTGACGCTGGATGAACTCTGA
ECK1559	b1565	JW1557	ydfV	1	0	0	0	0	1	ATGTCATTACAAGTATCGCACTACAACATGCTTAGGGCAAGTCACGAAGGAAGTCAGAAAGTAGTCGTAAGAACGGTGATCACTGTCCGCTTTGTGCCAGGAGCAGCCATTGCTAAGTCCATCCTGTATTGTGCAGGTCAGCTCGTTTTTAAAGAGTCCGGCCATCATCTTACTGGTACAGACACCATATACTTTGTGACGGTCAGGCTACATATGCACAACTCAACTTATTCATCTATTTTTTGCTTTAGCATGTCAGTGTTGCTTTCTCGTCGGCGGGTGAGCGGTGACCTGACCTGTCGATAA
ECK1564	b1570	JW1562	dicA	1	0	1	0	1	3	ATGGAAACAAAAAATTTAACTATCGGCGAACGCATCAGGTATCGTCGGAAAAACCTCAAACACACCCAAAGGTCTCTTGCTAAAGCCCTGAAAATCTCCCATGTGTCTGTATCACAATGGGAACGGGGTGATAGTGAACCTACAGGGAAGAACCTTTTTGCCCTCAGTAAAGTATTGCAATGCTCACCAACATGGATTCTATTTGGCGATGAAGACAAGCAACCAACACCACCTGTTGAGAAGCCAGTTGCCTTATCCCCCAAAGAACTAGAGCTCCTTGAGCTGTTTAATGCACTGCCAGAATCAGAACAGGATACCCAGCTCGCCGAAATGCGAGCTCGAGTAAAAAACTTCAATAAACTCTTTGAAGAATTACTAAAAGCCCGTCAGCGGACAAAT…
ECK1566	b1572	JW1564	ydfB	0	0	1	0	0	1	ATGGATTTCGACACAATCATGGAAAAGGCTTACGAAGAATACTTCGAAGGCCTTGCCGAAGGCGAAGAAGCTCTCAGCTTCAGTGAGTTTAAACAGGCGCTTTCCAGTTCGGCAAAATCTAACGGCTGA
ECK1572	b1578	JW1570	insD	1	0	0	0	0	1	ATGCCTGCGATCAATGCCAAACGTGTTTACCGGATCATGCGCCAGAATGCGCTGTTGCTTGAGCGAAAACCTGCTGTACCGCCATCGAAACGGGCACATACAGGCAGAGTGGCCGTGAAAGAAAGCAATCAGCGATGGTGCTCTGACGGGTTCGAGTTCTGCTGTGATAACGGAGAGAGACTGCGTGTCACGTTCGCGCTGGACTGCTGTGATCGTGAGGCACTGCACTGGGCGGTCACTACCGGCGGCTTCAACAGTGAAACAGTACAGGACGTCATGCTGGGAGCGGTGGAACGCCGCTTCGGCAACGATCTTCCGTCGTCTCCAGTGGAGTGGCTGACGGATAATGGTTCATGCTACCGGGCTAATGAAACACGCCAGTTCGCCCGGATGTTGGGA…
ECK1577	b1582	JW1574	ynfA	1	0	0	0	0	1	ATGATTAAAACAACGTTACTATTTTTTGCTACTGCGCTGTGTGAAATTATTGGATGCTTTCTGCCCTGGTTGTGGTTAAAACGAAACGCCAGTATCTGGCTGTTGCTTCCGGCGGGGATTTCACTGGCGCTGTTTGTCTGGTTGTTAACGTTGCATCCAGCGGCGAGTGGGCGTGTTTACGCGGCTTATGGTGGCGTTTATGTCTGCACGGCGTTGATGTGGCTGCGCGTTGTGGATGGCGTGAAACTGACTCTTTATGACTGGACGGGTGCGTTGATTGCGCTTTGCGGCATGTTGATCATTGTTGCGGGCTGGGGGCGCACGTAG
ECK1581	b1586	JW5259	ynfD	1	0	0	0	0	1	ATGAAACTCTCAACCTGCTGTGCCGCGCTTCTGCTCGCCCTCGCCTCACCCGCGGTACTCGCCGCGCCGGGATCCTGTGAGCGCATACAGAGCGATATATCACAGCGCATTATCAATAATGGCGTACCCGAAAGCAGCTTCACGTTAAGTATTGTACCCAATGACCAGGTTGATCAGCCTGATTCCCAGGTCGTCGGCCATTGCGCTAATGATACGCATAAAATTCTCTATACCCGCACCACCAGCGGTAACGTCTCTGCTCCCGCGCAGTCTAGCCAGGATGGCGCGCCTGCCGAACCGCAGTAA
ECK1584	b1589	JW1581	ynfG	1	0	0	0	0	1	ATGACCACACAATATGGATTTTTTATCGATTCCAGCCGCTGTACTGGCTGTAAAACCTGCGAACTGGCGTGCAAAGATTTTAAAGATCTTGGCCCGGAAGTCAGTTTCCGCCGTATTTATGAATACGCTGGCGGCGACTGGCAGGAAGATAATGGCGTCTGGCACCAGAACGTGTTCGCTTATTATCTCTCCATCTCCTGTAACCATTGCGATGACCCCGCATGTACAAAAGTCTGCCCCAGCGGCGCAATGCATAAGCGTGAAGATGGCTTTGTGGTGGTTGATGAAGATGTTTGTATCGGCTGCCGCTACTGCCACATGGCTTGTCCGTACGGCGCGCCACAGTACAATGCTGAAAAAGGGCACATGACGAAGTGCGATGGTTGTTATTCGCGCGTC…
ECK1594	b1599	JW1591	mdtI	1	0	0	0	0	1	ATGGCGCAGTTTGAATGGGTTCACGCCGCCTGGCTGGCATTGGCAATCGTGCTGGAAATCGTTGCTAACGTCTTTTTGAAATTTTCTGACGGCTTTCGTCGCAAAATATTTGGCTTGCTCTCCCTGGCGGCGGTGCTGGCTGCCTTTAGTGCGCTTTCTCAAGCCGTTAAAGGGATCGACTTGTCTGTCGCTTATGCATTGTGGGGCGGGTTTGGTATTGCCGCCACGTTAGCCGCAGGTTGGATCTTGTTTGGTCAACGGTTAAATCGTAAAGGCTGGATTGGCCTGGTCTTGCTGTTGGCTGGAATGATCATGGTGAAACTTGCCTGA
ECK1604	b1609	JW1601	rstB	1	0	0	0	0	1	ATGAAAAAACTGTTTATCCAGTTTTACCTGTTATTGTTTGTCTGCTTCCTTGTGATGTCTCTGCTGGTTGGGCTGGTGTACAAATTTACCGCCGAACGCGCGGGCAAACAGTCGCTGGATGATTTGATGAACAGTTCGCTGTATCTGATGCGCAGCGAATTGCGTGAGATCCCCCCACACGACTGGGGTAAAACTCTGAAAGAGATGGATTTAAATCTCTCTTTCGATCTGCGTGTCGAGCCACTGAGTAAATACCATCTTGATGATATTTCCATGCACCGACTGCGTGGCGGCGAAATTGTCGCCCTGGACGATCAGTACACGTTTTTGCAGCGTATCCCGCGCAGCCACTACGTGCTGGCAGTTGGTCCTGTTCCTTATCTTTATTATCTCCATCAG…
ECK1605	b1610	JW1602	tus	1	0	0	0	0	1	ATGGCGCGTTACGATCTCGTAGACCGACTCAACACTACCTTTCGCCAGATGGAACAAGAGCTGGCTATATTTGCCGCTCATCTTGAGCAACACAAGCTATTGGTTGCCCGCGTGTTCTCTTTGCCGGAGGTAAAAAAAGAGGATGAGCATAATCCGCTTAATCGTATTGAGGTAAAACAACATCTCGGCAACGACGCGCAGTCGCTGGCGTTGCGTCATTTCCGCCATTTATTTATTCAACAACAGTCCGAAAATCGCAGCAGCAAGGCCGCTGTCCGTCTGCCTGGCGTGTTGTGTTACCAGGTCGATAACCTTTCGCAAGCAGCGTTGGTCAGTCATATTCAGCACATCAATAAACTCAAGACCACGTTCGAGCATATCGTCACGGTTGAATCAGAA…
ECK1609	b1614	JW1606	ydgA	1	0	0	0	0	1	ATGAATAAATCGCTGGTAGCGGTAGGCGTCATTGTTGCGCTAGGCGTAGTCTGGACAGGCGGCGCATGGTATACAGGCAAGAAGATTGAAACCCATCTCGAAGACATGGTCGCGCAGGCGAACGCGCAACTCAAACTGACAGCTCCTGAATCCAACCTGGAAGTGAGTTATCAAAACTATCATCGCGGCGTATTCAGCAGCCAGTTGCAACTGTTGGTGAAACCCATTGCCGGGAAAGAAAATCCGTGGATTAAAAGCGGTCAGAGCGTCATCTTCAACGAATCGGTTGATCATGGTCCCTTCCCGCTTGCCCAGCTTAAAAAACTGAACCTGATCCCGTCGATGGCATCAATTCAAACCACGCTGGTTAATAACGAAGTAAGCAAACCACTGTTTGAT…
ECK1613	b1618	JW1610	uidR	1	0	0	0	0	1	ATGATGGATAACATGCAGACTGAAGCACAACCGACACGGACCCGGATCCTCAATGCTGCCAGAGAGATTTTTTCAGAAAATGGATTTCACAGTGCCTCGATGAAAGCCATCTGTAAATCTTGCGCCATTAGTCCCGGGACGCTCTATCACCATTTCATCTCCAAAGAAGCCTTGATTCAGGCGATTATCTTACAGGACCAGGAGAGGGCGCTGGCCCGTTTCCGGGAACCGATTGAAGGGATTCATTTCGTTGACTATATGGTCGAGTCCATTGTCTCTCTCACCCATGAAGCCTTTGGACAACGGGCGCTGGTGGTTGAAATTATGGCGGAAGGGATGCGTAACCCACAGGTCGCCGCCATGCTTAAAAATAAGCATATGACGATCACGGAATTTGTT…
ECK1630	b1634	JW1626	dtpA	1	0	0	0	0	1	GTGTCCACTGCAAACCAAAAACCAACTGAAAGCGTCAGTTTGAACGCTTTCAAACAACCGAAGGCGTTCTATCTCATCTTCTCGATTGAGTTATGGGAACGTTTTGGTTATTACGGCCTACAAGGAATTATGGCTGTTTACCTGGTTAAACAACTGGGTATGTCTGAAGCGGATTCAATCACCCTTTTCTCTTCCTTTAGTGCCCTGGTTTATGGTCTGGTCGCTATCGGCGGCTGGTTAGGTGACAAGGTACTGGGTACTAAACGCGTAATTATGCTCGGCGCTATTGTGCTGGCGATTGGTTATGCTCTGGTTGCCTGGTCTGGTCACGACGCCGGTATCGTTTATATGGGTATGGCGGCTATTGCGGTCGGTAACGGCCTGTTTAAAGCTAACCCG…
ECK1633	b1637	JW1629	tyrS	1	1	1	1	1	5	ATGGCAAGCAGTAACTTGATTAAACAATTGCAAGAGCGGGGGCTGGTAGCCCAGGTGACGGACGAGGAAGCGTTAGCAGAGCGACTGGCGCAAGGCCCGATCGCGCTCTATTGCGGCTTCGATCCTACCGCTGACAGCTTGCATTTGGGGCATCTTGTTCCATTGTTATGCCTGAAACGCTTCCAGCAGGCGGGCCACAAGCCGGTTGCGCTGGTAGGCGGCGCGACGGGTCTGATTGGCGACCCGAGCTTCAAAGCTGCCGAGCGTAAGCTGAACACCGAAGAAACTGTTCAGGAGTGGGTGGACAAAATCCGTAAGCAGGTTGCCCCGTTCCTCGATTTCGACTGTGGAGAAAACTCTGCTATCGCGGCGAACAACTATGACTGGTTCGGCAATATG…
ECK1634	b1638	JW1630	pdxH	0	0	0	0	1	1	ATGTCTGATAACGACGAATTGCAGCAAATCGCGCATCTGCGCCGTGAATACACCAAAGGCGGGTTACGCCGCCGCGATCTTCCCGCCGATCCATTAACCCTTTTTGAACGTTGGCTCTCTCAGGCTTGTGAAGCCAAACTGGCGGACCCTACCGCGATGGTGGTCGCTACCGTGGATGAACATGGTCAGCCTTATCAGCGCATCGTTTTACTCAAACATTACGACGAAAAAGGCATGGTGTTTTACACCAACCTCGGCAGCCGTAAAGCACATCAAATCGAAAATAATCCGCGCGTTAGCCTGCTGTTCCCGTGGCATACCCTTGAGCGCCAGGTGATGGTGATCGGTAAAGCAGAACGACTTTCGACTCTCGAAGTGATGAAATATTTTCATAGCCGC…
ECK1644	b1648	JW5827	ydhL	1	0	0	0	1	2	GTGGCGGAGCAATTAGAGTTCTTTCCCGTCCAGAGCCCGTGCCGGGGAATTTGCCAGTCTGACGAACGCGGGTTTTGTCGCGGCTGTTTTCGTAGTCGTGATGAGCGTTTTAACTGGAATAAAATGAGCGATGGCGAAAAACAAGAGGTGCTGCGCCTTTGTCGGCAGCGATTAATGCGCAAATTACGCGCAAATAAGCCAGCGTCATCAGACGAACCGGAGCAACCATCACTCTTTTGA
ECK1648	b1652	JW1644	rnt	1	0	0	0	1	2	ATGTCCGATAACGCTCAACTTACCGGTCTGTGCGACCGTTTTCGTGGTTTTTATCCTGTTGTGATCGATGTTGAAACAGCCGGATTTAACGCCAAAACCGATGCGCTGCTTGAGATTGCCGCCATCACCCTGAAAATGGATGAACAAGGCTGGCTGATGCCGGACACCACATTACATTTCCACGTCGAACCATTTGTCGGCGCAAATTTGCAACCAGAAGCCCTCGCCTTCAACGGCATTGACCCGAACGATCCCGATCGCGGCGCGGTCAGCGAATACGAGGCGCTGCACGAAATTTTTAAAGTTGTACGTAAAGGTATTAAAGCGAGCGGCTGTAACCGCGCCATTATGGTGGCGCACAATGCCAATTTTGATCACAGCTTTATGATGGCCGCCGCA…
ECK1650	b1654	JW1646	grxD	1	0	0	0	0	1	ATGAGCACCACTATCGAAAAAATCCAACGCCAGATTGCTGAAAACCCGATCCTGCTGTACATGAAAGGTTCACCGAAACTGCCGAGCTGCGGTTTCTCTGCCCAGGCAGTCCAGGCGCTTGCCGCATGTGGCGAACGTTTTGCCTATGTTGATATTCTGCAGAATCCGGACATTCGTGCGGAACTGCCGAAATATGCTAACTGGCCGACCTTCCCGCAACTGTGGGTTGACGGCGAGCTGGTCGGCGGTTGTGATATCGTGATCGAAATGTATCAGCGTGGCGAACTGCAGCAGCTGATCAAAGAAACTGCCGCTAAATACAAGTCTGAAGAGCCGGACGCGGAATAA
ECK1658	b1662	JW1654	ribC	1	0	1	1	1	4	ATGTTTACGGGGATTGTACAGGGCACCGCAAAACTGGTGTCGATTGACGAGAAACCAAATTTTCGTACGCATGTGGTGGAGTTACCCGACCACATGCTGGACGGCCTGGAAACCGGTGCTTCCGTGGCGCATAACGGTTGCTGCCTGACCGTGACGGAAATTAACGGCAACCATGTCAGTTTTGACCTGATGAAAGAAACGTTACGCATTACCAATCTTGGCGATTTAAAAGTGGGGGATTGGGTAAACGTTGAGCGTGCGGCGAAATTCAGTGATGAAATTGGCGGACACTTAATGTCAGGTCATATTATGACCACTGCTGAAGTGGCGAAAATATTAACCTCAGAAAATAATCGCCAGATCTGGTTTAAAGTCCAGGATAGTCAGTTGATGAAATAT…
ECK1663	b1667	JW1657	ydhR	1	0	0	0	0	1	ATGGCAACTTTGTTACAACTTCATTTTGCTTTTAATGGCCCATTTGGCGACGCAATGGCTGAGCAGCTTAAACCACTTGCTGAGTCGATTAATCAGGAACCTGGTTTTCTGTGGAAGGTATGGACAGAAAGTGAAAAGAACCACGAAGCCGGTGGGATCTACCTTTTCACTGATGAAAAAAGCGCCCTTGCCTATCTGGAAAAACATACTGCCCGACTGAAAAATCTCGGCGTTGAGGAAGTTGTCGCCAAAGTTTTCGATGTCAATGAGCCACTTAGTCAAATCAATCAGGCAAAACTCGCCTGA
ECK1667	b1671	JW5271	ydhX	1	0	0	0	0	1	ATGTCCTTCACTCGACGCAAATTTGTTCTGGGGATGGGAACAGTAATCTTTTTTACTGGTTCTGCGTCTTCTCTGTTAGCGAACACGAGGCAAGAAAAGGAAGTTCGGTATGCCATGATTCATGACGAGTCACGGTGCAATGGCTGTAATATTTGCGCCCGCGCATGCCGTAAAACTAACCACGTCCCCGCTCAGGGAAGCCGTTTATCGATAGCACACATTCCAGTCACCGATAACGACAACGAAACGCAGTATCACTTTTTTCGCCAGTCATGTCAGCACTGCGAAGATGCTCCGTGCATCGACGTTTGCCCGACGGGGGCGTCGTGGCGTGATGAGCAGGGGATCGTGCGGGTAGAAAAATCGCAGTGCATCGGCTGCAGTTATTGCATTGGCGCT…
ECK1680	b1684	JW1674	sufA	1	0	0	0	0	1	ATGGACATGCATTCAGGAACCTTTAACCCACAAGATTTCGCCTGGCAAGGCTTAACGCTGACACCCGCAGCGGCGATACACATCCGTGAGCTGGTGGCAAAGCAGCCGGGTATGGTCGGCGTGCGCTTAGGCGTGAAGCAAACGGGCTGCGCGGGCTTTGGCTATGTGCTCGACAGTGTTAGCGAGCCGGACAAAGACGATCTGCTGTTTGAACACGACGGCGCGAAGCTGTTTGTCCCGCTGCAAGCGATGCCGTTTATTGATGGCACGGAAGTCGATTTCGTTCGTGAAGGACTTAATCAGATATTCAAATTTCACAACCCTAAAGCCCAGAATGAATGTGGCTGTGGCGAAAGCTTTGGGGTATAG
ECK1683	b1686	JW1676	menI	1	0	0	0	0	1	ATGATATGGAAACGGAAAATCACCCTGGAAGCACTGAATGCTATGGGTGAAGGAAACATGGTGGGGTTCCTGGATATTCGCTTTGAACATATTGGTGATGACACCCTTGAAGCGACAATGCCAGTAGACTCGCGGACAAAGCAGCCTTTCGGGTTGCTGCATGGAGGAGCATCCGTGGTACTGGCCGAAAGTATCGGTTCCGTTGCCGGTTATTTATGTACCGAAGGTGAGCAAAAAGTGGTTGGTCTGGAAATCAATGCTAACCACGTCCGCTCGGCACGAGAAGGGCGGGTGCGCGGCGTATGCAAACCGTTGCATCTCGGTTCGCGTCACCAGGTCTGGCAGATTGAAATCTTCGATGAGAAAGGGCGTTTGTGCTGTTCGTCACGATTGACGACC…
ECK1687	b1689	JW1679	ydiL	0	0	1	0	0	1	ATGAACGCTTATGAACTCCAGGCACTCCGCCATATTTTTGCCATGACTATTGATGAATGCGCGACCTGGATTGCCCAGACCGGTGACAGTGAAAGCTGGCGTCAGTGGGAAAATGGCAAGTGTGCCATTCCTGATCGTGTAGTCGAGCAACTGTTGGCTATGCGTCAGCAAAGAAAAAAACATCTTCATGCCATCATAGAGAAAATAAATAACCGCATCGGCAACAACACCATGCGTTTTTTCCCCGACTTAACCGCATTTCAACGAGTCTACCCTGATGGCAATTTTATTGACTGGAAGATCTATCAATCGGTAGCTGCTGAATTATATGCACACGATCTGGAGCGGCTTTGTTAA
ECK1693	b1695	JW5275	ydiO	1	0	0	0	0	1	ATGGATTTTTCTTTAACTGAAGAACAAGAACTGCTGCTGGCCAGTATTCGCGAACTGATTACGACTAACTTTCCGGAAGAGTATTTCCGCACCTGCGATCAAAACGGGACATATCCGCGTGAGTTTATGCGGGCGCTGGCGGATAACGGTATTTCCATGCTTGGCGTGCCGGAAGAATTTGGTGGTATCCCTGCGGATTACGTCACCCAAATGCTGGCGCTGATGGAAGTGTCAAAATGCGGTGCTCCGGCATTTTTAATTACCAACGGTCAATGTATTCACAGTATGCGCCGTTTCGGTTCTGCAGAGCAGCTACGTAAAACGGCAGAGAGCACCCTGGAAACGGGTGATCCCGCCTATGCCCTGGCGTTGACGGAACCAGGTGCTGGCTCAGATAAC…
ECK1696	b1698	JW1688	ydiR	1	0	0	0	0	1	ATGAGTCAATTAAACAGCGTCTGGGTCTTTAGCGATAATCCTGAACGTTATGCTGAACTGTTTGGCGGCGCTCAGCAATGGGGCCAACAGGTGTATGCCATTGTACAAAATACCGACCAGGCGCAGGCAGTTATGCCTTATGGTCCAAAATGTCTTTATGTTCTTGCGCAAAACGACGCGCTGCAACGCACTGAAAATTACGCCGAAAGCATTGCTGCCCTGCTGAAAGATAAACACCCCGCTATGTTGCTGTTGGCCGCGACGAAACGTGGTAAAGCGCTGGCAGCACGGTTAAGTGTGCAACTGAATGCGGCGCTGGTGAACGATGCCACGGCGGTGGATATTGTCGATGGTCACATTTGCGCCGAACACCGGATGTATGGCGGGTTAGCGTTCGCT…
ECK1698	b1700	JW1690	ydiT	1	0	0	0	0	1	ATGAGCCAGAACGCTACGGTTAACGTCGACATCAAATTAGGCGTCAATAAATTCCATGTTGATGAGGGCCACCCGCATATCATTCTGGCGGAAAATCCCGATATCAATGAATTCCATAAATTAATGAAAGCCTGCCCTGCCGGACTTTATAAGCAGGATGACGCAGGAAACATTCATTTTGATTCCGCCGGTTGTCTGGAGTGCGGCACCTGTCGGGTGCTGTGCGGTAACACTATTCTCGAACAGTGGCAATATCCCGCAGGCACCTTCGGTATTGATTTTCGCTACGGCTAA
ECK1702	b1704	JW1694	aroH	1	0	0	0	0	1	ATGAACAGAACTGACGAACTCCGTACTGCGCGTATTGAGAGCCTGGTAACGCCCGCCGAACTCGCGCTACGGTATCCCGTAACGCCTGGCGTCGCCACCCATGTCACCGACTCCCGCCGCAGAATTGAAAAAATACTGAATGGTGAAGATAAGCGACTGTTGGTCATTATTGGCCCCTGCTCGATCCACGATCTCACCGCTGCAATGGAGTACGCCACCCGTCTGCAGTCGCTGCGCAACCAGTACCAGTCACGGCTGGAAATCGTAATGCGCACCTATTTTGAAAAACCACGAACTGTTGTCGGCTGGAAAGGACTAATCTCCGATCCAGATTTAAACGGCAGCTATCGGGTAAATCACGGTCTGGAGCTGGCGCGCAAATTACTTTTACAGGTAAAT…
ECK1708	b1710	JW1700	btuE	1	0	0	0	0	1	ATGCAAGATTCCATTCTGACGACCGTAGTGAAAGATATCGACGGTGAAGTGACCACGCTGGAGAAGTTCGCCGGTAATGTGCTGTTGATTGTCAATGTCGCCTCAAAGTGTGGCTTAACGCCGCAATATGAGCAGTTGGAGAATATTCAGAAAGCCTGGGTCGATCGAGGTTTTATGGTGCTGGGATTCCCGTGCAACCAGTTTCTGGAACAAGAACCGGGCAGCGATGAAGAGATTAAAACTTACTGTACCACCACATGGGGGGTGACGTTCCCGATGTTCAGTAAGATTGAAGTTAATGGCGAAGGACGCCATCCGCTGTATCAAAAATTGATTGCCGCAGCGCCGACCGCAGTCGCGCCGGAAGAGAGCGGATTCTATGCCCGTATGGTCAGCAAA…
ECK1710	b1712	JW1702	ihfA	0	0	0	0	1	1	ATGGCGCTTACAAAAGCTGAAATGTCAGAATATCTGTTTGATAAGCTTGGGCTTAGCAAGCGGGATGCCAAAGAACTGGTTGAACTGTTTTTCGAAGAGATCCGTCGCGCTCTGGAAAACGGCGAACAGGTGAAACTCTCTGGTTTTGGTAACTTCGATCTGCGTGATAAGAATCAACGCCCGGGACGTAACCCGAAAACGGGCGAGGATATTCCCATTACAGCACGGCGCGTGGTGACCTTCAGACCCGGGCAGAAGTTAAAAAGCCGGGTCGAAAACGCTTCGCCCAAAGACGAGTAA
ECK1711	b1713	JW1703	pheT	0	1	1	1	1	4	ATGAAATTCAGTGAACTGTGGTTACGCGAATGGGTGAACCCGGCGATTGATAGCGATGCGCTGGCAAATCAAATCACTATGGCGGGCCTGGAAGTTGACGGTGTAGAACCGGTTGCCGGCAGCTTCCACGGCGTGGTCGTTGGTGAAGTGGTTGAGTGTGCGCAGCATCCGAACGCTGACAAACTGCGTGTGACAAAAGTGAATGTCGGCGGCGATCGCCTGCTGGACATCGTCTGCGGTGCGCCAAACTGCCGTCAGGGCCTGCGTGTAGCGGTAGCGACCATTGGTGCTGTTCTGCCGGGTGATTTCAAAATTAAAGCGGCGAAACTGCGTGGCGAACCGTCTGAAGGGATGCTGTGCTCCTTCTCTGAACTGGGCATTTCTGACGATCACAGCGGC…
ECK1712	b1714	JW5277	pheS	0	1	1	1	1	4	ATGTCACATCTCGCAGAACTGGTTGCCAGTGCGAAGGCGGCCATTAGCCAGGCGTCAGATGTTGCCGCGTTAGATAATGTGCGCGTCGAATATTTGGGTAAAAAAGGGCACTTAACCCTTCAGATGACGACCCTGCGTGAGCTGCCGCCAGAAGAGCGTCCGGCAGCTGGTGCGGTTATCAACGAAGCGAAAGAGCAGGTTCAGCAGGCGCTGAATGCGCGTAAAGCGGAACTGGAAAGCGCTGCACTGAATGCGCGTCTGGCGGCGGAAACGATTGATGTCTCTCTGCCAGGTCGTCGCATTGAAAACGGCGGTCTGCATCCGGTTACCCGTACCATCGACCGTATCGAAAGTTTCTTCGGTGAGCTTGGCTTTACCGTGGCAACCGGGCCGGAAATC…
ECK1713	b1715	JW1705	pheM	0	0	0	0	1	1	ATGAATGCTGCTATTTTCCGCTTCTTTTTTTACTTTAGCACCTGA
ECK1714	b1716	JW1706	rplT	1	1	1	1	1	5	ATGGCTCGCGTAAAACGTGGTGTTATTGCACGTGCACGTCACAAGAAAATTTTGAAACAAGCTAAAGGCTACTACGGTGCGCGTTCTCGCGTATACCGCGTTGCCTTCCAGGCTGTTATCAAAGCTGGTCAGTATGCTTACCGTGACCGTCGTCAACGTAAGCGTCAGTTCCGTCAACTGTGGATTGCGCGTATCAACGCAGCAGCACGTCAGAACGGTATTTCTTACAGCAAATTCATCAATGGCCTGAAAAAAGCCTCTGTTGAAATCGACCGTAAGATCCTGGCTGATATCGCAGTATTCGACAAAGTAGCGTTCACCGCTCTGGTTGAAAAAGCGAAAGCAGCTCTGGCATAA
ECK1715	b1717	JW1707	rpmI	0	1	0	0	1	2	ATGCCAAAAATTAAGACCGTACGCGGTGCTGCTAAGCGCTTCAAAAAAACCGGTAAAGGTGGTTTTAAGCACAAGCACGCTAACCTGCGTCACATTCTGACCAAAAAAGCGACCAAACGTAAACGTCACCTGCGTCCGAAAGCCATGGTTTCCAAAGGCGATCTGGGCCTGGTAATCGCGTGCCTGCCGTACGCATAA
ECK1716	b1718	JW5829	infC	1	1	1	1	1	5	ATTAAAGGCGGAAAACGAGTTCAAACGGCGCGCCCTAACCGTATCAATGGCGAAATTCGCGCCCAGGAAGTTCGCTTAACAGGTCTGGAAGGCGAGCAGCTTGGTATTGTGAGTCTGAGAGAAGCTCTGGAGAAAGCAGAAGAAGCCGGAGTAGACTTAGTCGAGATCAGCCCTAACGCCGAGCCGCCGGTTTGTCGTATAATGGATTACGGCAAATTCCTCTATGAAAAGAGCAAGTCTTCTAAGGAACAGAAGAAAAAGCAAAAAGTTATCCAGGTTAAGGAAATTAAATTCCGTCCTGGTACAGATGAAGGCGACTATCAGGTAAAACTCCGCAGCCTGATTCGCTTTCTCGAAGAGGGTGATAAAGCCAAAATCACGCTGCGTTTCCGCGGTCGT…
ECK1717	b1719	JW1709	thrS	1	1	1	1	1	5	ATGCCTGTTATAACTCTTCCTGATGGCAGCCAACGCCATTACGATCACGCTGTAAGCCCCATGGATGTTGCGCTGGACATTGGTCCAGGTCTGGCGAAAGCCTGTATCGCAGGGCGCGTTAATGGCGAACTGGTTGATGCTTGCGATCTGATTGAAAACGACGCACAACTGTCGATCATTACCGCCAAAGACGAAGAAGGTCTGGAGATCATTCGTCACTCCTGTGCGCACCTGTTAGGGCACGCGATTAAACAACTTTGGCCGCATACCAAAATGGCAATCGGCCCGGTTATTGACAACGGTTTTTATTACGACGTTGATCTTGACCGCACGTTAACCCAGGAAGATGTCGAAGCACTCGAGAAGCGGATGCATGAGCTTGCTGAGAAAAACTACGAC…
ECK1720	b1722	JW1711	ydiY	1	0	0	0	0	1	ATGAAGCTTTTGAAGACAGTTCCTGCCATCGTTATGTTGGCGGGGGGCATGTTTGCGTCACTGAATGCAGCTGCCGATGATTCCGTTTTTACTGTCATGGATGATCCTGCCAGCGCTAAAAAACCTTTCGAAGGTAATCTGAACGCAGGATATCTTGCACAATCAGGCAATACGAAAAGCTCCTCACTTACGGCTGACACCACCATGACCTGGTATGGACACACCACTGCCTGGTCGCTGTGGGGGAACGCCAGTAATACTTCTTCTAATGATGAGCGTTCTTCAGAAAAATATGCGGCGGGCGGGCGTAGCCGTTTTAATTTAACTGATTATGACTATTTATTTGGTCAGGCAAGCTGGCTGACAGACCGTTATAACGGCTATCGAGAGCGCGATGTG…
ECK1722	b1724	JW1713	ydiZ	1	0	0	0	0	1	ATGGCCAGTGGCGATCTTGTCCGTTATGTCATAACCGTCATGTTGCATGAGGATACATTGACTGAAATTAACGAGTTGAATAATTACCTGACTCGCGACGGTTTTTTGCTCACTATGACGGATGATGAGGGAAATATCCATGAGCTGGGAACTAACACTTTTGGACTTATCAGTACCCAAAGTGAAGAAGAAATTAGAGAACTGGTTTCGGGGCTTACCCAAAGTGCAACCGGCAAAGATCCTGAAATCACCATCACGACCTGGGAGGAATGGAATAGCAACAGAAAATAA
ECK1734	b1736	JW1725	chbA	1	0	0	0	0	1	ATGATGGATCTCGATAACATTCCCGATACGCAAACGGAAGCTGAAGAGCTGGAAGAAGTGGTGATGGGGCTGATCATCAACTCCGGACAAGCGCGCAGCCTGGCGTATGCGGCACTGAAACAGGCGAAGCAGGGCGATTTTGCCGCAGCAAAAGCCATGATGGATCAGTCACGGATGGCATTGAATGAAGCGCATCTGGTACAGACGAAACTGATTGAAGGCGATGCGGGCGAAGGTAAGATGAAAGTGAGTCTGGTGCTGGTCCACGCTCAGGATCATTTAATGACGTCCATGCTTGCGCGTGAACTGATTACTGAATTAATTGAGCTTCATGAAAAACTGAAGGCATAA
ECK1736	b1738	JW1727	chbB	1	0	0	0	0	1	ATGGAAAAGAAACACATTTATCTGTTTTGTTCTGCGGGCATGTCTACCTCTTTACTGGTATCAAAAATGCGCGCACAGGCAGAAAAATATGAAGTTCCGGTCATTATTGAAGCATTTCCGGAAACACTGGCTGGTGAAAAAGGTCAGAATGCCGATGTCGTGTTATTAGGGCCGCAGATTGCTTATATGTTGCCCGAAATCCAGCGTTTGTTACCCAACAAACCGGTTGAAGTAATTGACTCGCTGCTTTATGGCAAAGTCGATGGTTTAGGCGTGCTTAAGGCTGCGGTTGCAGCGATTAAAAAAGCCGCAGCAAATTAA
ECK1738	b1740	JW1729	nadE	1	1	1	1	1	5	ATGACATTGCAACAACAAATAATAAAGGCGCTGGGCGCAAAACCGCAGATTAATGCTGAAGAGGAAATTCGTCGTAGTGTCGATTTTCTGAAAAGCTACCTGCAAACTTATCCGTTCATTAAATCACTGGTGCTCGGGATCAGCGGCGGTCAGGACTCCACGCTTGCCGGAAAGCTGTGCCAGATGGCGATTAATGAGCTGCGCCTGGAAACCGGCAACGAATCACTGCAATTTATTGCCGTACGCCTGCCCTATGGTGTTCAGGCCGACGAACAAGATTGCCAGGATGCCATTGCCTTTATTCAACCGGATCGCGTATTAACCGTTAATATCAAGGGCGCGGTATTGGCCAGCGAACAGGCATTGCGGGAAGCAGGCATTGAACTGAGCGATTTTGTC…
ECK1739	b1741	JW1730	cho	1	0	0	0	0	1	GTGGTACGGCGTTTAACTTCTCCGCGGCTCGAATTTGAAGCTGCGGCAATTTATGAATATCCCGAACATTTACGTTCATTCCTTAATGACTTACCCACCCGACCAGGGGTGTATCTGTTTCATGGTGAAAGTGACACCATGCCGCTCTATATCGGCAAAAGCGTTAACATCCGCAGCCGCGTCCTTTCTCATTTACGTACCCCGGATGAAGCCGCCATGCTACGGCAATCCCGACGGATCAGCTGGATATGTACCGCCGGTGAAATCGGCGCTCTGCTCCTTGAAGCGCGATTAATCAAAGAACAACAGCCGCTGTTTAATAAACGGTTGCGCCGCAATCGCCAGCTCTGTGCCCTGCAATTAAATGAAAAGCGCGTCGATGTGGTGTATGCCAAAGAG…
ECK1740	b1742	JW1731	ves	1	0	0	0	0	1	ATGGAATACTTTGATATGCGTAAAATGTCGGTGAATCTGTGGCGAAATGCTGCCGGTGAAACGCGCGAAATTTGCACGTTCCCACCGGCAAAACGTGATTTTTACTGGCGTGCCAGCATTGCATCCATCGCGGCGAATGGGGAGTTTTCTTTGTTTCCCGGCATGGAAAGGATAGTGACGTTGCTGGAAGGCGGCGAGATGCTCCTTGAAAGCGCAGACCGCTTTAACCATACCTTAAAACCGTTCCAGCCTTTTGCCTTTGCAGCGGACCAGGTGGTAAAAGCGAAACTGACGGCAGGGCAGATGTCGATGGATTTCAACATCATGACACGCCTGGATGTCTGTAAGGCGAAAGTCAGAATTGCCGAACGTACGTTTACTACCTTTGGCTCACGCGGC…
ECK1743	b1745	JW1734	astB	1	0	0	0	0	1	ATGAACGCCTGGGAAGTCAATTTCGACGGGCTGGTAGGGCTGACGCATCATTACGCGGGCCTGTCGTTTGGTAATGAAGCCTCTACCCGTCACCGTTTTCAGGTGTCTAACCCGCGACTGGCGGCGAAGCAGGGCTTACTGAAAATGAAAGCCCTTGCCGATGCGGGATTCCCCCAGGCCGTGATCCCGCCGCACGAGCGTCCGTTTATTCCGGTGCTGCGTCAGTTGGGATTCAGTGGTAGCGATGAGCAGGTACTGGAAAAAGTTGCACGCCAGGCACCGCACTGGCTTTCCAGCGTCAGTTCCGCTTCGCCAATGTGGGTAGCCAATGCGGCAACGATCGCGCCATCTGCCGATACGCTGGATGGCAAAGTGCATCTCACCGTTGCCAACCTGAAC…
ECK1745	b1747	JW1736	astA	1	0	0	0	0	1	ATGATGGTCATCCGTCCCGTTGAGCGATCAGATGTCTCGGCGCTGATGCAGCTTGCCAGCAAAACGGGCGGCGGCCTGACGTCGCTTCCCGCCAATGAAGCCACGCTTTCGGCGCGTATCGAAAGGGCAATCAAAACCTGGCAAGGCGAACTGCCCAAAAGTGAGCAGGGCTATGTGTTCGTGCTGGAAGATAGCGAGACAGGCACCGTGGCGGGGATTTGTGCCATTGAGGTGGCGGTTGGGCTGAACGATCCCTGGTACAACTATCGCGTCGGCACGTTGGTTCACGCCTCAAAAGAGCTGAATGTCTATAACGCATTGCCGACGCTGTTTCTCAGTAACGATCACACCGGCAGCAGCGAGCTGTGCACGCTGTTTCTCGACCCGGACTGGCGCAAA…
ECK1751	b1753	JW1742	ynjA	1	0	0	0	0	1	ATGGGTTTACCGCCGCTTAGCAAAATTCCTTTAATTTTACGTCCACAGGCGTGGCTGCATCGTCGCCATTACGGCGAGGTGCTAAGCCCCATTCGCTGGTGGGGGCGGATCCCGTTTATCTTTTATCTGGTGTCGATGTTTGTTGGCTGGCTGGAGCGCAAACGCTCACCGCTCGATCCGGTAGTACGATCGCTTGTCAGCGCGCGCATTGCGCAAATGTGCCTGTGTGAGTTTTGTGTGGATATCACCAGTATGAAAGTCGCCGAGCGCACCGGCAGCAGCGATAAACTGCTGGCAGTGGCTGACTGGCGGCAAAGCCCGCTCTTTAGCGATGAAGAACGGCTGGCGCTGGAGTACGCCGAAGCCGCAAGCGTAACGCCGCCAACGGTCGATGATGCC…
ECK1754	b1756	JW5286	ynjD	1	0	0	0	0	1	ATGCTCTGCGTGAAAAATGTTTCGCTACGTTTACCAGAAAGCCGCTTGCTGACAAACGTTAACTTTACGGTGGATAAAGGTGACATTGTCACGTTAATGGGGCCGTCTGGCTGTGGAAAATCCACTCTGTTTTCATGGATGATTGGTGCACTGGCCGAACAGTTTTCTTGTACAGGTGAGCTATGGCTCAATGAGCAACGGATTGACATCCTACCCACCGCACAGCGTCAGATTGGCATTCTTTTTCAGGATGCACTGTTATTTGACCAGTTCAGTGTCGGGCAAAATTTACTGCTGGCGCTACCGGCGACACTTAAAGGGAATGCCCGACGTAATGCCGTGAATGATGCACTTGAGCGTTCAGGCCTTGAGGGAGCTTTCCATCAGGATCCTGCCACT…
ECK1762	b1764	JW1753	selD	1	0	0	0	0	1	ATGAGCGAGAACTCGATTCGTTTGACCCAATACAGCCACGGAGCTGGTTGCGGCTGTAAAATTTCCCCAAAAGTGTTGGAAACCATCCTGCATAGTGAGCAGGCGAAGTTTGTTGATCCGAATTTGCTTGTGGGTAATGAAACCCGCGACGATGCGGCGGTGTACGATCTGGGCAATGGCACCAGCGTTATCAGTACCACCGACTTCTTTATGCCGATCGTTGATAATCCTTTCGATTTTGGCCGCATTGCGGCGACTAACGCCATCAGCGATATCTTCGCGATGGGGGGCAAACCGATTATGGCGATTGCGATCCTCGGCTGGCCGATTAACAAACTTTCCCCAGAAATTGCCCGCGAAGTGACCGAAGGTGGACGCTATGCATGTCGTCAGGCGGGT…
ECK1763	b1765	JW1754	ydjA	1	0	0	0	0	1	ATGGATGCACTCGAACTATTGATCAATCGCCGTAGCGCCTCCCGCTTGGCTGAACCCGCGCCAACGGGTGAACAACTGCAAAACATCCTGCGTGCGGGTATGCGTGCGCCGGACCATAAGTCCATGCAACCGTGGCATTTTTTTGTGATTGAAGGGGAAGGGCGCGAGCGTTTCAGCGCCGTACTGGAACAGGGGGCGATTGCTGCCGGTAGTGATGACAAAGCTATCGACAAAGCCCGTAATGCGCCGTTCCGCGCACCGCTCATCATCACGGTGGTGGCGAAATGCGAAGAGAATCATAAAGTCCCGCGCTGGGAACAGGAAATGTCTGCCGGATGCGCGGTCATGGCGATGCAAATGGCAGCAGTTGCCCAGGGGTTTGGCGGCATCTGGCGCAGT…
ECK1777	b1779	JW1768	gapA	1	0	1	1	1	4	ATGACTATCAAAGTAGGTATCAACGGTTTTGGCCGTATCGGTCGCATTGTTTTCCGTGCTGCTCAGAAACGTTCTGACATCGAGATCGTTGCAATCAACGACCTGTTAGACGCTGATTACATGGCATACATGCTGAAATATGACTCCACTCACGGCCGTTTCGACGGTACCGTTGAAGTGAAAGACGGTCATCTGATCGTTAACGGTAAAAAAATCCGTGTTACCGCTGAACGTGATCCGGCTAACCTGAAATGGGACGAAGTTGGTGTTGACGTTGTCGCTGAAGCAACTGGTCTGTTCCTGACTGACGAAACTGCTCGTAAACACATCACCGCTGGTGCGAAGAAAGTGGTTATGACTGGTCCGTCTAAAGACAACACTCCGATGTTCGTTAAAGGC…
ECK1789	b1791	JW1780	yeaN	1	0	0	0	0	1	ATGACCTGTTCAACTTCATTAAGCGGCAAAAACAGGATTGTCCTTATCGCTGGCATTCTGATGATTGCCACAACATTACGCGTCACCTTTACCGGCGCAGCACCGTTACTGGATACGATTCGTTCCGCTTACTCGCTGACGACAGCGCAAACCGGCTTATTGACCACCCTGCCATTATTGGCCTTTGCGCTAATCTCACCTTTGGCTGCCCCGGTAGCGCGACGTTTTGGTATGGAACGTAGCCTGTTTGCCGCGTTACTTTTGATCTGTGCTGGTATCGCAATTCGCTCTCTCCCTTCGCCTTACTTATTATTTGGCGGTACAGCGGTCATTGGCGGTGGGATTGCATTAGGCAATGTCTTACTGCCAGGATTAATTAAACGCGATTTCCCTCATTCC…
ECK1790	b1792	JW1781	yeaO	1	0	0	0	0	1	ATGAATATTCAGTGCAAACGCGTTTATGATCCGGCTGAACAGAGCGATGGTTATCGCATACTGGTCGACCGCCTCTGGCCGCGCGGTATCAAAAAAACCGATTTAGCCCTTGATGAGTGGGATAAAGAAATCACGCCGTCAACGGAACTGCGCAAAGCCTTTCACGGCGAAGTCGTCGATTATGCAACCTTTCGCGAGCAATATCTTGCAGAACTGGCGCAACACGAGCAAGAAGGAAAGCGGCTGGCGGACATCGCCAAAAAACAGCCGCTGACCCTGCTCTACTCAGCAAAAAACACCACGCAGAACCATGCGCTGGTGCTGGCCGACTGGCTACGTAGCTTGTGA
ECK1805	b1807	JW1796	tsaB	1	0	1	1	1	4	ATGCGAATTCTGGCTATCGATACCGCGACAGAGGCCTGCTCTGTCGCCCTGTGGAACGACGGTACTGTCAACGCTCATTTTGAGCTTTGCCCTCGTGAACATACTCAACGAATCTTACCGATGGTGCAGGATATCCTGACCACCAGCGGAACTTCCCTGACTGATATTAACGCTCTGGCTTACGGGCGCGGCCCCGGTAGCTTTACTGGCGTGCGCATTGGTATTGGCATCGCGCAAGGGCTGGCGCTTGGCGCGGAATTACCGATGATTGGCGTCTCCACGCTAATGACGATGGCGCAAGGGGCGTGGCGCAAAAACGGCGCAACCCGCGTGCTGGCAGCCATTGACGCGCGAATGGGCGAAGTTTACTGGGCCGAATATCAGCGTGATGAAAACGGT…
ECK1807	b1809	JW5295	yoaB	1	0	0	0	0	1	ATGACTATCGTTCGTATCGATGCTGAAGCCCGCTGGTCTGATGTAGTAATCCACAACAACACGCTCTACTACACTGGTGTACCGGAAAACCTCGACGCCGATGCCTTTGAGCAAACCGCCAACACGCTGGCACAGATTGACGCCGTGCTGGAAAAACAGGGCAGCAATAAATCGAGCATTCTGGATGCCACCATTTTCCTGGCCGATAAAAACGACTTCGCGGCGATGAATAAAGCGTGGGATGCTTGGGTTGTCGCGGGTCATGCGCCGGTGCGCTGCACGGTACAAGCGGGTTTGATGAACCCGAAGTATAAAGTTGAAATTAAGATTGTGGCTGCGGTGTAA
ECK1840	b1839	JW1828	yebY	1	0	0	0	0	1	ATGATGAAAAAAAGTATTCTGGCGTTTCTGTTACTCACCAGTTCTGCAGCGGCGCTGGCTGCACCGCAGGTGATTACCGTCAGTCGTTTTGAAGTGGGTAAAGACAAATGGGCGTTTAATCGCGAAGAGGTGATGCTGACTTGCCGACCGGGTAATGCTTTGTATGTTATTAATCCGAGTACCCTCGTGCAGTATCCTTTAAACGATATCGCACAAAAGGAAGTTGCCAGTGGGAAGACCAATGCCCAACCCATTTCGGTGATTCAGATTGATGATCCTAACAATCCCGGCGAAAAAATGAGTCTGGCACCGTTTATAGAACGAGCTGAAAAACTCTGTTAA
ECK1847	b1846	JW1835	yebE	1	0	0	0	0	1	ATGGCTAACTGGTTAAATCAACTGCAATCCCTGCTTGGGCAAAGCAGTTCTTCTACCTCCTCGTCTGCGGATCAGGGATTGGTCAAACTGTTAGTGCCAGGCGCATTAGGCGGACTGGCTGGGCTGCTGGTCGCAAATAAATCAGCACGTAAACTTCTTACGAAATATGGCACCAACGCGTTACTGGTTGGCGGCGGAGCGGTAGCGGGTACGGTGCTGTGGAATAAATACAAAGATAAAATTCGCGCGGCGCATCAGGACGAACCGCAGTTTGGCGCGCAAAGTACGCCGCTGGATGAGCGTACAGCACGTTTGATCCTTGCGCTGGTCTTTGCCGCTAAAAGTGATGGTCATATTGATGCCAAAGAACGTGCGGCAATCGACCAGCAATTGCGTGGA…
ECK1849	b1848	JW1837	yebG	1	0	0	0	0	1	ATGGCGGTTGAAGTTAAATACGTAGTCATTCGTGAGGGCGAAGAGAAAATGTCGTTTACCAGCAAAAAGGAAGCCGATGCTTATGACAAAATGCTTGATACGGCGGATCTGCTTGACACCTGGCTGACAAATTCTCCAGTGCAAATGGAAGACGAGCAACGTGAAGCCCTTTCGCTATGGCTGGCAGAACAAAAAGATGTGCTGAGCACCATTCTGAAAACCGGCAAATTACCGTCCCCACAGGTCGTCGGTGCTGAATCCGAAGAGGAAGATGCCTCACACGCGGCCTGA
ECK1853	b1852	JW1841	zwf	1	0	0	0	0	1	ATGGCGGTAACGCAAACAGCCCAGGCCTGTGACCTGGTCATTTTCGGCGCGAAAGGCGACCTTGCGCGTCGTAAATTGCTGCCTTCCCTGTATCAACTGGAAAAAGCCGGTCAGCTCAACCCGGACACCCGGATTATCGGCGTAGGGCGTGCTGACTGGGATAAAGCGGCATATACCAAAGTTGTCCGCGAGGCGCTCGAAACTTTCATGAAAGAAACCATTGATGAAGGTTTATGGGACACCCTGAGTGCACGTCTGGATTTTTGTAATCTCGATGTCAATGACACTGCTGCATTCAGCCGTCTCGGCGCGATGCTGGATCAAAAAAATCGTATCACCATTAACTACTTTGCCATGCCGCCCAGCACTTTTGGCGCAATTTGCAAAGGGCTTGGCGAG…
ECK1864	b1863	JW1852	ruvC	1	0	0	0	0	1	ATGGCTATTATTCTCGGCATTGATCCGGGTTCGCGCGTGACCGGCTACGGCGTCATCCGCCAGGTAGGTAGGCAACTGTCCTACCTGGGTAGCGGATGCATCCGCACCAAAGTGGATGATTTACCGTCTCGTCTGAAACTCATCTATGCGGGCGTGACGGAAATCATCACCCAGTTCCAGCCTGATTATTTCGCCATTGAACAAGTCTTTATGGCAAAGAACGCTGACTCAGCCCTGAAACTGGGCCAGGCGCGCGGCGTGGCGATTGTGGCGGCGGTGAATCAGGAGTTGCCAGTATTTGAATACGCGGCACGTCAGGTAAAGCAAACGGTGGTAGGTATTGGCAGTGCCGAAAAAAGCCAGGTGCAGCATATGGTCCGCACCTTGCTGAAACTGCCC…
ECK1865	b1864	JW1853	yebC	1	0	0	0	0	1	ATGGCAGGTCATAGTAAATGGGCCAACACCAGACATCGTAAAGCTGCGCAGGATGCTAAGCGCGGTAAAATCTTCACTAAAATCATTCGTGAGCTGGTAACCGCGGCTAAGCTGGGCGGTGGCGATCCGGACGCTAACCCGCGTCTGCGTGCGGCGGTGGATAAAGCACTGTCTAACAACATGACCCGTGACACACTGAACCGCGCAATTGCACGTGGTGTGGGCGGTGATGATGATGCAAACATGGAAACCATCATCTACGAAGGTTACGGTCCTGGCGGCACGGCAATCATGATTGAATGTCTGTCTGACAACCGCAACCGTACCGTTGCTGAAGTGCGTCATGCATTTAGCAAATGTGGCGGTAACCTCGGTACTGATGGTTCCGTTGCCTATCTG…
ECK1866	b1865	JW1854	nudB	1	0	0	0	0	1	GTGAAGGATAAAGTGTATAAGCGTCCCGTTTCGATCTTAGTGGTCATCTACGCACAAGATACGAAACGGGTGCTGATGTTGCAGCGGCGTGACGATCCCGATTTCTGGCAGTCGGTAACCGGCAGCGTGGAAGAGGGTGAAACCGCGCCGCAAGCTGCCATGCGCGAAGTAAAGGAAGAGGTCACCATTGATGTTGTCGCTGAACAACTGACCTTAATTGACTGTCAGCGCACGGTAGAGTTTGAAATTTTTTCACATTTACGTCATCGCTATGCGCCGGGCGTGACGCGTAATACGGAATCATGGTTCTGTCTTGCGCTTCCGCACGAGCGGCAGATCGTTTTCACTGAACATCTGGCTTACAAGTGGCTTGATGCGCCTGCTGCGGCGGCGCTCACT…
ECK1867	b1866	JW1855	aspS	1	1	1	1	1	5	ATGCGTACAGAATATTGTGGACAGCTCCGTTTGTCCCACGTGGGGCAGCAGGTGACTCTGTGTGGTTGGGTCAACCGTCGTCGTGATCTTGGTAGCCTGATCTTCATCGATATGCGCGACCGCGAAGGTATCGTGCAGGTATTTTTCGATCCGGATCGTGCGGACGCGTTAAAGCTGGCCTCTGAACTGCGTAATGAGTTCTGCATTCAGGTCACGGGCACCGTACGTGCGCGTGACGAAAAAAATATTAACCGCGATATGGCGACCGGCGAAATCGAAGTGCTGGCGTCCTCGCTGACTATCATCAACCGCGCAGATGTTCTGCCGCTTGACTCTAACCACGTCAACACCGAAGAAGCGCGTCTGAAATACCGCTACCTCGACCTGCGTCGTCCGGAA…
ECK1872	b1871	JW1860	cmoB	1	0	0	0	0	1	ATGATCGACTTTGGTAACTTTTATTCTCTGATTGCCAAAAATCATCTTTCACACTGGCTCGAAACGCTGCCCGCGCAGATTGCTAACTGGCAGCGCGAGCAGCAGCACGGGTTGTTTAAGCAGTGGTCAAATGCGGTGGAGTTTCTACCTGAAATTAAACCGTATCGTCTTGATTTATTGCATAGCGTTACGGCAGAAAGCGAAGAGCCACTGAGCGCAGGGCAAATTAAACGCATTGAAACGCTGATGCGCAACCTGATGCCGTGGCGCAAAGGGCCGTTCTCACTGTATGGCGTCAACATCGATACCGAATGGCGTTCCGACTGGAAATGGGATCGTGTTCTGCCCCATCTTTCTGATTTAACCGGACGCACCATTCTGGATGTCGGCTGCGGCAGC…
ECK1875	b1874	JW1863	cutC	1	0	0	0	0	1	ATGGCATTACTGGAAATTTGCTGTTACAGCATGGAATGTGCACTAACGGCGCAGCAAAACGGCGCAGACAGAGTTGAATTATGCGCAGCCCCAAAAGAGGGGGGCTTAACGCCGTCGTTGGGTGTACTGAAATCCGTGCGCCAGCGGGTGACGATCCCTGTGCATCCGATAATTCGCCCACGCGGTGGTGATTTTTGCTACAGCGACGGTGAGTTTGCCGCCATTCTTGAGGATGTGCGCACGGTCCGCGAATTAGGTTTTCCTGGACTGGTGACGGGCGTTCTCGATGTTGACGGGAATGTCGATATGCCACGAATGGAAAAAATAATGGCTGCTGCCGGTCCGCTGGCAGTGACTTTTCATCGCGCCTTCGATATGTGCGCTAACCCTTTATATACA…
ECK1877	b1876	JW1865	argS	1	1	1	1	1	5	GTGAATATTCAGGCTCTTCTCTCAGAAAAAGTCCGTCAGGCCATGATTGCGGCAGGCGCGCCTGCGGATTGCGAACCGCAGGTTCGTCAGTCAGCAAAAGTTCAGTTCGGCGACTATCAGGCTAACGGCATGATGGCAGTTGCTAAAAAACTGGGTATGGCACCGCGACAATTAGCAGAGCAGGTGCTGACTCATCTGGATCTTAACGGTATCGCCAGCAAAGTTGAGATCGCCGGTCCAGGCTTTATCAACATTTTCCTTGATCCGGCATTCCTGGCTGAACATGTTCAGCAGGCGCTGGCGTCCGATCGTCTCGGTGTTGCTACGCCAGAAAAACAGACCATTGTGGTTGACTACTCTGCGCCAAACGTGGCGAAAGAGATGCATGTCGGTCACCTG…
ECK1885	b1884	JW1873	cheR	1	0	0	0	0	1	ATGACTTCATCTCTGCCCTGTGGGCAAACGTCTTTATTGTTACAGATGACCGAGCGCCTGGCGCTTTCCGACGCGCATTTTCGGCGGATAAGTCAATTGATCTATCAACGAGCCGGGATCGTTCTGGCTGACCATAAACGCGACATGGTTTACAACCGACTGGTTCGTCGTTTGCGTTCGCTGGGACTGACGGATTTCGGTCATTATCTGAACTTGCTGGAATCTAATCAGCACAGCGGTGAGTGGCAGGCGTTTATCAATTCGCTGACCACGAATCTGACGGCATTTTTCCGTGAGGCACATCATTTCCCTCTGCTCGCGGATCACGCACGTCGCCGTTCTGGCGAGTATCGCGTATGGAGCGCGGCGGCTTCGACCGGCGAAGAGCCGTACAGCATT…
ECK1888	b1887	JW1876	cheW	1	0	0	0	0	1	ATGACCGGTATGACGAATGTAACAAAGCTGGCCAGCGAGCCGTCAGGCCAGGAATTTCTGGTATTTACCCTTGGTGATGAAGAGTACGGTATTGATATCCTGAAAGTGCAGGAGATCCGTGGCTACGATCAGGTAACACGGATTGCGAACACGCCAGCGTTTATCAAAGGCGTCACGAATCTGCGCGGCGTTATTGTGCCGATTGTTGACTTACGAATTAAGTTCAGCCAGGTGGATGTGGACTATAACGACAACACGGTAGTTATCGTCCTGAATCTCGGACAGCGGGTGGTCGGCATCGTGGTTGACGGCGTCTCAGACGTGCTTTCATTGACGGCGGAGCAAATTCGTCCGGCACCGGAATTTGCCGTGACGCTTTCAACAGAATATCTCACTGGA…
ECK1891	b1890	JW1879	motA	1	0	0	0	0	1	GTGCTTATCTTATTAGGTTACCTGGTTGTTCTCGGTACAGTTTTCGGCGGTTATTTGATGACCGGTGGAAGCCTTGGAGCACTCTATCAACCCGCTGAACTGGTGATTATTGCCGGTGCAGGGATTGGGTCGTTTATCGTCGGCAATAATGGCAAAGCGATTAAAGGCACGCTGAAGGCGCTGCCGTTGCTGTTTCGTCGCTCCAAATACACCAAAGCAATGTATATGGATCTGCTGGCTCTGCTTTATCGGTTGATGGCGAAATCGCGGCAGATGGGGATGTTTTCGCTGGAACGTGATATTGAAAATCCCCGTGAGAGCGAGATCTTCGCCAGCTACCCACGCATCCTCGCGGATAGCGTCATGCTTGATTTTATCGTCGATTATCTGCGCCTGATT…
ECK1894	b1895	JW1884	uspC	1	0	0	0	0	1	ATGAGCTATAGCAATATTCTTGTCGCTGTTGCGGTTACACCGGAAAGTCAGCAACTGCTGGCAAAAGCGGTATCTATCGCCAGGCCAGTAAAGGGACACATCAGTTTAATTACTCTCGCTTCCGACCCGGAAATGTACAATCAATTAGCTGCGCCGATGCTTGAAGATTTACGCAGCGTGATGCATGAAGAAACGCAAAGCTTTCTTGATAAGTTAATTCAGGATGCGGGGTATCCCGTTGACAAGACGTTTATTGCCTACGGTGAGTTAAGCGAACATATTCTGGAAGTATGTCACAAGCATCATTTCGATTTGGTGATTTGCGGTAATCACAATCACAGTTTCTTTTCGCGAGCATCCTGCTCGGCGAAAAGAGTTATTGCCTCAAGTGAGGTCGAT…
ECK1898	b1900	JW1888	araG	1	0	0	0	0	1	ATGCAACAGTCTACCCCGTATCTCTCATTTCGCGGCATCGGTAAAACGTTTCCCGGCGTTAAGGCGCTGACGGATATTAGTTTTGACTGCTATGCCGGTCAGGTTCATGCGTTGATGGGTGAAAATGGCGCAGGAAAATCAACTCTCTTAAAAATCCTCAGCGGCAACTATGCGCCAACCACGGGTTCTGTAGTGATTAATGGGCAGGAAATGTCCTTTTCCGACACGACCGCAGCACTTAACGCGGGCGTGGCGATTATTTACCAGGAACTGCATCTCGTGCCGGAAATGACCGTCGCGGAAAACATCTATCTCGGCCAGCTGCCGCATAAAGGCGGCATTGTGAATCGCTCATTGCTGAATTATGAGGCGGGTTTACAACTTAAACATCTTGGTATG…
ECK1899	b1901	JW1889	araF	1	0	0	0	0	1	ATGCACAAATTTACTAAAGCCCTGGCAGCCATTGGTCTGGCAGCCGTTATGTCACAATCCGCTATGGCGGAGAACCTGAAGCTCGGTTTTCTGGTGAAGCAACCGGAAGAGCCGTGGTTCCAGACCGAATGGAAGTTTGCCGATAAAGCCGGGAAGGATTTAGGGTTTGAGGTTATTAAGATTGCCGTGCCGGATGGCGAAAAAACATTGAACGCGATCGACAGCCTGGCTGCCAGTGGCGCAAAAGGTTTCGTTATTTGTACTCCGGACCCCAAACTCGGCTCTGCCATCGTCGCGAAAGCGCGTGGCTACGATATGAAAGTCATTGCCGTGGATGACCAGTTTGTTAACGCCAAAGGTAAGCCAATGGATACCGTTCCGCTGGTGATGATGGCGGCG…
ECK1908	#N/A	JWR0033	leuZ	0	0	0	1	0	1	GCCCGGATGGTGGAATCGGTAGACACAAGGGATTTAAAATCCCTCGGCGTTCGCGCTGTGCGGGTTCAAGTCCCGCTCCGGGTACCA
ECK1909	#N/A	JWR0034	cysT	0	0	0	1	0	1	GGCGCGTTAACAAAGCGGTTATGTAGCGGATTGCAAATCCGTCTAGTCCGGTTCGACTCCGGAACGCGCCTCCA
ECK1911	b1912	JW1897	pgsA	1	1	1	1	1	5	ATGCAATTTAATATCCCTACGTTGCTTACACTGTTCCGTGTCATCCTTATCCCATTCTTTGTATTGGTCTTTTATCTGCCTGTCACCTGGTCGCCGTTTGCCGCCGCGCTCATTTTCTGCGTCGCGGCGGTGACTGACTGGTTCGATGGTTTTCTGGCACGCCGCTGGAACCAGAGTACCCGGTTTGGTGCTTTCCTTGACCCTGTGGCAGATAAAGTTCTCGTGGCTATCGCCATGGTGCTGGTAACCGAGCATTATCACAGCTGGTGGGTGACATTACCGGCGGCAACGATGATCGCCCGTGAAATTATTATTTCTGCGCTACGCGAATGGATGGCGGAGTTGGGTAAACGCAGTAGCGTGGCCGTCTCCTGGATTGGGAAAGTGAAAACCACTGCC…
ECK1928	b1929	JW1914	yedE	1	0	0	0	0	1	ATGTCATGGCAGCAATTCAAACACGCCTGGTTGATTAAATTCTGGGCCCCCATCCCTGCGGTCATCGCGGCGGGTATTCTCTCTACTTACTATTTTGGCATTACTGGCACCTTTTGGGCTGTCACGGGTGAATTTACCCGTTGGGGCGGCCAGCTCCTGCAACTGTTCGGCGTCCATGCTGAAGAGTGGGGTTACTTTAAAATTATCCATCTGGAAGGATCGCCATTAACCCGCATCGACGGGATGATGATCCTCGGTATGTTTGGCGGCTGCTTTGCCGCAGCGCTGTGGGCCAACAATGTCAAACTGCGAATGCCGCGCAGCCGTATCCGCATTATGCAGGCCATCATTGGCGGCATTATCGCCGGTTTTGGCGCGCGTCTGGCAATGGGCTGTAAC…
ECK1932	b1933	JW1918	yedN	0	0	0	0	1	1	ATGTTTCCATTAAATGATCTTTCGTTAAAAACTCAGCCGGTTCAATTAAATAAAGTCACATCTAATACTGAATCTACGATAAAACAACATGAGTTAGTATCTGATGATGCAATCATAAATGAATTATCAAGTGAGTTAGTCAGTTGTCTTGGAAATGGTAAGTTTACACCAATTAGTGAAGACAGCAAATTATTTAATATGCTGTCAGAATTTAAGTTATTGCACTCAGAATATTTCGAATGGGGTGATTATAGTCTCTGGTTTCAAGATTTCTCGATTTATAATAAGATAGGTTTTATCATGATAGAAAAAAATCAGGGAACTGGTAACCCACCCATTCGGCATAAATTAGAGTTTATATCGACTAATATTGCAGAGTTTCTAGACAACTTTACGAAA…
ECK1940	b1942	JW1926	fliJ	1	0	0	0	0	1	ATGGCAGAACATGGTGCGCTGGCGACCCTGAAAGATCTGGCAGAAAAAGAGGTAGAGGATGCCGCGCGCCTGCTGGGTGAAATGCGTCGCGGATGTCAGCAGGCGGAAGAACAGCTCAAAATGCTGATTGATTATCAGAATGAATATCGCAATAACCTCAACAGCGATATGAGTGCCGGGATAACCAGCAACCGCTGGATCAACTATCAGCAGTTTATCCAGACGCTGGAAAAAGCCATTACTCAGCATCGCCAGCAACTTAATCAGTGGACGCAGAAAGTTGACATTGCCCTGAACAGTTGGCGAGAAAAAAAACAACGTTTGCAGGCCTGGCAGACACTGCAGGAACGGCAATCCACGGCGGCACTGCTTGCAGAAAACCGCCTCGATCAGAAAAAG…
ECK1942	b1944	JW1928	fliL	1	0	0	0	0	1	ATGACTGATTACGCGATAAGCAAGAAAAGCAAGCGATCGCTTTGGATCCCGATTCTGGTATTCATTACCCTCGCGGCCTGTGCCAGCGCAGGTTACAGCTACTGGCATTCGCATCAGGTTGCCGCTGACGACAAAGCGCAGCAACGCGTCGTGCCCTCACCGGTCTTCTACGCGCTGGATACCTTCACGGTCAATTTGGGCGATGCGGATCGCGTACTTTATATCGGCATAACCCTGCGCCTGAAAGATGAAGCTACCCGCTCGCGGCTGAGTGAGTATTTGCCGGAAGTCCGTAGTCGCTTGCTGTTACTGTTTTCGCGTCAGGATGCTGCCGTACTGGCGACAGAAGAAGGCAAGAAAAACCTGATTGCCGAGATTAAAACCACACTTTCCACCCCG…
ECK1944	b1946	JW1930	fliN	1	0	0	0	0	1	ATGAGTGACATGAATAATCCGGCCGATGACAACAACGGCGCAATGGACGATCTGTGGGCTGAAGCGTTGAGCGAACAAAAATCAACCAGCAGCAAAAGCGCTGCCGAGACGGTGTTCCAGCAATTTGGCGGTGGTGATGTCAGCGGAACGTTGCAGGATATCGACCTGATTATGGATATTCCGGTCAAGCTGACCGTCGAGCTGGGCCGTACGCGGATGACCATCAAAGAGCTGTTGCGTCTGACGCAAGGGTCCGTCGTGGCGCTGGACGGTCTGGCGGGCGAACCACTGGATATTCTGATCAACGGTTATTTAATCGCCCAGGGCGAAGTGGTGGTCGTTGCCGATAAATATGGCGTGCGGATCACCGATATCATTACTCCGTCTGAGCGAATGCGC…
ECK1959	b1961	JW1944	dcm	1	0	0	0	0	1	ATGCAGGAAAATATATCAGTAACCGATTCATACAGCACCGGGAATGCCGCACAGGCAATGCTGGAGAAACTGCTGCAAATTTATGATGTTAAAACGTTGGTGGCGCAGCTTAATGGTGTAGGTGAGAATCACTGGAGCGCGGCAATTTTAAAACGTGCGCTGGCGAATGACTCGGCATGGCACCGTTTAAGTGAGAAAGAGTTCGCCCATCTGCAAACGTTATTACCCAAACCACCGGCACATCATCCGCATTATGCGTTTCGCTTTATCGATCTATTCGCCGGAATTGGCGGCATCCGTCGCGGTTTTGAATCGATTGGCGGACAGTGCGTGTTTACCAGCGAATGGAACAAACATGCGGTACGCACTTATAAAGCCAACCATTATTGCGATCCGGCG…
ECK1972	b1976	JW1958	mtfA	1	0	0	0	0	1	ATGATTAAGTGGCCCTGGAAAGTACAAGAATCAGCACATCAAACTGCCCTTCCCTGGCAGGAAGCACTATCGATCCCCCTTTTAACGTGTCTGACGGAACAGGAACAAAGCAAATTAGTCACTCTTGCCGAACGTTTTTTACAGCAAAAGCGGCTTGTTCCTTTACAGGGCTTTGAACTGGATTCATTAAGAAGCTGCCGGATAGCACTTCTATTTTGCCTACCCGTTCTGGAGTTAGGACTGGAATGGCTGGATGGTTTTCATGAAGTCTTAATTTATCCTGCGCCATTTGTGGTCGATGATGAATGGGAAGACGATATCGGTCTGGTGCATAACCAACGTATTGTTCAGTCAGGTCAGAGCTGGCAGCAAGGGCCTATCGTTTTGAACTGGTTGGAT…
ECK1998	b2005	JW1987	cbtA	1	0	0	0	0	1	ATGAAAACATTACCTGTATTACCCGGGCAGGCGGCCAGTTCTCGCCCGTCTCCTGTTGAAATCTGGCAGATACTGCTGTCCCGACTGCTGGACCAGCACTATGGCCTCACACTGAATGACACACCTTTTGCCGATGAACGTGTGATTGAGCAGCATATTGAGGCAGGCATTTCACTGTGTGATGCGGTGAACTTTCTCGTGGAAAAATACGCGCTGGTGCGTACCGACCAGCCGGGATTCAGCGCCTGTACCCGCTCTCAGTTAATAAACAGCATCGATATCCTCCGGGCTCGCAGGGCGACCGGCCTGATGACCCGCGACAATTACAGAACGGTAAATAACATTACCCTGGGTAAGTATCCGGAGGCGAAATGA
ECK2003	b2009	JW1991	sbmC	1	0	0	0	0	1	ATGAACTACGAGATTAAGCAGGAAGAGAAACGTACCGTTGCAGGTTTCCATCTCGTTGGCCCGTGGGAACAGACGGTAAAGAAAGGCTTTGAGCAGTTGATGATGTGGGTAGATAGCAAAAATATTGTGCCGAAGGAGTGGGTTGCTGTCTATTACGACAATCCAGATGAAACACCCGCCGAAAAATTACGCTGCGACACCGTCGTGACGGTGCCGGGTTACTTTACGCTTCCCGAAAACAGTGAGGGCGTCATTCTGACAGAAATTACAGGTGGTCAGTATGCGGTGGCGGTAGCTCGTGTAGTCGGTGATGATTTTGCTAAACCCTGGTATCAGTTCTTTAATAGTCTCTTGCAGGACAGTGCTTATGAAATGTTACCAAAGCCCTGCTTCGAGGTT…
ECK2012	b2017	JW5835	yefM	0	0	1	0	0	1	ATGCGTACAATTAGCTACAGCGAAGCGCGTCAGAATTTGTCGGCAACAATGATGAAAGCCGTTGAAGATCATGCCCCGATCCTTATTACTCGTCAGAATGGAGAGGCTTGTGTTCTGATGTCACTCGAAGAATACAACTCGCTGGAAGAGACGGCTTATCTACTGCGCTCCCCCGCTAACGCCCGGAGATTGATGGACTCAATCGATAGCCTGAAATCAGGCAAAGGAACGGAAAAGGACATCATTGAGTGA
ECK2036	b2042	JW2027	wcaN	1	0	0	0	0	1	ATGACGAATTTAAAAGCAGTTATTCCTGTAGCGGGTCTCGGGATGCATATGTTGCCTGCCACTAAGGCGATACCCAAAGAGATGCTACCAATCGTCGACAAGCCAATGATTCAGTACATTGTTGACGAGATTGTGGCTGCAGGGATCAAAGAAATCCTCCTGGTAACTCACGCGTCCAAGAACGCGGTCGAAAACCACTTCGACACCTCTTATGAGTTAGAATCACTCCTTGAGCAGCGCGTGAAGCGTCAACTGCTGGCGGAAGTACAGTCCATCTGTCCGCCGGGCGTGACCATTATGAACGTGCGTCAGGGCGAACCTTTAGGTTTAGGCCACTCCATTTTGTGTGCGCGACCTGCCATTGGTGACAACCCATTTGTCGTGGTACTGCCAGACGTT…
ECK2055	b2061	JW2046	wzb	1	0	0	0	0	1	ATGTTTAACAACATCTTAGTTGTCTGTGTCGGCAATATTTGCCGTTCCCCGACGGCGGAACGCTTACTGCAACGTTATCACCCGGAGCTGAAAGTGGAGTCCGCTGGACTCGGCGCGCTGGTCGGTAAGGGCGCTGATCCTACCGCTATCAGCGTCGCCGCAGAACATCAACTGTCTCTGGAAGGTCACTGTGCCCGTCAAATCAGCCGCCGTCTGTGTCGCAACTACGACCTGATTTTGACCATGGAAAAGCGCCATATCGAACGCTTATGCGAGATGGCACCGGAGATGCGCGGCAAAGTGATGCTGTTTGGTCACTGGGATAACGAATGTGAAATCCCCGATCCGTATCGCAAAAGCCGGGAAACGTTTGCAGCGGTGTACACATTACTTGAACGG…
ECK2059	b2065	JW2050	dcd	0	0	0	0	1	1	ATGCGTCTGTGTGACCGAGATATTGAAGCCTGGCTTGATGAAGGCCGTTTGTCGATCAACCCACGTCCGCCAGTGGAGCGTATTAACGGCGCGACGGTGGATGTACGCCTGGGCAATAAATTTCGTACCTTCCGTGGTCACACGGCAGCGTTTATCGATCTGAGCGGTCCCAAAGATGAAGTGAGCGCCGCGCTTGACCGCGTGATGAGCGATGAGATCGTTCTCGACGAGGGCGAGGCGTTCTATCTTCACCCAGGAGAGCTGGCGCTGGCGGTGACGCTGGAGTCGGTGACGCTGCCAGCCGATCTGGTGGGCTGGCTGGACGGGCGTTCCTCACTGGCGCGTCTGGGGCTGATGGTGCACGTCACCGCGCACCGCATCGATCCGGGCTGGTCTGGT…
ECK2067	b2073	JW2058	yegL	1	0	0	0	0	1	ATGAGCGAACAAATCACGTTTGCCACCAGCGATTTTGCCAGTAACCCGGAACCACGTTGCCCCTGCATTTTGCTGCTGGATGTTTCTGGTTCTATGAACGGTAGACCTATTAATGAACTTAACGCCGGATTGGTTACCTTTCGTGATGAACTGCTTGCTGATCCGCTGGCTTTAAAAAGAGTGGAACTCGGCATTGTGACGTTCGGCCCGGTGCATGTGGAACAACCCTTTACCAGCGCCGCTAATTTTTTTCCGCCCATCCTGTTTGCCCAGGGCGATACACCAATGGGTGCGGCCATTACCAAAGCCCTGGATATGGTAGAGGAGCGGAAACGTGAGTATCGTGCAAATGGTATTTCGTATTATCGCCCGTGGATTTTCCTGATTACCGATGGTGCA…
ECK2076	b2080	JW5339	yegP	1	0	0	0	0	1	ATGGCTGGTTGGTTTGAACTCAGTAAGAGCAGTGATAATCAGTTCCGGTTTGTGCTAAAAGCGGGCAATGGTGAGACTATCCTCACCAGCGAGCTTTATACCTCAAAAACCTCTGCGGAAAAGGGCATCGCGTCGGTGCGTAGCAACAGCCCGCAAGAAGAACGCTATGAGAAAAAAACGGCAAGTAACGGCAAATTCTATTTCAATCTGAAAGCCGCTAATCATCAAATTATCGGCTCCAGCCAGATGTACGCCACCGCGCAATCTCGTGAAACCGGAATTGCCTCCGTTAAAGCCAATGGCACAAGCCAGACGGTGAAAGACAATACGTAA
ECK2084	b2091	JW2075	gatD	1	0	0	0	0	1	ATGAAATCAGTGGTGAATGATACTGATGGTATCGTGCGCGTTGCAGAAAGCGTCATTCCTGAAATTAAACATCAGGATGAGGTGCGGGTAAAAATTGCCAGCTCGGGCTTATGTGGTTCCGATTTACCCAGGATATTTAAAAATGGTGCACATTATTATCCAATAACGTTAGGCCATGAATTTAGCGGCTATATTGATGCGGTGGGATCCGGTGTTGATGATTTACACCCTGGCGATGCGGTTGCCTGTGTGCCGTTATTACCCTGTTTTACTTGTCCAGAGTGTCTGAAAGGGTTTTATTCCCAGTGCGCAAAATATGATTTTATTGGCTCGCGGCGTGATGGTGGATTTGCTGAATATATTGTCGTTAAGCGAAAAAATGTCTTTGCTCTACCCACG…
ECK2098	b2105	JW2092	rcnR	1	0	0	0	0	1	ATGTCTCATACAATCCGTGATAAACAGAAACTGAAAGCGCGTGCCAGTAAGATTCAGGGCCAGGTCGTGGCGCTCAAGAAAATGCTCGACGAGCCGCACGAATGCGCTGCAGTTTTACAACAGATTGCTGCTATCCGTGGCGCGGTAAACGGTCTGATGCGGGAAGTGATTAAAGGTCATCTGACGGAACACATCGTTCACCAGGGGGATGAGCTAAAACGTGAAGAAGATCTGGATGTCGTTCTGAAGGTGCTGGATTCATATATCAAATAA
ECK2103	b2110	JW2097	yehC	1	0	0	0	0	1	ATGGCCGCTATCCCATGGCGGCCTTTTAATTTAAGAGGCATTAAAATGAAAGGATTATTATCTTTACTCATTTTTTCTATGGTCCTTCCTGCACATGCCGGAATTGTTATCTACGGGACGCGCATTATTTACCCGGCAGAAAATAAAGAAGTGATGGTGCAGTTGATGAACCAGGGAAACCGTTCTTCGCTGCTGCAGGCGTGGATTGATGATGGCGATACGTCATTACCACCAGAAAAAATTCAGGTTCCTTTCATGTTAACGCCACCAGTGGCAAAAATAGGGGCAAATTCCGGGCAGCAAGTAAAAATCAAAATTATGCCGAATAAACTGCCCACTAATAAAGAAAGCATTTTTTATCTGAATGTTCTGGATATTCCACCAAATAGTCCAGAGCAA…
ECK2104	b2111	JW2098	yehD	1	0	0	0	0	1	ATGAAACGTTCAATTATTGCTGCCGCTGTCTTTTCTTCTTTTTTTATGAGCGCTGGAGTATTTGCTGCAGACGTTGATACCGGAACATTAACTATTAAGGGGAATATTGCAGAATCTCCGTGTAAATTCGAAGCGGGTGGTGATTCAGTAAGTATTAATATGCCGACTGTACCAACCAGTGTCTTTGAAGGTAAAGCTAAATATTCTACCTATGATGATGCAGTCGGTGTAACCAGCAGCATGTTAAAAATTAGCTGCCCGAAAGAAGTTGCTGGTGTAAAACTCTCGTTGATTACCAACGATAAAATAACCGGTAACGATAAGGCGATAGCCAGTAGCAACGATACCGTGGGTTACTATCTCTATTTAGGTGATAACAGCGATGTCCTGGATGTTTCT…
ECK2107	b2114	JW2101	metG	1	0	1	1	1	4	ATGACTCAAGTCGCGAAGAAAATTCTGGTGACGTGCGCACTGCCGTACGCTAACGGCTCAATCCACCTCGGCCATATGCTGGAGCACATCCAGGCTGATGTCTGGGTCCGTTACCAGCGAATGCGCGGCCACGAGGTCAACTTCATCTGCGCCGACGATGCCCACGGTACACCGATCATGCTGAAAGCTCAGCAGCTTGGTATCACCCCGGAGCAGATGATTGGCGAAATGAGTCAGGAGCATCAGACTGATTTCGCAGGCTTTAACATCAGCTATGACAACTATCACTCGACGCACAGCGAAGAGAACCGCCAGTTGTCAGAACTTATCTACTCTCGCCTGAAAGAAAACGGTTTTATTAAAAACCGCACCATCTCTCAGCTGTACGATCCGGAAAAA…
ECK2143	b2150	JW2137	mglB	1	0	0	0	0	1	ATGAATAAGAAGGTGTTAACCCTGTCTGCTGTGATGGCCAGCATGTTATTCGGTGCCGCTGCACACGCTGCTGATACTCGCATTGGTGTAACAATCTATAAGTACGACGATAACTTTATGTCTGTAGTGCGCAAGGCTATTGAGCAAGATGCGAAAGCCGCGCCAGATGTTCAGCTGCTGATGAATGATTCTCAGAATGACCAGTCCAAGCAGAACGATCAGATCGACGTATTGCTGGCGAAAGGGGTGAAGGCACTGGCAATCAACCTGGTTGACCCGGCAGCTGCGGGTACGGTGATTGAGAAAGCGCGTGGGCAAAACGTGCCGGTGGTTTTCTTCAACAAAGAACCGTCTCGTAAGGCGCTGGATAGCTACGACAAAGCCTACTACGTTGGCACT…
ECK2146	b2153	JW2140	folE	1	0	1	1	1	4	ATGCCATCACTCAGTAAAGAAGCGGCCCTGGTTCATGAAGCGTTAGTTGCGCGAGGACTGGAAACACCGCTGCGCCCGCCCGTGCATGAAATGGATAACGAAACGCGCAAAAGCCTTATTGCTGGTCATATGACCGAAATCATGCAGCTGCTGAATCTCGACCTGGCTGATGACAGTTTGATGGAAACGCCGCATCGCATCGCTAAAATGTATGTCGATGAAATTTTCTCCGGTCTGGATTACGCCAATTTCCCGAAAATCACCCTCATTGAAAACAAAATGAAGGTCGATGAAATGGTCACCGTGCGCGATATCACTCTGACCAGCACCTGTGAACACCATTTTGTTACCATCGATGGCAAAGCGACGGTGGCCTATATCCCGAAAGATTCGGTGATC…
ECK2154	b2161	JW2148	nupX	1	0	0	0	0	1	ATGGATGTCATGAGAAGTGTTCTGGGAATGGTGGTATTGCTGACGATTGCGTTTTTACTGTCAGTAAACAAGAAGAAGATCAGCCTGCGTACCGTTGGCGCGGCGTTAGTGTTACAGGTCGTGATTGGCGGCATTATGCTTTGGTTACCGCCAGGGCGTTGGGTCGCTGAAAAAGTCGCTTTTGGCGTGCATAAAGTGATGGCGTACAGCGACGCGGGTAGCGCATTTATCTTCGGTTCTCTGGTCGGACCGAAAATGGATACCTTATTTGATGGTGCAGGATTTATCTTTGGTTTCAGGGTGTTACCGGCAATTATCTTCGTCACCGCGCTGGTGAGTATTCTCTACTACATCGGTGTGATGGGGATTTTAATTCGAATTCTCGGCGGTATCTTCCAG…
ECK2156	b2163	JW2150	yeiL	1	0	0	0	0	1	ATGAGTGAATCCGCGTTTAAGGATTGCTTTTTAACGGATGTTTCAGCCGATACGCGGCTGTTTCATTTTTTAGCGCGTGACTACATTGTGCAGGAAGGGCAACAGCCGTCCTGGCTGTTTTACCTGACGCGAGGCCGCGCCAGGCTTTACGCCACGCTAGCTAATGGTCGCGTGTCGCTGATCGATTTCTTTGCCGCCCCCTGTTTTATTGGCGAGATTGAGTTAATCGATAAAGACCATGAACCGCGTGCGGTGCAGGCTATTGAAGAGTGTTGGTGCCTTGCGCTCCCTATGAAACATTACCGTCCGCTGTTATTAAACGACACGCTATTTTTACGAAAACTCTGCGTCACCTTAAGTCATAAAAATTATCGTAATATTGTTTCTTTAACTCAGAAT…
ECK2157	b2164	JW2151	psuT	1	0	0	0	0	1	ATGGATATAATGAGAAGTGTTGTGGGGATGGTGGTGTTACTGGCAATAGCATTTCTGTTGTCAGTGAATAAAAAGAGCATCAGTTTGCGCACGGTTGGAGCCGCACTGCTGCTGCAAATCGCTATTGGTGGCATCATGCTCTACTTCCCACCGGGAAAATGGGCAGTAGAACAGGCGGCATTAGGCGTTCATAAAGTGATGTCTTACAGTGATGCCGGTAGCGCCTTCATTTTTGGTTCGCTGGTTGGGCCGAAAATGGATGTCCTGTTTGACGGTGCGGGTTTTATCTTCGCCTTTCGCGTACTTCCGGCGATTATTTTCGTTACTGCGCTCATCAGTCTGCTGTACTACATTGGCGTGATGGGGCTGCTGATTCGCATCCTTGGCAGCATTTTCCAG…
ECK2173	b2179	JW2167	yejE	1	0	0	0	0	1	ATGTCGCGACTCAGCCCCGTCAATCAGGCCCGTTGGGCGCGTTTTCGTCATAACCGTCGCGGCTACTGGTCGTTATGGATTTTCCTCGTCTTGTTTGGTTTGAGTTTGTGTTCTGAACTTATCGCCAACGATAAACCGTTGCTGGTGCGTTATGACGGCAGTTGGTATTTCCCGTTATTGAAAAACTACAGCGAAAGCGATTTTGGCGGCCCGCTGGCAAGTCAGGCTGATTATCAGGACCCGTGGCTGAAACAACGGCTGGAAAATAACGGCTGGGTACTGTGGGCACCGATTCGCTTTGGTGCTACCAGTATCAACTTTGCTACCAATAAGCCCTTCCCTTCTCCACCCTCCCGGCAAAACTGGCTGGGAACGGATGCCAACGGCGGCGATGTGCTG…
ECK2179	b2185	JW2173	rplY	1	1	0	0	1	3	ATGTTTACTATCAACGCAGAAGTACGTAAAGAGCAGGGTAAGGGTGCGAGCCGCCGCCTGCGTGCCGCTAACAAGTTCCCGGCAATCATCTACGGTGGCAAAGAAGCGCCGCTGGCTATCGAGCTGGATCACGACAAAGTCATGAACATGCAAGCTAAAGCTGAATTCTACAGCGAAGTTCTGACCATCGTTGTTGACGGTAAAGAAATCAAAGTTAAAGCTCAGGACGTACAGCGTCACCCGTACAAACCGAAGCTGCAGCACATCGACTTCGTTCGCGCTTAA
ECK2182	b2188	JW2176	yejM	0	0	1	1	0	2	ATGGTAACTCATCGTCAGCGCTACCGTGAAAAAGTCTCCCAGATGGTCAGTTGGGGGCACTGGTTTGCACTGTTCAATATTCTGCTTTCGCTCGTCATTGGCAGCCGTTACCTGTTTATCGCCGACTGGCCGACAACGCTTGCTGGTCGCATTTATTCCTACGTAAGCATTATCGGCCATTTCAGCTTCCTGGTGTTCGCCACCTACTTGCTGATCCTCTTCCCGCTGACCTTTATCGTCGGCTCCCAGAGGCTGATGAGGTTTTTGTCCGTCATTCTGGCAACGGCGGGAATGACGCTATTACTGATCGATAGCGAAGTCTTTACTCGTTTCCATCTCCATCTTAATCCCATCGTCTGGCAACTGGTTATCAACCCAGACGAAAATGAGATGGCGCGC…
ECK2189	b2197	JW2185	ccmE	1	0	0	0	0	1	ATGAATATTCGCCGTAAAAACCGCTTGTGGATTGCCTGTGCCGTGTTGGCAGGGCTGGCGCTGACTATCGGTCTGGTGCTATATGCGCTGCGCTCGAATATCGATCTCTTTTATACGCCGGGGGAAATTCTCTACGGCAAGCGTGAAACTCAGCAAATGCCGGAAGTCGGTCAGCGTCTGCGCGTTGGCGGGATGGTGATGCCGGGTAGTGTGCAGCGCGATCCCAATTCGCTGAAAGTGACCTTCACCATTTACGATGCTGAAGGCTCAGTGGATGTCTCTTACGAAGGCATTTTGCCGGATCTGTTCCGTGAAGGGCAGGGCGTTGTGGTGCAGGGCGAACTGGAAAAAGGCAATCATATCCTCGCGAAAGAAGTGCTGGCGAAACACGATGAAAAC…
ECK2223	b2231	JW2225	gyrA	1	1	1	1	1	5	ATGAGCGACCTTGCGAGAGAAATTACACCGGTCAACATTGAGGAAGAGCTGAAGAGCTCCTATCTGGATTATGCGATGTCGGTCATTGTTGGCCGTGCGCTGCCAGATGTCCGAGATGGCCTGAAGCCGGTACACCGTCGCGTACTTTACGCCATGAACGTACTAGGCAATGACTGGAACAAAGCCTATAAAAAATCTGCCCGTGTCGTTGGTGACGTAATCGGTAAATACCATCCCCATGGTGACTCGGCGGTCTATGACACGATCGTCCGCATGGCGCAGCCATTCTCGCTGCGTTATATGCTGGTAGACGGTCAGGGTAACTTCGGTTCTATCGACGGCGACTCTGCGGCGGCAATGCGTTATACGGAAATCCGTCTGGCGAAAATTGCCCATGAA…
ECK2224	b2232	JW2226	ubiG	1	0	0	0	1	2	ATGAATGCCGAAAAATCGCCGGTAAACCATAACGTAGACCACGAAGAGATCGCTAAATTTGAAGCCGTCGCCTCCCGCTGGTGGGATCTGGAAGGTGAGTTCAAACCGCTGCACCGCATTAACCCGCTGCGTCTGGGCTATATTGCCGAGCGTGCTGGCGGTTTATTTGGCAAAAAGGTGCTCGATGTCGGTTGTGGCGGCGGCATTCTGGCCGAGAGTATGGCGCGCGAAGGCGCGACGGTGACCGGTCTGGATATGGGCTTTGAGCCATTGCAGGTGGCAAAACTGCACGCACTGGAAAGCGGCATTCAGGTGGATTACGTGCAGGAAACCGTGGAAGAGCACGCGGCAAAACATGCCGGGCAGTATGATGTGGTGACCTGCATGGAGATGCTGGAG…
ECK2226	b2234	JW2228	nrdA	1	1	1	1	1	5	ATGAATCAGAATCTGCTGGTGACAAAGCGCGACGGTAGCACAGAGCGCATCAATCTCGACAAAATCCATCGCGTTCTGGATTGGGCGGCAGAAGGACTGCATAACGTTTCGATTTCCCAGGTCGAGCTGCGCTCCCACATTCAGTTTTATGACGGTATCAAGACCTCTGACATCCACGAAACCATTATCAAGGCTGCCGCAGACCTGATCTCCCGTGATGCGCCGGATTATCAGTATCTCGCCGCGCGCCTGGCGATCTTCCACCTGCGTAAAAAAGCCTACGGCCAGTTTGAGCCGCCTGCGCTGTACGACCACGTGGTGAAAATGGTCGAGATGGGCAAATACGATAATCATCTGCTGGAAGACTACACGGAAGAAGAGTTCAAGCAGATGGACACC…
ECK2227	b2235	JW2229	nrdB	1	1	1	1	1	5	ATGGCATATACCACCTTTTCACAGACGAAAAATGATCAGCTCAAAGAACCGATGTTCTTTGGTCAGCCGGTCAACGTGGCTCGCTACGATCAGCAAAAATATGACATCTTCGAAAAGCTGATCGAAAAGCAGCTCTCTTTCTTCTGGCGTCCGGAAGAAGTTGACGTCTCCCGCGACCGTATAGATTACCAGGCGCTGCCGGAGCACGAAAAACACATCTTTATCAGCAACCTGAAATATCAGACGCTGCTGGATTCCATTCAGGGTCGTAGCCCGAACGTGGCGCTATTGCCGCTTATTTCTATTCCGGAACTGGAAACCTGGGTCGAAACCTGGGCGTTCTCAGAAACGATTCATTCCCGTTCCTATACTCATATCATTCGTAATATCGTTAACGAT…
ECK2236	b2244	JW2238	yfaD	1	0	0	0	0	1	ATGACCGAATCAACAACCTCCTCCCCGCATGATGCGGTATTTAAAACCTTTATGTTCACACCCGAAACCGCACGGGATTTTCTCGAAATACATTTACCAGAACCACTGCGCAAGCTTTGCAACCTGCAAACCTTACGCCTGGAACCCACTAGTTTTATTGAAAAAAGTTTACGCGCTTACTACTCGGATGTTTTGTGGTCCGTGGAAACCAGCGACGGTGACGGCTATATCTACTGCGTGATTGAACATCAAAGCTCTGCAGAAAAGAATATGGCTTTTCGGCTAATGCGCTATGCCACTGCCGCCATGCAGCGTCACCAGGACAAAGGCTATGACAGAGTCCCGCTGGTGGTGCCGTTGCTGTTTTATCATGGCGAAACCTCGCCTTACCCGTACTCA…
ECK2239	b2246	JW2240	rhmT	1	0	0	0	0	1	ATGAGCACCGCTTTGCTTGACGCCGTGGTGAAGAAAAACCGTGTGCGTTTAATTCCGTTTATGTTGGCGCTGTATGTGCTGGCGTTTCTCGACCGTTCGAATATCGGTTTTGCCAAACAGACCTACCAGATTGATACCGGGTTGAGTAATGAAGCTTATGCGCTGGGAGCAGGCATTTTCTTTGTGGTATATGCGTTTCTGGGTGTTCCGGCGAATCTTTTGATGCGCAAACTGGGGGCCAGAACCTGGATTGGTACGACAACACTGCTGTGGGGATTTCTTTCGGCAGCCATGGCATGGGCCGATACTGAAGCGAAATTTCTGATAGTTCGCACTCTGCTTCGTGCTGCGGAGGCCGGATTTTTCCCTGGTATGATTTATCTCACCTCGCAATGGTTT…
ECK2254	b2260	JW2255	menE	1	0	0	0	0	1	ATGATCTTCTCTGACTGGCCGTGGCGTCACTGGCGGCAAGTGCGGGGAGAAACCATCGCCTTACGTCTTAATGACGAGCAACTCAACTGGCGCGAGCTTTGTGCTCGCGTCGATGAATTAGCCTCCGGATTTGCGGTGCAGGGGGTGGTTGAGGGCAGCGGCGTGATGTTGCGGGCGTGGAATACGCCGCAAACGCTGCTCGCCTGGCTGGCGTTACTGCAATGCGGGGCGCGGGTGTTGCCCGTGAACCCTCAGCTGCCGCAACCGTTGCTTGAAGAATTGCTGCCCAATCTGACGCTGCAATTTGCTCTGGTGCCGGATGGGGAAAACACGTTTCCGGCATTAACGTCGCTGCACATTCAGCTGGTTGAAGGCGCACATGCCGCTACGTGGCAGCCG…
ECK2261	b2267	JW2262	elaA	1	0	0	0	0	1	ATGATTGAATGGCAAGATCTGCATCACTCTGAATTATCGGTTTCCCAGCTTTATGCCTTATTACAACTGCGTTGCGCGGTGTTTGTTGTCGAGCAGAATTGCCCTTATCAGGATATCGATGGTGATGATTTGACGGGGGATAATCGCCATATTCTCGGTTGGAAAAATGATGAACTGGTGGCGTATGCGAGGATTCTGAAAAGTGATGATGATCTTGAGCCGGTCGTTATAGGTCGGGTGATTGTCAGTGAAGCGTTGCGTGGCGAAAAAGTGGGGCAGCAGCTGATGAGTAAAACACTCGAAACATGTACGCATCACTGGCCTGATAAGCCTGTTTACCTCGGGGCGCAGGCGCATCTGCAAAACTTCTACCAGAGTTTCGGTTTTATCCCTGTGACG…
ECK2290	b2296	JW2293	ackA	1	0	0	0	0	1	ATGTCGAGTAAGTTAGTACTGGTTCTGAACTGCGGTAGTTCTTCACTGAAATTTGCCATCATCGATGCAGTAAATGGTGAAGAGTACCTTTCTGGTTTAGCCGAATGTTTCCACCTGCCCGAAGCACGTATCAAATGGAAAATGGACGGCAATAAACAGGAAGCGGCTTTAGGTGCAGGCGCCGCTCACAGCGAAGCGCTCAACTTTATCGTTAATACTATTCTGGCACAAAAACCAGAACTGTCTGCGCAGCTGACTGCTATCGGTCACCGTATCGTACACGGCGGCGAAAAGTATACCAGCTCCGTAGTGATCGATGAGTCTGTTATTCAGGGTATCAAAGATGCAGCTTCTTTTGCACCGCTGCACAACCCGGCTCACCTGATCGGTATCGAAGAA…
ECK2298	b2304	JW2301	yfcH	1	0	0	0	0	1	ATGAACATAGTGATCACCGGAGGGACAGGATTAATTGGTCGCCATTTGATTCCGCGTTTGCTGGAGCTGGGCCATCAAATTACGGTAGTGACGCGTAACCCGCAGAAAGCCAGTTCCGTTCTCGGCCCTCGGGTGACACTATGGCAAGGGCTTGCCGATCAAAGCAACCTCAACGGCGTTGATGCGGTAATCAACCTGGCCGGAGAACCGATTGCTGATAAACGCTGGACTCACGAGCAAAAAGAGCGTCTCTGCCAAAGCCGCTGGAATATCACGCAAAAACTGGTCGATTTGATTAATGCCAGCGACACGCCACCGTCGGTACTCATTTCCGGCTCGGCAACGGGCTATTATGGTGACTTAGGTGAAGTGGTGGTTACCGAAGAGGAACCGCCGCAT…
ECK2305	b2311	JW2308	ubiX	1	0	0	0	1	2	ATGAAACGACTCATTGTAGGCATCAGCGGTGCCAGCGGCGCGATTTATGGCGTGCGCTTATTACAGGTTCTGCGCGATGTCACAGATATCGAAACGCATCTGGTGATGAGCCAGGCAGCGCGCCAGACCTTATCCCTCGAAACGGATTTTTCTCTGCGCGAAGTGCAGGCATTAGCCGATGTCACGCACGATGCGCGCGATATTGCCGCCAGCATCTCTTCCGGTTCTTTCCAGACGCTGGGGATGGTGATTTTACCCTGTTCAATCAAAACCCTTTCCGGCATTGTCCATAGCTATACTGATGGCTTACTGACCCGTGCGGCAGATGTGGTGCTGAAAGAGCGTCGCCCGTTGGTGCTCTGCGTGCGTGAAACACCATTGCACTTAGGCCATCTGCGT…
ECK2307	b2313	JW2310	cvpA	1	0	0	0	0	1	ATGGTCTGGATTGATTACGCCATAATCGCGGTGATTGCTTTTTCCTCTCTGGTTAGCCTGATCCGCGGCTTTGTTCGTGAAGCGTTATCGCTGGTGACATGGGGTTGTGCTTTCTTTGTTGCCAGTCATTACTACACTTACCTGTCAGTCTGGTTTACGGGCTTTGAAGACGAACTGGTTCGAAATGGGATTGCCATCGCGGTACTGTTTATCGCTACCCTGATCGTTGGTGCTATCGTGAACTTCGTGATAGGCCAGTTGGTGGAGAAAACGGGGTTGTCAGGCACCGATCGGGTGCTGGGCGTCTGTTTCGGTGCGTTGCGCGGTGTGTTGATTGTTGCTGCCATTCTCTTCTTTCTCGACTCCTTTACCGGGGTGTCGAAAAGCGAAGACTGGAGC…
ECK2309	b2315	JW2312	folC	0	0	1	1	1	3	ATGATTATCAAACGCACTCCTCAAGCCGCGTCGCCTCTGGCTTCGTGGCTTTCTTATCTGGAAAACCTGCACAGTAAAACTATCGATCTCGGCCTTGAGCGCGTGAGCCTGGTCGCGGCGCGTCTTGGCGTCCTGAAACCAGCGCCATTTGTGTTTACCGTTGCGGGTACGAATGGCAAAGGCACCACCTGCCGTACGCTGGAGTCGATTCTGATGGCGGCAGGGTACAAAGTGGGCGTCTACAGTTCGCCTCATCTGGTGCGTTATACCGAGCGCGTACGTGTGCAGGGCCAGGAATTGCCGGAATCGGCCCACACCGCCTCTTTTGCGGAGATTGAATCGGCACGCGGTGATATTTCCCTGACCTATTTCGAGTACGGTACGCTGTCGGCGTTGTGG…
ECK2310	b2316	JW2313	accD	0	1	1	1	1	4	ATGAGCTGGATTGAACGAATTAAAAGCAACATTACTCCCACCCGCAAGGCGAGCATTCCTGAAGGGGTGTGGACTAAGTGTGATAGCTGCGGTCAGGTTTTATACCGCGCTGAGCTGGAACGTAATCTTGAGGTCTGTCCGAAGTGTGACCATCACATGCGTATGACAGCGCGTAATCGCCTGCATAGCCTGTTAGATGAAGGAAGCCTTGTGGAGCTGGGTAGCGAGCTTGAGCCGAAAGATGTGCTGAAGTTTCGTGACTCCAAGAAGTATAAAGACCGTCTGGCATCTGCGCAGAAAGAAACCGGCGAAAAAGATGCGCTGGTGGTGATGAAAGGCACTCTGTATGGAATGCCGGTTGTCGCTGCGGCATTCGAGTTCGCCTTTATGGGCGGTTCA…
ECK2313	b2319	JW2316	usg	0	1	0	0	0	1	ATGTCTGAAGGCTGGAACATTGCCGTCCTGGGCGCAACTGGCGCTGTGGGCGAAGCCCTGCTTGAAACGCTGGCTGAACGTCAGTTCCCGGTTGGGGAAATTTATGCACTGGCACGTAACGAAAGCGCAGGCGAACAACTGCGCTTTGGTGGTAAGACAATCACCGTGCAGGATGCCGCTGAATTCGACTGGACGCAGGCGCAGCTGGCATTTTTTGTCGCAGGCAAAGAAGCTACCGCTGCCTGGGTTGAAGAAGCGACCAACTCAGGTTGCCTGGTGATCGACAGCAGTGGATTGTTTGCTCTCGAACCCGACGTACCGCTGGTGGTGCCGGAAGTAAACCCGTTTGTACTGACAGATTACCGGAACCGGAATGTCATCGCCGTACCAGACAGTCTG…
ECK2317	b2323	JW2320	fabB	1	1	1	1	1	5	ATGAAACGTGCAGTGATTACTGGCCTGGGCATTGTTTCCAGCATCGGTAATAACCAGCAGGAAGTCCTGGCATCTCTGCGTGAAGGACGTTCAGGGATCACTTTCTCTCAGGAGCTGAAGGATTCCGGCATGCGTAGCCACGTCTGGGGCAACGTAAAACTGGATACCACTGGCCTCATTGACCGCAAAGTTGTGCGCTTTATGAGCGACGCATCCATTTATGCATTCCTTTCTATGGAGCAGGCAATCGCTGATGCGGGCCTCTCTCCGGAAGCTTACCAGAATAACCCGCGCGTTGGCCTGATTGCAGGTTCCGGCGGCGGCTCCCCGCGTTTCCAGGTGTTCGGCGCTGACGCAATGCGCGGCCCGCGCGGCCTGAAAGCGGTTGGCCCGTATGTG…
ECK2371	b2375	JW2372	yfdX	1	0	0	0	0	1	ATGAAACGTTTAATTATGGCCACGATGGTCACAGCAATTCTGGCATCTTCAACTGTATGGGCTGCTGATAATGCTCCGGTAGCGGCACAACAGCAAACTCAGCAAGTTCAGCAAACCCAGAAAACGGCAGCGGCAGCAGAGCGTATCTCTGAACAAGGTTTATATGCGATGCGTGACGTGCAGGTAGCGCGCCTGGCTCTGTTTCATGGCGATCCAGAAAAGGCAAAAGAACTGACCAATGAAGCTTCCGCTTTGCTGTCAGATGACAGTACCGAATGGGCAAAGTTCGCTAAGCCAGGTAAAAAGACCAATCTCAATGATGACCAATATATTGTCATTAATGCATCTGTCGGAATTTCTGAGAGTTATGTAGCAACTCCCGAAAAAGAAGCCGCGATA…
ECK2383	b2387	JW5389	fryB	1	0	0	0	0	1	ATGAGTAAGAAACTGATTGCCTTATGTGCCTGCCCGATGGGCCTGGCTCACACCTTTATGGCCGCTCAGGCGCTGGAAGAAGCGGCGGTAGAAGCCGGTTATGAAGTGAAAATTGAAACCCAGGGCGCGGACGGTATCCAGAATCGCCTGACGGCGCAGGATATCGCCGAAGCGACCATCATCATCCACTCCGTGGCAGTTACCCCGGAAGATAACGAACGTTTCGAATCACGCGACGTTTATGAAATCACTTTGCAGGACGCAATTAAAAACGCTGCGGGCATCATCAAAGAAATCGAAGAGATGATTGCCTCTGAACAACAGTAA
ECK2394	b2400	JW2395	gltX	1	1	1	1	1	5	ATGAAAATCAAAACTCGCTTCGCGCCAAGCCCAACAGGCTATCTGCACGTTGGCGGCGCGCGTACTGCTCTTTACTCCTGGCTTTTTGCACGTAACCACGGCGGTGAGTTCGTGCTGCGTATTGAAGACACCGATCTTGAGCGTTCCACGCCGGAAGCTATCGAAGCCATTATGGATGGCATGAACTGGCTGAGCCTGGAGTGGGATGAAGGTCCGTACTACCAGACCAAACGTTTTGATCGCTACAACGCGGTGATCGATCAGATGCTGGAAGAGGGCACTGCTTATAAATGCTATTGCTCTAAAGAGCGCCTGGAAGCGCTGCGCGAAGAGCAAATGGCGAAAGGTGAGAAGCCGCGTTATGACGGTCGCTGCCGCCACAGCCATGAGCATCATGCT…
ECK2406	b2411	JW2403	ligA	1	1	1	1	1	5	ATGGAATCAATCGAACAACAACTGACAGAACTGCGAACGACGCTTCGCCATCATGAATATCTTTATCATGTGATGGATGCGCCGGAAATTCCCGACGCTGAATACGACAGGCTGATGCGCGAACTGCGCGAGCTGGAAACCAAACATCCAGAACTGATTACGCCTGATTCGCCTACTCAACGTGTAGGCGCTGCGCCGCTGGCGGCTTTCAGCCAGATACGCCATGAAGTACCAATGCTGTCACTGGATAACGTTTTTGATGAAGAAAGCTTTCTTGCTTTCAACAAACGTGTGCAGGACCGTCTGAAAAACAACGAGAAAGTCACCTGGTGCTGTGAGCTGAAGCTGGATGGTCTTGCCGTCAGTATTCTGTATGAAAATGGCGTTTTAGTCAGTGCC…
ECK2407	b2412	JW2404	zipA	1	1	1	1	1	5	ATGATGCAGGATTTGCGTCTGATATTAATCATTGTTGGCGCGATCGCCATAATCGCTTTACTGGTACATGGTTTCTGGACCAGCCGTAAAGAACGATCTTCTATGTTCCGCGATCGGCCATTAAAACGAATGAAGTCAAAACGTGACGACGATTCTTATGACGAGGATGTCGAAGATGATGAGGGCGTTGGTGAGGTTCGTGTTCACCGCGTGAATCATGCCCCGGCTAACGCTCAGGAGCATGAGGCTGCTCGTCCGTCGCCGCAACACCAGTACCAACCGCCTTATGCGTCTGCGCAGCCGCGTCAACCGGTCCAGCAGCCGCCTGAAGCGCAGGTACCGCCGCAACATGCTCCGCATCCAGCGCAGCCGGTGCAGCAGCCTGCCTATCAGCCGCAG…
ECK2411	b2416	JW2409	ptsI	0	0	0	0	1	1	ATGATTTCAGGCATTTTAGCATCCCCGGGTATCGCTTTCGGTAAAGCTCTGCTTCTGAAAGAAGACGAAATTGTCATTGACCGGAAAAAAATTTCTGCCGACCAGGTTGATCAGGAAGTTGAACGTTTTCTGAGCGGTCGTGCCAAGGCATCAGCCCAGCTGGAAACGATCAAAACGAAAGCTGGTGAAACGTTCGGTGAAGAAAAAGAAGCCATCTTTGAAGGGCATATTATGCTGCTCGAAGATGAGGAGCTGGAGCAGGAAATCATAGCCCTGATTAAAGATAAGCACATGACAGCTGACGCAGCTGCTCATGAAGTTATCGAAGGTCAGGCTTCTGCCCTGGAAGAGCTGGATGATGAATACCTGAAAGAACGTGCGGCTGACGTACGTGATATC…
ECK2418	b2423	JW2416	cysW	1	0	0	0	0	1	ATGGCGGAAGTTACCCAATTGAAGCGTTATGACGCGCGCCCGATTAACTGGGGCAAATGGTTTCTGATTGGCATCGGGATGCTGGTTTCGGCGTTCATCCTGCTGGTGCCGATGATTTACATCTTCGTGCAGGCATTCAGCAAGGGGCTGATGCCGGTTTTACAGAATCTGGCCGATCCGGACATGCTGCACGCCATCTGGCTGACGGTGATGATCGCGCTGATTGCCGTACCGGTAAACCTGGTGTTCGGCATTCTGCTGGCCTGGCTGGTGACGCGCTTTAACTTCCCTGGACGCCAGTTACTGCTGACGCTACTGGACATTCCGTTTGCCGTATCGCCGGTGGTTGCCGGTCTGGTGTATTTGCTGTTCTACGGCTCTAACGGCCCGCTCGGCGGT…
ECK2434	b2439	JW2432	eutL	1	0	0	0	0	1	ATGCCAGCTTTAGATTTGATTCGACCGTCTGTCACCGCTATGCGGGTGATTGCCTCCGTTAACGCCGATTTTGCGCGTGAACTGAAATTGCCGCCGCATATTCGTAGCCTCGGTCTGATTTCTGCCGACTCCGATGACGTCACCTACATTGCCGCTGATGAAGCGACCAAGCAGGCGATGGTGGAAGTGGTGTATGGCCGCTCGCTATATGCGGGCGCTGCACACGGCCCGTCACCGACTGCCGGTGAAGTGCTGATTATGCTTGGTGGGCCAAACCCGGCGGAAGTGCGTGCAGGTCTGGATGCGATGATTGCGCATATTGAAAATGGCGCAGCTTTCCAGTGGGCTAATGACGCGCAAGATACGGCATTCCTGGCACATGTAGTTTCGCGTACCGGT…
ECK2445	#N/A	#N/A	yffS	0	0	0	0	1	1	ATGAGTTACGAAATCAAAATTTGCGACATCCTCAAAGGCGCTGCGATGGAAGGACAATATAAGGGCGCTCAACGTGGGGCCAAATGCGAGGAGATCGCAAACGAGTTAACTCGCCGGGGAGTTAAAAACAACAAGGGAGAGGTTATTACTAAGGGCGGCGTTAGCCATTGGCTGGAAGGTAGACGGGAGCCAAATTTCGACACTCTGGCTGAACTGTGCGACATGTTCGGCGTTTATGCCCTGATGCCGATGCGTGGCGGTAAATGGATTCGAGTTCACCCGGAAGACCGTGGAGAAATGGAATTACGCGAGGCTGTAGCTGAACGAGATGCTATTATCGACGACCTGAAGGCCCGTATCGCTGAGCTTGAGGCGGCACTAGCAAATAAACAAGTCCCA…
ECK2451	b2456	JW2440	eutN	1	0	0	0	0	1	ATGAAACTGGCAGTCGTCACTGGACAAATTGTTTGTACCGTACGCCATCACGGACTGGCGCATGACAAATTGCTGATGGTGGAAATGATTGATCCACAAGGTAATCCTGACGGGCAATGCGCCGTCGCCATCGACAATATTGGCGCGGGAACCGGGGAGTGGGTGTTACTGGTGAGTGGCAGTTCCGCCCGCCAGGCGCATAAAAGCGAAACGTCACCGGTCGATCTGTGCGTGATTGGCATTGTCGATGAGGTGGTGTCTGGCGGTCAGGTAATTTTCCACAAATAA
ECK2466	b2471	JW2455	yffB	1	0	0	0	0	1	ATGGTTACACTTTACGGTATCAAAAATTGTGACACCATTAAAAAGGCTCGCCGTTGGCTGGAAGCCAATAACATCGACTATCGTTTTCATGATTACCGCGTCGATGGGCTGGACAGCGAATTATTGAACGATTTTATCAACGAATTAGGCTGGGAAGCGTTACTCAACACCCGTGGTACAACCTGGCGTAAACTGGACGAAACCACCCGCAATAAAATCACCGATGCGGCCTCTGCGGCGGCATTAATGACTGAAATGCCTGCAATTATCAAACGTCCATTGCTCTGCGTGCCCGGTAAGCCTATGCTGCTGGGTTTCAGTGATTCCAGTTATCAGCAATTTTTCCATGAGGTGTAG
ECK2467	b2472	JW2456	dapE	1	0	1	1	1	4	ATGTCGTGCCCGGTTATTGAGCTGACACAACAGCTTATTCGCCGCCCTTCCCTGAGTCCTGATGATGCAGGATGCCAGGCTTTGTTGATTGAACGTTTGCAGGCGATCGGTTTTACCGTTGAACGCATGGACTTTGCCGATACGCAGAATTTTTGGGCATGGCGTGGGCAGGGTGAAACGTTAGCCTTTGCCGGGCATACCGACGTGGTGCCGCCTGGCGACGCCGATCGTTGGATCAATCCCCCGTTTGAACCCACCATTCGTGACGGCATGTTATTCGGGCGCGGTGCGGCAGATATGAAAGGCTCGCTGGCGGCGATGGTGGTGGCGGCAGAACGTTTTGTCGCACAACATCCCAACCATACGGGGCGACTGGCATTTCTGATCACCTCTGATGAA…
ECK2474	b2478	JW2463	dapA	1	0	1	1	1	4	ATGTTCACGGGAAGTATTGTCGCGATTGTTACTCCGATGGATGAAAAAGGTAATGTCTGTCGGGCTAGCTTGAAAAAACTGATTGATTATCATGTCGCCAGCGGTACTTCGGCGATCGTTTCTGTTGGCACCACTGGCGAGTCCGCTACCTTAAATCATGACGAACATGCTGATGTGGTGATGATGACGCTGGATCTGGCTGATGGGCGCATTCCGGTAATTGCCGGGACCGGCGCTAACGCTACTGCGGAAGCCATTAGCCTGACGCAGCGCTTCAATGACAGTGGTATCGTCGGCTGCCTGACGGTAACCCCTTACTACAATCGTCCGTCGCAAGAAGGTTTGTATCAGCATTTCAAAGCCATCGCTGAGCATACTGACCTGCCGCAAATTCTGTAT…
ECK2475	b2479	JW2464	gcvR	1	0	0	0	0	1	TTGACACTGTCATCGCAACATTATCTGGTGATCACTGCGTTGGGTGCCGATCGCCCTGGAATTGTGAACACCATCACCCGTCATGTCAGTAGTTGCGGCTGTAATATTGAAGACAGTCGCCTGGCGATGCTGGGAGAAGAGTTCACGTTTATTATGCTGCTTTCCGGTTCATGGAATGCCATTACTCTGATTGAATCAACGTTACCGTTGAAAGGTGCCGAACTGGATCTTTTAATCGTGATGAAGCGCACGACGGCGCGTCCGCGTCCGCCAATGCCAGCATCTGTCTGGGTTCAGGTCGATGTGGCAGACTCCCCGCATTTAATTGAACGCTTCACAGCACTTTTCGACGCGCATCATATGAACATTGCGGAGCTGGTGTCGCGCACGCAACCTGCT…
ECK2492	b2496	JW5397	hda	1	1	0	1	1	4	CTGAACACACCGGCACAGCTCTCTTTGCCACTTTATCTTCCTGACGACGAAACCTTTGCAAGTTTCTGGCCGGGGGATAACTCCTCTTTACTGGCCGCGCTGCAAAACGTGCTGCGTCAGGAACATAGCGGTTACATCTATCTCTGGGCACGCGAAGGCGCGGGGCGCAGCCATCTGCTGCACGCGGCTTGCGCGGAATTGTCGCAGCGTGGCGATGCGGTGGGCTATGTCCCGCTGGATAAACGCACCTGGTTTGTTCCGGAAGTGCTCGACGGTATGGAGCATTTGTCGCTGGTCTGTATCGACAACATTGAGTGTATTGCAGGCGATGAGTTGTGGGAGATGGCGATTTTCGATCTCTACAATCGAATTCTGGAATCGGGCAAAACACGGTTGTTG…
ECK2503	b2507	JW2491	guaA	0	0	0	0	1	1	ATGACGGAAAACATTCATAAGCATCGCATCCTCATTCTGGACTTCGGTTCTCAGTACACTCAACTGGTTGCGCGCCGCGTGCGTGAGCTGGGTGTTTACTGCGAACTGTGGGCGTGGGATGTGACAGAAGCACAAATTCGTGACTTCAATCCAAGCGGCATTATTCTTTCCGGCGGCCCGGAAAGTACTACTGAAGAAAACAGTCCGCGTGCGCCGCAGTATGTCTTTGAAGCAGGCGTACCGGTATTCGGCGTTTGCTATGGCATGCAGACCATGGCAATGCAGTTGGGCGGTCACGTTGAAGCCTCTAACGAACGTGAATTTGGCTACGCGCAGGTTGAAGTCGTAAACGACAGCGCACTGGTTCGCGGTATCGAAGATGCGCTGACCGCAGACGGT…
ECK2507	b2511	JW5403	der	1	0	1	1	1	4	ATGGTACCTGTGGTCGCGCTTGTCGGGCGCCCTAACGTAGGAAAATCCACGTTATTTAACCGTCTAACTCGCACCCGAGATGCGCTGGTTGCGGATTTCCCGGGTCTGACTCGTGACCGTAAGTACGGTCGTGCGGAAATTGAAGGCCGTGAGTTTATCTGTATTGATACCGGCGGGATTGATGGCACAGAAGACGGTGTAGAAACCCGCATGGCGGAACAGTCGCTGCTGGCGATTGAAGAAGCGGACGTCGTACTGTTTATGGTGGATGCGCGCGCGGGCCTGATGCCGGCAGATGAAGCGATTGCCAAACATCTGCGCTCCCGTGAAAAACCGACCTTCCTGGTGGCAAACAAAACTGACGGTCTGGATCCCGATCAGGCAGTGGTTGATTTCTAC…
ECK2510	b2514	JW2498	hisS	1	1	1	1	1	5	GTGGCAAAAAACATTCAAGCCATTCGCGGCATGAACGATTACCTGCCTGGCGAAACGGCCATCTGGCAGCGCATTGAAGGCACACTGAAAAACGTGCTCGGCAGCTACGGTTACAGTGAAATCCGCTTGCCGATTGTAGAGCAGACCCCGCTATTCAAACGTGCGATTGGTGAAGTCACCGACGTGGTTGAAAAAGAGATGTACACCTTTGAGGATCGCAATGGCGACAGCCTGACTCTGCGCCCTGAAGGGACGGCGGGCTGTGTACGCGCCGGCATCGAGCATGGTCTTCTGTACAATCAGGAACAGCGTCTGTGGTATATCGGGCCGATGTTCCGTCACGAGCGTCCGCAGAAAGGGCGTTATCGTCAGTTCCATCAGTTGGGCTGCGAAGTTTTC…
ECK2511	b2515	JW2499	ispG	1	1	1	1	1	5	ATGCATAACCAGGCTCCAATTCAACGTAGAAAATCAACACGTATTTACGTTGGGAATGTGCCGATTGGCGATGGTGCTCCCATCGCCGTACAGTCCATGACCAATACGCGTACGACAGACGTCGAAGCAACGGTCAATCAAATCAAGGCGCTGGAACGCGTTGGCGCTGATATCGTCCGTGTATCCGTACCGACGATGGACGCGGCAGAAGCGTTCAAACTCATCAAACAGCAGGTTAACGTGCCGCTGGTGGCTGACATCCACTTCGACTATCGCATTGCGCTGAAAGTAGCGGAATACGGCGTCGATTGTCTGCGTATTAACCCTGGCAATATCGGTAATGAAGAGCGTATTCGCATGGTGGTTGACTGTGCGCGCGATAAAAACATTCCGATCCGT…
ECK2514	b2518	JW2502	ndk	1	0	0	0	0	1	ATGGCTATTGAACGTACTTTTTCCATCATCAAACCGAACGCGGTAGCAAAAAACGTCATTGGTAATATCTTTGCGCGCTTTGAAGCTGCAGGGTTCAAAATTGTTGGCACCAAAATGCTGCACCTGACCGTTGAACAGGCACGTGGCTTTTATGCTGAACACGATGGAAAACCGTTCTTTGATGGTCTGGTTGAATTCATGACCTCTGGCCCGATCGTGGTTTCCGTGCTGGAAGGTGAAAACGCCGTTCAGCGTCACCGCGATCTGCTGGGCGCGACCAATCCGGCAAACGCACTGGCTGGTACTCTGCGCGCTGATTACGCTGACAGCCTGACCGAAAACGGTACCCACGGTTCTGATTCCGTCGAATCTGCCGCTCGCGAAATCGCTTATTTCTTT…
ECK2522	b2525	JW2509	fdx	1	0	0	0	1	2	ATGCCAAAGATTGTTATTTTGCCTCATCAGGATCTCTGCCCTGATGGCGCTGTTCTGGAAGCTAATAGCGGTGAAACCATTCTCGACGCAGCTCTGCGTAACGGTATCGAGATTGAACACGCCTGTGAAAAATCCTGTGCTTGCACCACCTGCCACTGCATCGTTCGTGAAGGTTTTGACTCACTGCCGGAAAGCTCAGAGCAGGAAGACGACATGCTGGACAAAGCCTGGGGACTGGAGCCGGAAAGCCGTTTAAGCTGCCAGGCGCGCGTTACCGACGAAGATTTAGTAGTCGAAATCCCGCGTTACACTATCAACCATGCGCGTGAGCATTAA
ECK2523	b2526	JW2510	hscA	1	0	0	0	1	2	ATGGCCTTATTACAAATTAGTGAACCTGGTTTGAGTGCTGCGCCGCATCAGCGTCGTCTGGCGGCCGGTATTGACCTGGGCACAACCAACTCGCTGGTGGCGACAGTGCGCAGCGGTCAGGCCGAAACGTTAGCCGATCATGAAGGCCGTCACCTGCTGCCATCTGTTGTTCACTATCAACAGCAAGGGCATTCGGTGGGTTATGACGCGCGTACTAATGCAGCGCTCGATACCGCCAACACAATTAGTTCTGTTAAACGCCTGATGGGACGCTCGCTGGCTGATATCCAGCAACGCTATCCGCATCTGCCTTATCAATTCCAGGCCAGCGAAAACGGCCTGCCGATGATTGAAACGGCGGCGGGGCTGCTGAACCCGGTGCGCGTTTCTGCGGACATC…
ECK2524	b2527	JW2511	hscB	1	0	0	0	0	1	ATGGATTACTTCACCCTCTTTGGCTTGCCTGCCCGCTATCAACTCGATACCCAGGCGCTGAGCCTGCGTTTTCAGGATCTACAACGTCAGTATCATCCTGATAAATTCGCCAGCGGAAGCCAGGCGGAACAACTCGCCGCCGTACAGCAATCTGCAACCATTAACCAGGCCTGGCAAACGCTGCGTCATCCGTTAATGCGCGCGGAATATTTGCTTTCTTTGCACGGCTTTGATCTCGCCAGCGAGCAGCATACTGTGCGCGACACCGCGTTCCTGATGGAACAGTTGGAGCTGCGCGAAGAGCTGGACGAGATCGAACAGGCGAAAGATGAAGCGCGGCTGGAAAGCTTTATCAAACGTGTGAAAAAGATGTTTGATACCCGCCATCAGTTGATGGTT…
ECK2526	b2529	JW2513	iscU	1	0	0	0	1	2	ATGGCTTACAGCGAAAAAGTTATCGACCATTACGAGAATCCGCGTAACGTGGGTTCCTTTGACAACAACGACGAGAACGTCGGCAGCGGCATGGTGGGGGCACCGGCCTGTGGCGACGTGATGAAGTTGCAGATTAAAGTCAACGATGAAGGTATCATTGAAGACGCGCGTTTTAAAACTTACGGCTGCGGTTCCGCTATCGCTTCCAGCTCCCTGGTCACCGAATGGGTGAAAGGGAAGTCTCTCGACGAAGCGCAGGCGATCAAAAACACCGATATTGCTGAAGAACTTGAACTGCCGCCGGTGAAAATTCACTGTTCTATTCTGGCAGAAGACGCGATCAAAGCCGCCATTGCGGACTATAAAAGCAAACGTGAAGCAAAATAA
ECK2527	b2530	JW2514	iscS	1	0	0	0	1	2	ATGAAATTACCGATTTATCTCGACTACTCCGCAACCACGCCGGTGGACCCGCGTGTTGCCGAGAAAATGATGCAGTTTATGACGATGGACGGAACCTTTGGTAACCCGGCCTCCCGTTCTCACCGTTTCGGCTGGCAGGCTGAAGAAGCGGTAGATATCGCCCGTAATCAGATTGCCGATCTGGTCGGCGCTGATCCGCGTGAAATCGTCTTTACCTCTGGTGCAACCGAATCTGACAACCTGGCGATCAAAGGTGCAGCCAACTTTTATCAGAAAAAAGGCAAGCACATCATCACCAGCAAAACCGAACACAAAGCGGTACTGGATACCTGCCGTCAGCTGGAGCGCGAAGGTTTTGAAGTCACCTACCTGGCACCGCAGCGTAACGGCATTATCGAC…
ECK2530	b2533	JW2517	suhB	1	0	1	1	1	4	ATGCATCCGATGCTGAACATCGCCGTGCGCGCAGCGCGCAAGGCGGGTAATTTAATTGCCAAAAACTATGAAACCCCGGACGCTGTAGAAGCGAGCCAGAAAGGCAGTAACGATTTCGTGACCAACGTAGATAAAGCTGCCGAAGCGGTGATTATCGACACGATTCGTAAATCTTACCCACAGCACACCATCATCACCGAAGAAAGCGGTGAACTTGAAGGTACTGATCAGGATGTTCAATGGGTTATCGATCCACTGGATGGCACTACCAACTTTATCAAACGTCTGCCGCACTTCGCGGTATCTATCGCTGTTCGTATCAAAGGCCGCACCGAAGTTGCTGTGGTATACGATCCTATGCGTAACGAACTGTTCACCGCCACTCGCGGTCAGGGCGCA…
ECK2536	b2539	JW2523	hcaF	1	0	0	0	0	1	ATGAGTGCGCAAGTTTCACTAGAGTTACATCACCGCATTAGCCAGTTTCTCTTTCACGAAGCCAGCTTACTGGACGACTGGAAATTTCGTGACTGGCTGGCGCAGCTCGACGAAGAGATTCGTTACACCATGCGCACCACAGTTAACGCGCAAACACGCGACCGCCGCAAAGGCGTCCAGCCACCGACAACCTGGATTTTTAATGACACCAAAGACCAGCTGGAGCGGCGAATCGCCCGTCTGGAAACGGGCATGGCCTGGGCAGAAGAGCCGCCGTCACGCACCCGTCACTTAATCAGCAACTGCCAGATAAGCGAAACCGACATCCCAAACGTATTTGCTGTGCGGGTAAATTATCTGCTTTATCGGGCACAAAAAGAGCGCGATGAAACATTCTAT…
ECK2537	b2540	JW2524	hcaC	1	0	0	0	0	1	ATGAATCGAATTTATGCGTGTCCCGTTGCGGATGTGCCGGAGGGTGAGGCTCTCCGGATCGATACCTCGCCCGTCATCGCCCTGTTCAACGTTGGCGGCGAGTTTTATGCCATTAACGATCGTTGCAGCCATGGTAATGCGTCAATGTCAGAAGGGTATCTGGAAGATGACGCCACGGTGGAGTGCCCGCTACACGCCGCCAGTTTTTGCCTGAAAACGGGGAAAGCGTTATGCCTGCCCGCCACCGATCCGCTCACCACTTATCCAGTACACGTTGAAGGTGGTGACATTTTCATCGACTTACCGGAGGCGCAGCCATGA
ECK2548	b2551	JW2535	glyA	1	0	0	0	1	2	ATGTTAAAGCGTGAAATGAACATTGCCGATTATGATGCCGAACTGTGGCAGGCTATGGAGCAGGAAAAAGTACGTCAGGAAGAGCACATCGAACTGATCGCCTCCGAAAACTACACCAGCCCGCGCGTAATGCAGGCGCAGGGTTCTCAGCTGACCAACAAATATGCTGAAGGTTATCCGGGCAAACGCTACTACGGCGGTTGCGAGTATGTTGATATCGTTGAACAACTGGCGATCGATCGTGCGAAAGAACTGTTCGGCGCTGACTACGCTAACGTCCAGCCGCACTCCGGCTCCCAGGCTAACTTTGCGGTCTACACCGCGCTGCTGGAACCAGGTGATACCGTTCTGGGTATGAACCTGGCGCATGGCGGTCACCTGACTCACGGTTCTCCGGTT…
ECK2557	b2559	JW2543	tadA	1	0	1	0	1	3	TTGTCTGAAGTCGAATTTAGCCACGAATACTGGATGCGTCACGCGCTGACGCTGGCGAAACGTGCCTGGGATGAGCGGGAAGTGCCGGTCGGCGCGGTATTAGTGCATAACAATCGGGTAATCGGCGAAGGCTGGAACCGCCCGATTGGTCGCCATGATCCCACCGCACATGCAGAAATCATGGCCCTGCGGCAGGGTGGTCTGGTGATGCAAAATTATCGTCTGATCGACGCCACGTTGTATGTCACGCTTGAACCATGTGTAATGTGTGCCGGAGCGATGATCCACAGTCGCATTGGTCGCGTGGTCTTTGGTGCGCGTGACGCGAAAACTGGCGCTGCGGGATCTTTAATGGATGTGCTGCATCATCCGGGTATGAATCACCGAGTGGAAATTACG…
ECK2561	b2563	JW2547	acpS	1	1	1	1	1	5	ATGGCAATATTAGGTTTAGGCACGGATATTGTGGAGATCGCTCGCATCGAAGCGGTGATCGCCCGATCCGGTGATCGCCTGGCACGCCGCGTATTAAGCGATAACGAATGGGCTATCTGGAAAACGCACCACCAGCCGGTGCGTTTTCTGGCGAAGCGTTTTGCTGTGAAAGAAGCCGCAGCAAAAGCGTTTGGCACCGGGATCCGCAATGGTCTGGCGTTTAATCAATTTGAAGTATTCAATGATGAGCTCGGCAAACCACGGCTACGGCTATGGGGCGAGGCATTAAAACTGGCGGAAAAGCTGGGCGTTGCAAATATGCATGTAACGCTGGCAGATGAGCGGCACTATGCTTGTGCCACGGTAATTATTGAAAGTTAA
ECK2562	b2564	JW2548	pdxJ	1	0	0	0	0	1	ATGGCTGAATTACTGTTAGGCGTCAACATTGACCATATCGCTACGCTGCGCAACGCGCGCGGTACCGCTTACCCGGATCCGGTGCAGGCCGCGTTTATTGCCGAGCAGGCGGGAGCGGACGGCATTACCGTGCATTTACGTGAAGATCGCCGTCACATTACTGACCGCGACGTGCGCATCCTGCGTCAGACGCTGGATACCCGCATGAATCTGGAGATGGCGGTGACCGAAGAGATGCTGGCGATCGCCGTTGAGACGAAGCCACATTTTTGCTGCCTGGTACCGGAAAAGCGTCAGGAAGTAACAACCGAAGGCGGCCTGGATGTCGCAGGGCAGCGTGACAAAATGCGCGATGCCTGCAAACGTCTGGCAGATGCCGGGATTCAGGTTTCTCTGTTT…
ECK2564	b2566	JW2550	era	1	1	1	1	1	5	ATGAGCATCGATAAAAGTTACTGCGGATTTATTGCCATCGTCGGACGTCCGAACGTTGGCAAATCCACATTGTTGAACAAACTGCTGGGGCAGAAAATCTCCATCACTTCCCGCAAGGCGCAGACAACTCGTCACCGCATTGTGGGGATCCATACTGAAGGCGCGTATCAGGCGATCTACGTCGATACACCGGGCCTGCATATGGAAGAAAAACGCGCCATTAACCGCCTGATGAACAAAGCGGCGAGCAGCTCTATTGGCGATGTTGAGCTGGTGATTTTTGTCGTTGAAGGCACCCGCTGGACGCCGGACGACGAAATGGTGCTCAACAAACTGCGCGAAGGCAAAGCGCCGGTAATCCTCGCGGTGAACAAAGTGGACAACGTGCAGGAGAAAGCC…
ECK2565	b2567	JW2551	rnc	1	0	1	0	0	2	ATGAACCCCATCGTAATTAATCGGCTTCAACGGAAGCTGGGCTACACTTTTAATCATCAGGAACTGTTGCAGCAGGCATTAACTCATCGTAGTGCCAGCAGTAAACATAACGAGCGTTTAGAATTTTTAGGCGACTCTATTCTGAGCTACGTTATCGCCAATGCGCTTTATCACCGTTTCCCTCGTGTGGATGAAGGCGATATGAGCCGGATGCGCGCCACGCTGGTCCGTGGCAATACGCTGGCGGAACTGGCGCGCGAATTTGAGTTAGGCGAGTGCTTACGTTTAGGGCCAGGTGAACTTAAAAGCGGTGGATTTCGTCGTGAGTCAATTCTCGCCGACACCGTCGAAGCATTAATTGGTGGCGTATTCCTCGACAGTGATATTCAAACCGTCGAG…
ECK2566	b2568	JW2552	lepB	1	1	1	1	1	5	ATGGCGAATATGTTTGCCCTGATTCTGGTGATTGCCACACTGGTGACGGGCATTTTATGGTGCGTGGATAAATTCTTTTTCGCACCTAAACGGCGGGAACGTCAGGCAGCGGCGCAGGCGGCTGCCGGGGACTCACTGGATAAAGCAACGTTGAAAAAGGTTGCGCCGAAGCCTGGCTGGCTGGAAACCGGTGCTTCTGTTTTTCCGGTACTGGCTATCGTATTGATTGTGCGTTCGTTTATTTATGAACCGTTCCAGATCCCGTCAGGTTCGATGATGCCGACTCTGTTAATTGGTGATTTTATTCTGGTAGAGAAGTTTGCTTATGGCATTAAAGATCCTATCTACCAGAAAACGCTGATCGAAACCGGTCATCCGAAACGCGGCGATATCGTGGTC…
ECK2571	b2573	JW2557	rpoE	0	0	1	0	1	2	ATGAGCGAGCAGTTAACGGACCAGGTCCTGGTTGAACGGGTCCAGAAGGGAGATCAGAAAGCCTTTAACTTACTGGTAGTGCGCTATCAGCATAAAGTGGCGAGTCTGGTTTCCCGCTATGTGCCGTCGGGTGATGTTCCCGATGTGGTACAAGAAGCTTTTATTAAAGCCTATCGTGCGCTGGATTCGTTCCGGGGAGATAGCGCTTTTTATACATGGCTGTATCGGATTGCTGTAAATACAGCGAAAAATTACCTGGTTGCTCAGGGGCGTCGTCCACCTTCCAGTGATGTGGATGCCATTGAAGCTGAAAACTTCGAAAGTGGCGGCGCGTTGAAAGAAATTTCGAACCCTGAGAACTTAATGTTGTCAGAAGAACTGAGACAGATAGTTTTCCGA…
ECK2577	b2579	JW2563	grcA	1	0	0	0	0	1	ATGATTACAGGTATCCAGATTACTAAAGCCGCTAACGACGATCTGCTGAACTCTTTCTGGCTGCTGGACAGCGAAAAAGGCGAAGCGCGTTGCATCGTTGCAAAAGCAGGTTATGCAGAAGATGAAGTGGTTGCAGTAAGCAAACTGGGTGACATTGAATACCGTGAAGTTCCAGTAGAAGTGAAACCAGAAGTTCGCGTTGAAGGTGGTCAACACCTGAACGTTAACGTTCTGCGTCGCGAAACTCTGGAAGATGCAGTTAAGCATCCGGAAAAATATCCGCAGCTGACCATCCGTGTATCCGGTTATGCAGTTCGCTTTAACTCTCTGACTCCGGAACAGCAGCGCGACGTTATCGCTCGTACCTTTACTGAAAGCCTGTAA
ECK2580	b2582	JW2566	trxC	1	0	0	0	0	1	ATGAATACCGTTTGTACCCATTGTCAGGCCATCAATCGCATTCCCGACGATCGGATCGAAGATGCGGCAAAATGCGGACGCTGCGGTCACGACTTGTTTGACGGAGAGGTGATTAATGCGACCGGTGAAACACTCGACAAATTGCTGAAGGATGATCTACCTGTGGTGATCGACTTCTGGGCACCGTGGTGCGGCCCCTGCCGTAATTTCGCACCAATTTTTGAAGATGTCGCGCAAGAGCGTAGCGGTAAAGTGCGCTTTGTGAAAGTGAATACCGAAGCTGAACGTGAATTGAGCAGTCGCTTTGGAATTCGTAGTATACCGACGATCATGATTTTCAAAAACGGTCAGGTTGTCGACATGCTTAATGGCGCAGTACCGAAAGCGCCGTTCGATAGC…
ECK2583	b2585	JW2569	pssA	1	1	1	1	1	5	ATGTTGTCAAAATTTAAGCGTAATAAACATCAACAACACCTTGCCCAACTACCCAAGATTTCTCAATCAGTTGATGATGTCGATTTCTTTTACGCTCCCGCCGACTTCCGGGAGACGCTGCTGGAAAAAATAGCCAGCGCGAAGCAGCGCATTTGCATTGTCGCCCTGTATCTCGAACAGGATGACGGTGGCAAAGGCATTCTGAACGCGTTGTATGAGGCTAAAAGGCAGCGTCCGGAACTGGATGTGCGGGTGCTGGTCGACTGGCATCGTGCACAACGTGGACGCATTGGCGCTGCGGCATCTAACACTAACGCTGACTGGTACTGCCGCATGGCGCAGGAAAATCCGGGCGTAGATGTTCCGGTTTATGGCGTTCCAATCAATACTCGTGAAGCC…
ECK2592	b2594	JW2576	rluD	1	0	0	0	1	2	ATGGCACAACGAGTACAGCTCACTGCAACGGTGTCCGAAAACCAACTCGGTCAACGCTTAGATCAGGCTTTGGCCGAAATGTTCCCGGATTATTCACGTTCGCGAATAAAAGAATGGATCCTCGACCAGCGAGTGCTGGTTAACGGCAAAGTTTGTGATAAGCCGAAAGAAAAAGTATTGGGTGGCGAGCAGGTTGCCATCAACGCTGAGATTGAAGAAGAAGCGCGTTTTGAACCGCAGGATATCCCGCTGGATATCGTCTATGAAGATGAAGACATTATTATCATTAATAAACCGCGCGACCTGGTGGTACATCCTGGCGCGGGTAACCCGGATGGCACGGTACTGAATGCGTTGCTTCATTACTATCCACCCATTGCCGATGTACCGCGTGCGGGC…
ECK2593	b2595	JW2577	bamD	0	0	1	1	1	3	ATGACGCGCATGAAATATCTGGTGGCAGCCGCCACACTAAGCCTGTTTTTGGCGGGTTGCTCGGGGTCAAAGGAAGAAGTACCTGATAATCCGCCAAATGAAATTTACGCGACTGCACAACAAAAGCTGCAGGACGGTAACTGGAGACAGGCAATAACGCAACTGGAAGCGTTAGATAATCGCTATCCGTTTGGTCCGTATTCGCAGCAGGTGCAGCTGGATCTCATCTACGCCTACTATAAAAACGCCGATTTGCCGTTAGCACAGGCTGCCATCGATCGTTTTATTCGCCTTAACCCGACCCATCCGAATATCGATTATGTCATGTACATGCGTGGCCTGACCAATATGGCGCTGGATGACAGTGCGCTGCAAGGGTTCTTTGGCGTCGATCGTAGC…
ECK2603	b2606	JW2587	rplS	1	1	1	1	1	5	ATGAGCAACATTATTAAGCAACTTGAACAAGAGCAGATGAAGCAGGACGTACCTTCCTTCCGTCCGGGTGATACCGTGGAAGTGAAAGTATGGGTTGTTGAAGGTTCCAAAAAACGTCTGCAGGCATTCGAGGGCGTGGTTATCGCTATTCGTAACCGCGGTCTGCACTCTGCATTCACTGTTCGTAAAATTTCCAACGGCGAAGGCGTTGAGCGTGTCTTCCAGACTCACTCTCCGGTAGTTGACAGCATTTCTGTCAAACGTCGTGGTGCTGTTCGTAAAGCTAAACTGTACTACCTGCGTGAGCGTACTGGTAAGGCTGCTCGTATCAAAGAGCGTCTTAACTAA
ECK2604	b2607	JW2588	trmD	1	1	1	1	1	5	ATGTGGATTGGCATAATTAGCCTGTTTCCTGAAATGTTCCGCGCAATTACCGATTACGGGGTAACTGGCCGGGCAGTTAAAAATGGCCTGCTGAGCATCCAGAGCTGGAGTCCTCGCGACTTCACGCATGACCGGCACCGTACCGTGGACGATCGTCCTTACGGCGGCGGACCGGGGATGTTAATGATGGTGCAACCCTTGCGGGACGCCATTCATGCAGCAAAAGCCGCGGCGGGTGAAGGCGCAAAGGTGATTTATCTGTCACCACAGGGACGCAAGCTTGATCAAGCGGGCGTCAGCGAACTGGCAACGAATCAAAAATTGATTCTGGTGTGCGGTCGCTACGAAGGTATAGATGAGCGCGTGATCCAAACCGAAATTGACGAAGAATGGTCAATC…
ECK2605	b2608	JW5413	rimM	1	0	0	0	1	2	ATGAGCAAACAACTCACCGCGCAAGCACCTGTTGATCCCATCGTTTTGGGAAAAATGGGTTCGTCTTACGGTATTCGTGGGTGGCTCAGAGTGTTTTCTTCCACCGAAGACGCCGAAAGCATTTTTGACTATCAGCCCTGGTTTATCCAGAAGGCGGGTCAGTGGCAGCAAGTCCAGCTGGAAAGCTGGAAGCACCACAATCAGGACATGATCATCAAGCTGAAAGGCGTTGACGATCGTGATGCGGCGAACCTGCTGACGAATTGTGAAATTGTCGTGGATTCATCGCAGCTGCCTCAGCTTGAAGAGGGGGACTACTACTGGAAAGACCTGATGGGCTGCCAGGTAGTAACCACTGAAGGCTACGATCTCGGTAAAGTCGTCGATATGATGGAAACC…
ECK2606	b2609	JW2590	rpsP	1	1	1	1	1	5	ATGGTAACTATTCGTTTAGCACGTCACGGCGCTAAAAAGCGTCCGTTCTACCAGGTTGTTGTCGCTGACAGCCGTAATGCACGCAACGGTCGCTTCATCGAGCGCGTTGGTTTCTTCAACCCAATCGCTAGCGAAAAAGAAGAAGGCACTCGCCTGGATCTGGATCGCATCGCTCACTGGGTTGGCCAGGGCGCAACTATTTCTGATCGCGTTGCTGCGCTGATCAAAGAAGTAAACAAAGCAGCTTAA
ECK2607	b2610	JW5414	ffh	1	1	1	1	1	5	ATGTTTGATAATTTAACCGATCGTTTGTCGCGCACGCTGCGCAATATCAGTGGCCGTGGACGCCTCACTGAAGACAACGTAAAAGATACGCTGCGCGAAGTGCGCATGGCGCTGCTGGAGGCGGACGTAGCTCTGCCGGTAGTGCGTGAGTTTATCAATCGCGTAAAAGAGAAAGCGGTTGGTCATGAAGTTAATAAGAGCCTGACGCCGGGGCAGGAGTTCGTCAAAATAGTCCGTAACGAACTGGTTGCGGCGATGGGCGAAGAGAACCAGACCCTGAACCTGGCTGCGCAACCGCCTGCGGTCGTACTGATGGCGGGCCTGCAAGGTGCCGGTAAAACAACCAGCGTTGGTAAACTCGGTAAGTTCCTGCGCGAGAAGCACAAGAAGAAAGTGCTG…
ECK2610	b2614	JW2594	grpE	1	1	1	1	1	5	ATGAGTAGTAAAGAACAGAAAACGCCTGAGGGGCAAGCCCCGGAAGAAATTATCATGGATCAGCACGAAGAGATTGAGGCAGTTGAGCCAGAAGCTTCTGCTGAGCAGGTGGATCCGCGCGATGAAAAAGTTGCGAATCTCGAAGCTCAGCTGGCTGAAGCCCAGACCCGTGAACGTGACGGCATTTTGCGTGTAAAAGCCGAAATGGAAAACCTGCGTCGTCGTACTGAACTGGATATTGAAAAAGCCCACAAATTCGCGCTGGAGAAATTCATCAACGAATTGCTGCCGGTGATTGATAGCCTGGATCGTGCGCTGGAAGTGGCTGATAAAGCTAACCCGGATATGTCTGCGATGGTTGAAGGCATTGAGCTGACGCTGAAGTCGATGCTGGATGTT…
ECK2611	b2615	JW2596	nadK	1	0	1	1	1	4	ATGAATAATCATTTCAAGTGTATTGGCATTGTGGGACACCCACGGCACCCCACTGCACTGACAACACATGAAATGCTCTACCGCTGGCTGTGCACAAAAGGTTACGAGGTCATCGTTGAGCAACAAATCGCTCACGAACTGCAACTGAAGAATGTGAAAACTGGCACGCTCGCGGAGATTGGGCAACTAGCTGATCTCGCGGTAGTCGTTGGTGGCGACGGTAATATGCTGGGCGCGGCACGCACACTCGCCCGTTACGATATTAAAGTTATTGGAATCAACCGTGGCAACCTGGGTTTCCTGACTGACCTTGACCCCGATAACGCCCAGCAACAGTTAGCCGATGTGCTGGAAGGCCACTACATCAGCGAGAAACGTTTTTTGCTGGAAGCGCAAGTC…
ECK2614	b2618	JW2599	ratB	1	0	0	0	0	1	GTGCCAGGTAAAATTGCCGTTGAGGTGGCTTATGCGCTACCTGAGAAGCAGTACCTGCAGCGAGTGACGCTGCAGGAGGGCGCGACGGTTGAAGAAGCTATTCGCGCCAGTGGCTTGCTGGAATTGCGTACCGATATCGATTTAACTAAAAACAAAGTCGGCATTTACAGCCGTCCGGCAAAACTAAGCGATAGTGTGCATGATGGCGATCGGGTGGAGATTTATCGCCCTCTCATTGCCGATCCGAAAGAGCTTCGCAGGCAACGAGCAGAAAAATCAGCGAATAAATAA
ECK2615	b2619	JW2600	ratA	1	0	0	0	0	1	ATGATATTATTTGTTGGATTTTTGTTGATGGAAATTGTTATGCCTCAGATTAGCCGGACCGCACTGGTACCCTACAGCGCGGAGCAAATGTATCAGTTAGTGAATGACGTTCAGTCTTATCCTCAGTTTTTGCCGGGTTGTACCGGAAGTCGGATTCTGGAGTCCACTCCTGGGCAGATGACTGCGGCGGTAGATGTCTCTAAGGCTGGGATCAGCAAAACGTTTACTACCCGCAACCAGTTGACCAGTAACCAAAGTATTCTTATGAATCTGGTGGATGGGCCGTTCAAGAAATTGATTGGTGGATGGAAGTTTACGCCGCTGAGCCAGGAGGCGTGTCGTATCGAGTTTCATCTCGACTTTGAGTTTACCAATAAGTTGATTGAACTCGCCTTTGGT…
ECK2643	b2646	JW2627	ypjF	1	0	0	0	0	1	ATGAACACTCTACCTGCTACAATTTCGCAGGCGGCGAAGCCCTGCCTGTCGCCAGTGGCTGTCTGGCAAATGCTACTGACACGCCTGCTGGAACAACACTATGGCCTGACACTGAACGACACGCCGTTCAGTGATGAAACTGTTATTAAGGAACATATCGATGCTGGTATCACTCTGGCCGATGCAGTCAATTTTCTGGTGGAAAAGTACGAACTGGTACGTATCGATCACAGAGGATTTTCGTGGCAACAACAGTCTCCATATATTTCCGTAGTAGATATTCTGCGAGCAAGGCGCTCTACCGGCTTGCTAAAAACTAATGTGAAATAA
ECK2647	b2650	JW5424	ypjC	1	0	0	0	0	1	ATGTTAGTTAGTAAAAGCAACGGATTTAACGCTAGCGCAGTTTTGGGTAGTGGAAGTTATAATGAAAATAAATCTTCTAAACACATGGAGCTACTAGCTCATAGTATTTTAAAATTAATTTGTAAGGAAGCTGCATCAGAGACGTATCGCGGTGCTCTTGAAACTTTACAAAAAATGATGTCTGAATGTATATATCAAGAAGGCAACGCCTTTGTCATTATGGGAGCTGGAGAACAATTAAAACGTATTAAATATGAAGTTGGTGAAAATAACTTAAAGGTATTCAACGTACACTTTAATAATAATCACGAGTTAGTTAGTTCTGGTGAGCCTGACGTAATATGTTTAAGCAAGCAGGTCTGGGAAAATCTTCTCATTAAACTAAAGCTGGAAAACAAT…
ECK2659	b2665	JW2640	ygaU	1	0	0	0	0	1	ATGGGTCTGTTCAATTTTGTGAAAGATGCCGGAGAAAAACTCTGGGACGCGGTTACAGGTCAGCACGATAAAGACGATCAGGCGAAGAAGGTGCAGGAGCATCTGAACAAAACCGGTATACCGGATGCCGATAAAGTGAATATTCAAATTGCCGACGGCAAAGCGACGGTCACTGGTGACGGCCTGAGTCAGGAGGCGAAGGAGAAAATCCTTGTTGCGGTGGGGAATATTTCCGGTATTGCCAGTGTCGATGATCAGGTGAAAACGGCGACACCAGCCACTGCCAGCCAGTTTTATACCGTTAAGTCTGGCGACACTCTGAGTGCCATTTCCAAACAGGTCTACGGTAACGCTAATCTGTACAATAAAATCTTCGAAGCGAATAAACCGATGCTAAAA…
ECK2662	b2668	JW2643	ygaP	1	0	0	0	0	1	ATGGCTTTGACAACCATTTCGCCGCATGATGCACAAGAATTAATCGCACGCGGCGCAAAGTTAATCGATATTCGTGATGCTGATGAATATCTTCGTGAACATATTCCTGAAGCAGATCTGGCTCCATTATCCGTGCTGGAACAGTCAGGTCTTCCGGCTAAATTACGTCACGAGCAAATTATATTCCACTGCCAGGCAGGTAAACGCACCAGTAATAATGCCGATAAATTAGCAGCGATTGCCGCCCCCGCAGAAATCTTTTTACTCGAAGATGGGATTGATGGCTGGAAAAAAGCAGGATTGCCAGTAGCGGTAAATAAATCTCAACCCTTGCCGTTAATGCGCCAGGTGCAGATCGCTGCGGGTGGTTTAATATTAATCGGCGTTGTACTGGGTTAT…
ECK2667	b2673	JW2648	nrdH	1	0	0	0	0	1	ATGCGCATTACTATTTACACTCGTAACGATTGCGTTCAGTGCCACGCCACCAAACGGGCGATGGAAAACCGGGGCTTTGATTTTGAAATGATTAATGTCGATCGCGTTCCTGAAGCGGCAGAAGCGTTGCGTGCTCAGGGCTTTCGTCAGTTGCCGGTAGTGATTGCTGGCGATCTTAGCTGGTCTGGTTTCCGTCCGGACATGATTAACCGTCTGCATCCAGCGCCACACGCGGCCAGTGCATGA
ECK2668	b2674	JW2649	nrdI	1	0	0	0	0	1	ATGAGCCAGCTCGTCTACTTCTCCAGCAGCTCCGAAAACACGCAGCGTTTTATCGAACGTTTAGGTCTGCCCGCGGTGCGCATCCCGCTCAATGAGCGGGAACGGATTCAGGTAGACGAGCCTTACATCCTGATCGTGCCCTCTTACGGCGGCGGCGGTACGGCTGGCGCGGTGCCACGACAGGTAATTCGCTTTTTAAACGACGAGCACAACCGGGCGTTGCTTCGCGGCGTTATTGCTTCTGGTAATCGCAACTTTGGTGAGGCGTATGGCCGCGCCGGAGATGTGATTGCCCGGAAATGCGGCGTGCCGTGGCTGTACCGTTTTGAACTCATGGGTACGCAAAGCGATATCGAAAACGTTCGTAAAGGAGTAACCGAATTTTGGCAACGACAACCG…
ECK2690	#N/A	JWR0061	serV	0	0	0	1	0	1	GGTGAGGTGGCCGAGAGGCTGAAGGCGCTCCCCTGCTAAGGGAGTATGCGGTCAAAAGCTGCATCCGGGGTTCGAATCCCCGCCTCACCGCCA
ECK2691	b2696	JW2666	csrA	0	0	1	1	1	3	ATGCTGATTCTGACTCGTCGAGTTGGTGAGACCCTCATGATTGGGGATGAGGTCACCGTGACAGTTTTAGGGGTAAAGGGCAACCAGGTACGTATTGGCGTAAATGCCCCGAAGGAAGTTTCTGTTCACCGTGAAGAGATCTACCAGCGTATCCAGGCTGAAAAATCCCAGCAGTCCAGTTACTAA
ECK2692	b2697	JW2667	alaS	1	1	0	1	1	4	ATGAGCAAGAGCACCGCTGAGATCCGTCAGGCGTTTCTCGACTTTTTCCATAGTAAGGGACATCAGGTAGTTGCCAGCAGCTCCCTGGTACCCCATAACGACCCAACTTTGTTGTTTACCAACGCCGGGATGAACCAGTTCAAGGATGTGTTCCTTGGGCTCGACAAGCGTAATTATTCCCGCGCTACCACTTCCCAACGCTGCGTGCGTGCGGGTGGTAAACACAACGACCTGGAAAACGTCGGTTACACCGCGCGTCACCATACCTTCTTCGAAATGCTGGGCAACTTCAGCTTCGGCGACTATTTCAAACACGATGCCATTCAGTTTGCATGGGAACTGCTGACCAGCGAAAAATGGTTTGCCCTGCCGAAAGAGCGTCTGTGGGTTACCGTCTAT…
ECK2712	b2717	JW2687	hycI	1	0	0	0	0	1	GTGACTGACGTTTTACTCTGTGTTGGCAATAGCATGATGGGCGATGATGGCGCAGGTCCGCTGCTGGCGGAAAAGTGCGCCGCCGCGCCGAAAGGTAACTGGGTGGTGATTGACGGCGGTAGCGCACCGGAAAACGACATCGTCGCTATCCGTGAACTGCGCCCGACACGACTGCTGATTGTCGACGCCACGGATATGGGGCTAAACCCCGGCGAGATCCGCATCATCGACCCGGATGATATCGCCGAGATGTTTATGATGACTACCCATAACATGCCGTTGAATTACCTTATCGACCAGTTGAAAGAAGATATTGGCGAAGTGATTTTCCTCGGCATTCAGCCGGATATCGTCGGCTTTTACTACCCGATGACCCAGCCGATTAAAGATGCGGTAGAA…
ECK2715	b2720	JW2690	hycF	1	0	0	0	0	1	ATGTTTACCTTTATCAAAAAAGTCATCAAAACCGGCACGGCGACCTCGTCTTATCCGCTGGAGCCGATTGCGGTTGATAAAAACTTCCGTGGTAAGCCAGAGCAGAACCCGCAGCAGTGCATCGGCTGCGCGGCCTGCGTCAATGCCTGCCCGTCAAACGCCTTAACGGTTGAAACTGACCTCGCCACAGGAGAGCTTGCCTGGGAGTTTAATCTTGGGCACTGCATCTTCTGTGGACGCTGCGAAGAAGTCTGCCCGACGGCGGCGATCAAACTGTCGCAAGAGTACGAACTGGCGGTGTGGAAGAAAGAAGACTTCCTGCAACAGTCCCGCTTCGCGCTGTGCAACTGCCGCGTCTGCAATCGTCCTTTCGCCGTCCAGAAAGAGATCGACTACGCC…
ECK2727	b2732	JW2702	ygbA	1	0	0	0	0	1	ATGTCCGGCAAGCGTATCTCTCGTGAAAAACTGACGATTAAAAAAATGATCGATCTTTATCAAGCGAAATGCCCGCAGGCGTCAGCGGAGCCGGAGCATTACGAGGCGTTGTTTGTTTACGCGCAAAAGCGGCTGGATAAATGTGTGTTCGGCGAAGAGAAACCAGCCTGTAAGCAGTGTCCGGTGCACTGTTACCAGCCTGCAAAGCGTGAAGAGATGAAACAGATTATGCGTTGGGCCGGGCCGAGAATGCTGTGGCGTCATCCGATCTTAACCGTGCGTCATCTCATCGATGACAAGCGTCCGGTGCCAGAACTGCCGGAAAAATATCGTCCGAAAAAACCTCATGAATAG
ECK2732	b2737	JW2707	ygbK	1	0	0	0	0	1	ATGATCAAGATTGGCGTTATCGCCGATGATTTTACCGGCGCGACGGATATCGCCAGTTTTCTGGTGGAAAACGGTCTACCAACGGTACAAATTAACGGTGTTCCAACAGGTAAAATGCCGGAAGCAATCGACGCACTGGTGATCAGCCTGAAAACGCGCTCCTGTCCAGTGGTTGAAGCCACACAGCAATCGCTGGCGGCTCTGAGCTGGTTGCAACAGCAAGGTTGCAAACAGATCTATTTCAAATACTGCTCTACTTTCGACAGTACGGCGAAAGGTAATATTGGCCCGGTTACCGATGCCTTAATGGATGCTCTCGACACGCCGTTTACGGTCTTCTCTCCGGCCCTGCCGGTCAACGGACGTACGGTTTATCAGGGGTATTTGTTCGTAATGAAT…
ECK2741	b2746	JW2716	ispF	1	1	1	1	1	5	ATGCGAATTGGACACGGTTTTGACGTACATGCCTTTGGCGGTGAAGGCCCAATTATCATTGGTGGCGTACGCATTCCTTACGAAAAAGGATTGCTGGCGCATTCTGATGGCGACGTGGCGCTCCATGCGTTGACCGATGCATTGCTTGGCGCGGCGGCGCTGGGGGATATCGGCAAGCTGTTCCCGGATACCGATCCGGCATTTAAAGGTGCCGATAGCCGCGAGCTGCTACGCGAAGCCTGGCGTCGTATTCAGGCGAAGGGTTATACCCTTGGCAACGTCGATGTCACTATCATCGCTCAGGCACCGAAGATGTTGCCGCACATTCCACAAATGCGCGTGTTTATTGCCGAAGATCTCGGCTGCCATATGGATGATGTTAACGTGAAAGCCACTACT…
ECK2742	b2747	JW2717	ispD	1	1	1	1	1	5	ATGGCAACCACTCATTTGGATGTTTGCGCCGTGGTTCCGGCGGCCGGATTTGGCCGTCGAATGCAAACGGAATGTCCTAAGCAATATCTCTCAATCGGTAATCAAACCATTCTTGAACACTCGGTGCATGCGCTGCTGGCGCATCCCCGGGTGAAACGTGTCGTCATTGCCATAAGTCCTGGCGATAGCCGTTTTGCACAACTTCCTCTGGCGAATCATCCGCAAATCACCGTTGTAGATGGCGGTGATGAGCGTGCCGATTCCGTGCTGGCAGGTCTGAAAGCCGCTGGCGACGCGCAGTGGGTATTGGTGCATGACGCCGCTCGTCCTTGTTTGCATCAGGATGACCTCGCGCGATTGTTGGCGTTGAGCGAAACCAGCCGCACGGGGGGGATCCTC…
ECK2743	b2748	JW2718	ftsB	1	1	1	1	1	5	ATGGGTAAACTAACGCTGCTGTTGCTGGCTATTCTGGTCTGGCTACAGTATTCGCTGTGGTTCGGTAAGAACGGTATACATGACTATACCCGCGTCAATGATGATGTGGCGGCACAGCAAGCTACAAACGCGAAACTTAAAGCGCGAAACGATCAACTTTTTGCCGAAATTGACGATCTCAATGGCGGCCAGGAGGCGCTCGAAGAGCGTGCGCGTAATGAACTCAGCATGACCAGGCCGGGCGAAACTTTTTATCGTCTGGTGCCTGACGCGTCGAAGCGCGCACAGTCTGCGGGGCAAAACAATCGATAA
ECK2773	b2779	JW2750	eno	0	1	1	1	1	4	ATGTCCAAAATCGTAAAAATCATCGGTCGTGAAATCATCGACTCCCGTGGTAACCCGACTGTTGAAGCCGAAGTACATCTGGAGGGTGGTTTCGTCGGTATGGCAGCTGCTCCGTCAGGTGCTTCTACTGGTTCCCGTGAAGCTCTGGAACTGCGCGATGGCGACAAATCCCGTTTCCTGGGTAAAGGCGTAACCAAAGCTGTTGCTGCGGTAAACGGCCCGATCGCTCAGGCGCTGATTGGCAAAGATGCTAAAGATCAGGCTGGCATTGACAAGATCATGATCGACCTGGACGGCACCGAAAACAAATCCAAATTCGGCGCGAACGCAATCCTGGCTGTATCTCTGGCTAACGCCAAAGCTGCTGCAGCTGCTAAAGGTATGCCGCTGTACGAGCAC…
ECK2774	b2780	JW2751	pyrG	1	0	1	1	1	4	ATGACAACGAACTATATTTTTGTGACCGGCGGGGTCGTATCCTCTCTGGGTAAAGGCATTGCCGCAGCCTCCCTCGCAGCCATTCTTGAAGCCCGTGGCCTCAATGTGACCATCATGAAACTGGATCCGTACATCAACGTCGATCCAGGTACTATGAGCCCAATCCAACACGGGGAAGTGTTCGTTACTGAAGACGGCGCTGAAACCGACCTGGACCTGGGGCACTACGAGCGTTTCATTCGTACCAAAATGAGCCGCCGCAACAACTTCACCACGGGTCGTATCTACTCTGACGTTCTGCGTAAAGAACGCCGCGGTGACTACCTCGGCGCAACCGTGCAGGTTATTCCGCACATCACTAACGCAATCAAAGAGCGCGTGCTGGAAGGTGGCGAAGGT…
ECK2777	b2783	JW2754	mazE	0	0	1	0	0	1	ATGATCCACAGTAGCGTAAAGCGTTGGGGAAATTCACCGGCGGTGCGGATCCCGGCTACGTTAATGCAGGCGCTCAATCTGAATATTGATGATGAAGTGAAGATTGACCTGGTGGATGGCAAATTAATTATTGAGCCAGTGCGTAAAGAGCCCGTATTTACGCTTGCTGAACTGGTCAACGACATCACGCCGGAAAACCTCCACGAGAATATCGACTGGGGAGAGCCGAAAGATAAGGAAGTCTGGTAA
ECK2807	b2811	JW2782	csdE	1	0	0	0	0	1	ATGACAAACCCGCAATTCGCCGGACATCCGTTCGGCACAACCGTAACCGCAGAAACGTTACGCAATACCTTCGCACCGTTGACGCAATGGGAAGATAAATATCGCCAGTTGATCATGCTGGGGAAACAGCTTCCGGCATTGCCAGACGAGTTAAAAGCGCAGGCTAAAGAGATTGCCGGATGCGAAAACCGCGTCTGGCTGGGATATACAGTGGCTGAAAACGGCAAAATGCATTTCTTTGGCGACAGCGAAGGGCGCATTGTGCGCGGCCTGCTGGCGGTGTTGTTGACTGCCGTTGAGGGGAAAACCGCCGCCGAGTTGCAGGCACAGTCACCACTGGCATTGTTTGATGAGCTGGGATTACGTGCGCAGCTTAGCGCCTCACGCAGCCAGGGGTTA…
ECK2823	b2827	JW2795	thyA	1	0	0	0	1	2	ATGAAACAGTATTTAGAACTGATGCAAAAAGTGCTCGACGAAGGCACACAGAAAAACGACCGTACCGGAACCGGAACGCTTTCCATTTTTGGTCATCAGATGCGTTTTAACCTGCAAGATGGATTCCCGCTGGTGACAACTAAACGTTGCCACCTGCGTTCCATCATCCATGAACTGCTGTGGTTTCTGCAGGGCGACACTAACATTGCTTATCTACACGAAAACAATGTCACCATCTGGGACGAATGGGCCGATGAAAACGGCGACCTCGGGCCAGTGTATGGTAAACAGTGGCGCGCCTGGCCAACGCCAGATGGTCGTCATATTGACCAGATCACTACGGTACTGAACCAGCTGAAAAACGACCCGGATTCGCGCCGCATTATTGTTTCAGCGTGG…
ECK2824	b2828	JW2796	lgt	1	1	1	1	1	5	ATGACCAGTAGCTATCTGCATTTTCCGGAGTTTGATCCGGTCATTTTCTCAATAGGACCCGTGGCGCTTCACTGGTACGGCCTGATGTATCTGGTGGGTTTCATTTTTGCAATGTGGCTGGCAACACGACGGGCGAATCGTCCGGGCAGCGGCTGGACCAAAAATGAAGTTGAAAACTTACTCTATGCGGGCTTCCTCGGCGTCTTCCTCGGGGGACGTATTGGTTATGTTCTGTTCTACAATTTCCCGCAGTTTATGGCCGATCCGCTGTATCTGTTCCGTGTCTGGGACGGCGGCATGTCTTTCCACGGCGGCCTGATTGGCGTTATCGTGGTGATGATTATCTTCGCCCGCCGTACTAAACGTTCCTTCTTCCAGGTCTCTGATTTTATCGCACCA…
ECK2848	b2850	JW2818	ygeF	0	0	0	0	1	1	ATGAAGCCACGAAATATTAATAATAGCCTACCACTGCAACCATTAGTTCCTGATCAGGAGAACAAAAATAAGAAAAATGAAGAGAAATCCGTTAATCCAGTTAAAATCACAATGGGGTCTGGTTTAAATTATATTGAACAAGAATCTCTTGGAGGAAAATATCTAACACATGATTTGTCAATAAAGATAGCGGATATTTCTGAAGAGATAATTCAGCAAGCAATATTATCTGCTATGAGCATATATAAATTTTCGATAACAGATGATTTAATGAGTATGGCTGTAAATGAACTCATAAAACTGACCAAAATAGAGAATAATGTAGACCTGAATAAATTCACTACTATATGCACAGACGTTCTATCCCCCCGCGTCACCAGACATAATAAAGAAAAAAAA…
ECK2849	b2851	JW2819	ygeG	0	0	0	0	1	1	ATGAGCACAGAAACAATTGAAATATTCAATAATAGTGATGAATGGGCAAATCAACTAAAACACGCATTATCGAAAGGAGAAAATCTGGCATTACTACATGGTTTAACTCCTGATATCCTTGATAGAATATATGCATATGCATTCGACTACCATGAAAAGGGTAATATAACGGACGCAGAAATTTATTATAAATTCTTGTGCATTTATGCGTTCGAAAATCATGAGTATCTAAAAGATTTTGCATCAGTATGTCAGCCCAAAAAGAAATATCAACAAGCATATGACCTTTACAAACTAAGTTACAATTACTTCCCGTATGATGACTATTCAGTTATTTATCGTATGGGTCAATGTCAGATTGGGGCTAAAAATATCGATAACGCAATGCAATGTTTCTAT…
ECK2852	b2854	JW5457	pbl	1	0	0	0	0	1	ATGCGCTCACCAAAAGTTAAATTCTTAACCATCTTCACGTTTTGTATATTTATTACAAAAATGTCTTTCGCCAGCAACTCTTGCTCTAATGAAGCAGGAACAATGTTCAGAATCGAACCAAATTTAATTAAAGCTATCGCTCTTGTTGAAAGCAATCTAAAAAAGGATAGCATAGGCAAGAACAGAGATAAGAATAACAATATAAAGAGTTTAGATTATTGGTTAATGCAGATAAACCAGATGCATATTCCCCTGTTAAAAAAACGTGGAATAATAAAAGATGAACGAGATTTGTTAGATAACCCTTGTCTGAACATTAAAATAGGAACCGAGATTTTATATAACCATTTTTCACGTTGTGGAGTAACGTGGCAATGCCTGGGGACTTATAATGCGGGT…
ECK2855	b2857	JW5459	ygeN	0	0	0	0	1	1	ATGCGAAAAAAAATAGAGATGAGCTTGATAAAATCTCCTGCAAATGGTGTTGTGATTAAAAGAAAAATTTCTGATGGATTGAAAGAAATAGTTTCTCTTAAAGAAAAAATCCTTCTTGAAACCACCGCAAAAATTCAGAGTATTGAGGAAAAGAGAGAAGAAAAATTTATTCAAGGTTATTATGATGGCTATACAAAAGGCATTATTGATGAGATGGATAATTTTATACCCTTGATAAGCTTGCTATGCTCAGAACTTGAAAAAAAAAGAATAAACATGATAAACGATCTGAAGAGTATATTGTTAAAACCTTCAGAAGAAGTTGATGTTTTTATCAAAATTTTTGAAAGTTGGGTAACAAAATTACCATCAATATCAGGTCCTGTAAATCTCCATATA…
ECK2876	b2880	JW2848	ygfM	1	0	0	0	0	1	ATGATTGAACAATTTTTCAGGCCCGACTCTGTCGAACAGGCGCTGGAACTGAAGCGCCGCTACCAGGATGAAGCCGTCTGGTTCGCCGGGGGCAGCAAACTCAATGCTACACCAACCCGTACCGATAAAAAGATTGCCATTTCCTTACAGGATCTGGAACTGGACTGGGTTGACTGGGATAACGGTGCACTGCGGATTGGCGCAATGTCTCGCTTGCAGCCACTGCGTGATGCGCGATTTATTCCTGCAGCGCTGCGTGAAGCCCTCGGTTTTGTTTACTCACGCCATGTTCGTAATCAGTCGACCATTGGTGGTGAAATCGCCGCCCGCCAGGAAGAGTCGGTGCTGCTTCCCGTCCTGTTGGCACTGGATGCTGAACTGGTTTTTGGCAACGGCGAA…
ECK2885	b2890	JW2858	lysS	0	0	0	0	1	1	ATGTCTGAACAACACGCACAGGGCGCTGACGCGGTAGTCGATCTTAACAATGAACTGAAAACGCGTCGTGAGAAGCTGGCGAACCTGCGCGAGCAGGGGATTGCCTTCCCGAACGATTTCCGTCGCGATCATACCTCTGACCAATTGCACGCAGAATTCGACGGCAAAGAGAACGAAGAACTGGAAGCGCTGAACATCGAAGTCGCCGTTGCTGGCCGCATGATGACCCGTCGTATTATGGGTAAAGCGTCTTTCGTTACCCTGCAGGACGTTGGCGGTCGCATTCAGCTGTACGTTGCCCGTGACGATCTCCCGGAAGGCGTTTATAACGAGCAGTTCAAAAAATGGGACCTCGGCGACATCCTCGGCGCGAAAGGTAAGCTGTTCAAAACCAAAACC…
ECK2886	b2891	JW5847	prfB	0	1	0	1	1	3	ATGTTTGAAATTAATCCGGTAAATAATCGCATTCAGGACCTCACGGAACGCTCCGACGTTCTTAGGGGGTATCTTGACTACGACGCCAAGAAAGAGCGTCTGGAAGAAGTAAACGCCGAGCTGGAACAGCCGGATGTCTGGAACGAACCCGAACGCGCACAGGCGCTGGGTAAAGAGCGTTCCTCCCTCGAAGCCGTTGTCGACACCCTCGACCAAATGAAACAGGGGCTGGAAGATGTTTCTGGTCTGCTGGAACTGGCTGTAGAAGCTGACGACGAAGAAACCTTTAACGAAGCCGTTGCTGAACTCGACGCCCTGGAAGAAAAACTGGCGCAGCTTGAGTTCCGCCGTATGTTCTCTGGCGAATATGACAGCGCCGACTGCTACCTCGATATTCAG…
ECK2892	b2897	JW2865	sdhE	1	0	0	0	0	1	ATGGACATTAACAACAAAGCCCGCATTCATTGGGCATGCCGCCGTGGTATGCGCGAACTCGATATTTCAATCATGCCGTTTTTCGAACATGAGTACGACAGCTTAAGCGATGACGAAAAACGCATCTTTATTCGTCTGCTGGAATGTGACGATCCGGACCTGTTTAACTGGCTGATGAATCACGGTAAACCGGCCGATGCAGAACTGGAAATGATGGTCCGACTCATCCAGACACGGAACCGGGAACGTGGTCCTGTGGCAATCTGA
ECK2893	b2898	JW2866	ygfZ	0	0	0	0	1	1	ATGGCTTTTACACCTTTTCCTCCCCGTCAGCCTACGGCTTCTGCCCGTTTACCGCTGACGCTGATGACGCTTGATGACTGGGCGCTTGCCACCATTACTGGCGCGGACAGCGAAAAATATATGCAGGGTCAGGTGACAGCAGATGTCAGCCAGATGGCAGAAGATCAGCACCTGCTCGCCGCCCATTGCGACGCCAAAGGTAAAATGTGGAGCAATTTACGTCTGTTCCGCGACGGCGATGGCTTTGCATGGATTGAACGGCGCAGCGTGCGTGAACCGCAGCTGACTGAACTGAAAAAATATGCGGTATTCTCTAAAGTGACCATCGCGCCAGACGACGAGCGTGTGCTGCTTGGTGTTGCCGGTTTTCAGGCGCGCGCCGCGCTGGCAAATCTCTTT…
ECK2895	b2900	JW2868	yqfB	1	0	0	0	0	1	ATGCAGCCAAACGACATCACTTTTTTTCAACGTTTCCAGGATGACATTCTGGCTGGGCGTAAAACCATCACCATCCGCGACGAGTCTGAATCGCACTTCAAAACGGGTGATGTGCTTCGTGTCGGACGTTTTGAAGATGACGGTTATTTTTGCACGATTGAAGTCACCGCAACCTCAACCGTAACGCTGGATACGCTGACTGAAAAACATGCAGAGCAGGAAAATATGACCCTGACTGAACTGAAAAAAGTCATTGCTGACATCTATCCCGGTCAGACACAATTTTATGTGATTGAATTTAAATGTCTTTAA
ECK2902	b2907	JW2875	ubiH	1	0	0	0	1	2	ATGAGCGTAATCATCGTCGGTGGCGGCATGGCGGGCGCGACGCTGGCGCTGGCTATTTCCCGGTTAAGTCACGGGGCGCTGCCGGTACATTTGATTGAAGCGACTGCGCCAGAGTCACATGCTCATCCGGGCTTTGATGGACGAGCGATAGCGCTGGCGGCGGGTACCTGTCAGCAACTGGCGCGCATCGGCGTCTGGCAATCTCTGGCGGATTGCGCAACTGCCATCACCACCGTGCATGTCAGCGATCGTGGTCACGCTGGATTTGTCACCCTCGCCGCAGAAGATTACCAACTGGCGGCGCTGGGACAGGTTGTCGAATTGCACAATGTCGGGCAACGGCTGTTTGCATTGCTGCGTAAAGCACCTGGCGTAACGCTGCATTGCCCTGATCGCGTG…
ECK2904	b2909	JW5473	ygfB	1	0	0	0	0	1	ATGTCTATACAGAACGAAATGCCTGGTTACAACGAAATGAACCAGTATCTGAACCAACAAGGGACGGGTCTGACCCCAGCTGAGATGCATGGTTTAATCAGCGGGATGATATGTGGCGGTAACGATGACAGCTCATGGCTACCGCTACTTCACGACCTGACGAACGAAGGCATGGCTTTCGGTCATGAGCTGGCACAGGCACTGCGTAAAATGCACTCTGCCACCAGCGATGCCCTGCAGGATGACGGCTTCCTTTTTCAGCTTTATCTGCCTGATGGCGATGATGTCAGCGTTTTCGATCGGGCTGATGCATTGGCAGGTTGGGTCAATCACTTCCTGCTTGGTCTTGGCGTTACGCAACCGAAGCTGGATAAAGTGACCGGCGAAACCGGTGAAGCT…
ECK2919	b2923	JW2890	argO	1	0	0	0	0	1	GTGTTTTCTTATTACTTTCAAGGTCTTGCACTTGGGGCGGCTATGATCCTACCGCTCGGTCCACAAAATGCTTTTGTGATGAATCAGGGCATACGTCGTCAGTACCACATTATGATTGCCTTACTTTGTGCTATCAGCGATTTGGTCCTGATTTGCGCCGGGATTTTTGGTGGCAGCGCGTTATTGATGCAGTCGCCGTGGTTGCTGGCGCTGGTCACCTGGGGCGGCGTAGCCTTCTTGCTGTGGTATGGTTTTGGCGCTTTTAAAACAGCAATGAGCAGTAATATTGAGTTAGCCAGCGCCGAAGTCATGAAGCAAGGCAGATGGAAAATTATCGCCACCATGTTGGCAGTGACCTGGCTGAATCCGCATGTTTACCTGGATACTTTTGTTGTACTG…
ECK2921	b2925	JW2892	fbaA	1	1	1	1	1	5	ATGTCTAAGATTTTTGATTTCGTAAAACCTGGCGTAATCACTGGTGATGACGTACAGAAAGTTTTCCAGGTAGCAAAAGAAAACAACTTCGCACTGCCAGCAGTAAACTGCGTCGGTACTGACTCCATCAACGCCGTACTGGAAACCGCTGCTAAAGTTAAAGCGCCGGTTATCGTTCAGTTCTCCAACGGTGGTGCTTCCTTTATCGCTGGTAAAGGCGTGAAATCTGACGTTCCGCAGGGTGCTGCTATCCTGGGCGCGATCTCTGGTGCGCATCACGTTCACCAGATGGCTGAACATTATGGTGTTCCGGTTATCCTGCACACTGACCACTGCGCGAAGAAACTGCTGCCGTGGATCGACGGTCTGTTGGACGCGGGTGAAAAACACTTCGCAGCT…
ECK2922	b2926	JW2893	pgk	1	0	1	1	1	4	ATGTCTGTAATTAAGATGACCGATCTGGATCTTGCTGGGAAACGTGTATTTATCCGTGCGGATCTGAACGTACCAGTAAAAGACGGGAAAGTAACCAGCGACGCGCGTATCCGTGCTTCTCTGCCGACCATCGAACTGGCCCTGAAACAAGGCGCAAAAGTGATGGTAACTTCCCACCTGGGTCGTCCTACCGAAGGCGAGTACAACGAAGAATTCTCTCTGCTGCCGGTTGTTAACTACCTGAAAGACAAACTGTCTAACCCGGTTCGTCTGGTTAAAGATTACCTCGACGGCGTTGACGTTGCTGAAGGTGAACTGGTTGTTCTGGAAAACGTTCGCTTCAACAAAGGCGAGAAGAAAGACGACGAAACCCTGTCCAAAAAATACGCTGCACTGTGT…
ECK2930	b2935	JW5478	tktA	1	0	0	0	1	2	ATGTCCTCACGTAAAGAGCTTGCCAATGCTATTCGTGCGCTGAGCATGGACGCAGTACAGAAAGCCAAATCCGGTCACCCGGGTGCCCCTATGGGTATGGCTGACATTGCCGAAGTCCTGTGGCGTGATTTCCTGAAACACAACCCGCAGAATCCGTCCTGGGCTGACCGTGACCGCTTCGTGCTGTCCAACGGCCACGGCTCCATGCTGATCTACAGCCTGCTGCACCTCACCGGTTACGATCTGCCGATGGAAGAACTGAAAAACTTCCGTCAGCTGCACTCTAAAACTCCGGGTCACCCGGAAGTGGGTTACACCGCTGGTGTGGAAACCACCACCGGTCCGCTGGGTCAGGGTATTGCCAACGCAGTCGGTATGGCGATTGCAGAAAAAACGCTG…
ECK2936	b2941	JW2908	yqgD	0	0	1	0	0	1	GTGGTAGCGGATCCTACCACGACTCTGCAGGTTAAAAACACTGGCAGTCTGAGTGTTAATCGGTATGGATGGATTAACATCTGGATGGCTATTTTAGGTCAATTCTTCACCCTATTTCCACTTTTTTTTGAATCGTGTCTCATTCTGTTAAAAACGTGGCTGGAAATTTTTCCTGACAATGCCGGCATTCTGCGTATTTATCTTTTGCAATTTTCTGCCATTGTGGGGTATAAAACGCGGCGCGCGGCTTAA
ECK2937	b2942	JW2909	metK	1	1	1	1	1	5	ATGGCAAAACACCTTTTTACGTCCGAGTCCGTCTCTGAAGGGCATCCTGACAAAATTGCTGACCAAATTTCTGATGCCGTTTTAGACGCGATCCTCGAACAGGATCCGAAAGCACGCGTTGCTTGCGAAACCTACGTAAAAACCGGCATGGTTTTAGTTGGCGGCGAAATCACCACCAGCGCCTGGGTAGACATCGAAGAGATCACCCGTAACACCGTTCGCGAAATTGGCTATGTGCATTCCGACATGGGCTTTGACGCTAACTCCTGTGCGGTTCTGAGCGCTATCGGCAAACAGTCTCCTGACATCAACCAGGGCGTTGACCGTGCCGATCCGCTGGAACAGGGCGCGGGTGACCAGGGTCTGATGTTTGGCTACGCAACTAATGAAACCGACGTG…
ECK2942	b2947	JW2914	gshB	1	0	0	0	0	1	ATGATCAAGCTCGGCATCGTGATGGACCCCATCGCAAACATCAACATCAAGAAAGATTCCAGTTTTGCTATGTTGCTGGAAGCACAGCGTCGTGGTTACGAACTTCACTATATGGAGATGGGCGATCTGTATCTGATCAATGGTGAAGCCCGCGCCCATACCCGCACGCTGAACGTGAAGCAGAACTACGAAGAGTGGTTTTCGTTCGTCGGTGAACAGGATCTGCCGCTGGCCGATCTCGATGTGATCCTGATGCGTAAAGACCCGCCGTTTGATACCGAGTTTATCTACGCGACCTATATTCTGGAACGTGCCGAAGAGAAAGGGACGCTGATCGTTAACAAGCCGCAGAGCCTGCGCGACTGTAACGAGAAACTGTTTACCGCCTGGTTCTCTGAC…
ECK2943	b2948	JW2915	yqgE	1	0	0	0	0	1	ATGAATTTACAGCATCACTTTCTTATTGCCATGCCTGCTCTCCAGGATCCGATTTTCCGTCGTTCCGTGGTCTACATTTGCGAACATAATACCAATGGTGCAATGGGGATCATCGTCAACAAGCCGCTGGAAAATCTCAAAATTGAAGGGATTCTGGAAAAGCTGAAGATCACGCCGGAGCCGCGTGATGAATCAATCCGTCTGGATAAACCGGTTATGCTCGGCGGTCCGCTGGCTGAAGATCGCGGGTTTATTTTGCATACTCCGCCCTCCAATTTTGCTTCCAGCATTCGCATTTCAGACAACACGGTAATGACCACTTCCCGCGATGTGCTGGAAACGCTCGGCACCGATAAACAACCGTCTGACGTATTGGTGGCTCTGGGTTATGCCTCCTGG…
ECK2944	b2949	JW2916	yqgF	1	1	1	1	1	5	ATGAGTGGAACCTTACTCGCCTTCGACTTCGGCACCAAAAGCATTGGCGTAGCGGTCGGCCAACGCATTACCGGCACCGCTCGCCCTTTGCCTGCAATTAAAGCACAGGACGGTACGCCGGACTGGAACATTATCGAGCGTTTACTGAAAGAGTGGCAGCCGGACGAAATCATCGTCGGTTTGCCGCTGAATATGGACGGCACCGAGCAACCATTGACTGCCAGAGCGCGTAAATTTGCCAACCGTATTCATGGCCGTTTCGGTGTTGAAGTAAAGCTCCATGACGAGCGTCTTAGCACTGTGGAAGCCCGTTCCGGTCTGTTTGAACAGGGCGGCTATCGGGCGCTCAACAAAGGCAAAGTTGACTCTGCCTCTGCGGTTATTATTCTCGAAAGCTAT…
ECK2952	b2957	JW2924	ansB	1	0	0	0	0	1	ATGGAGTTTTTCAAAAAGACGGCACTTGCCGCACTGGTTATGGGTTTTAGTGGTGCAGCATTGGCATTACCCAATATCACCATTTTAGCAACCGGCGGGACCATTGCCGGTGGTGGTGACTCCGCAACCAAATCTAACTACACAGTGGGTAAAGTTGGCGTAGAAAATCTGGTTAATGCGGTGCCGCAACTAAAAGACATTGCGAACGTTAAAGGCGAGCAGGTAGTGAATATCGGCTCCCAGGACATGAACGATAATGTCTGGCTGACACTGGCGAAAAAAATTAACACCGACTGCGATAAGACCGACGGCTTCGTCATTACCCACGGTACCGACACGATGGAAGAAACTGCTTACTTCCTCGACCTGACGGTGAAATGCGACAAACCGGTGGTGATG…
ECK2954	b2959	JW2926	yggL	1	0	0	0	0	1	ATGGCAAAGAACCGTAGCCGTCGTCTGCGTAAAAAAATGCACATCGACGAATTCCAGGAATTAGGATTTTCGGTGGCATGGCGATTCCCGGAAGGTACATCGGAAGAACAGATTGATAAAACCGTTGATGATTTTATTAACGAGGTTATCGAACCGAACAAACTGGCCTTTGACGGCAGCGGTTATCTGGCCTGGGAAGGTCTGATCTGCATGCAGGAAATCGGCAAATGCACCGAAGAACATCAGGCGATTGTGCGTAAGTGGCTGGAAGAGCGCAAACTGGATGAGGTACGCACCAGCGAACTTTTCGACGTTTGGTGGGACTAA
ECK2984	b2990	JW2958	hybG	1	0	0	0	0	1	ATGTGTATTGGCGTTCCAGGCCAGGTGCTGGCTGTCGGTGAAGATATTCACCAGCTTGCGCAGGTTGAAGTATGTGGTATCAAGCGCGATGTGAATATCGCCCTGATTTGTGAAGGTAACCCTGCCGATCTACTGGGCCAGTGGGTGCTGGTACACGTCGGATTTGCCATGAGCATCATCGACGAAGATGAAGCCAAAGCCACATTAGACGCACTGCGCCAAATGGATTACGACATTACCAGCGCGTGA
ECK2987	b2993	JW2961	hybD	1	0	0	0	0	1	ATGCGTATTTTAGTCTTAGGGGTCGGCAATATTTTGCTGACCGATGAAGCCATCGGTGTGCGGATTGTCGAAGCGTTAGAGCAACGATACATTCTGCCGGATTATGTTGAGATCCTCGATGGCGGCACGGCGGGAATGGAGCTGCTTGGCGACATGGCAAATCGCGATCATTTGATTATTGCGGATGCCATTGTCTCGAAAAAGAACGCGCCGGGAACGATGATGATCCTGCGGGATGAAGAAGTTCCGGCGTTGTTTACCAACAAAATCTCTCCGCATCAGCTTGGCCTGGCCGACGTCTTGTCGGCCCTGCGCTTCACCGGCGAGTTTCCGAAAAAGCTGACCCTGGTCGGCGTGATCCCGGAATCGCTGGAGCCACACATCGGCTTAACGCCGACG…
ECK2996	b3002	JW2971	yqhA	1	0	0	0	0	1	ATGGAACGTTTTCTTGAAAATGCAATGTATGCTTCTCGCTGGCTGCTTGCCCCCGTGTACTTTGGCCTTTCGCTGGCGTTAGTTGCCCTGGCGCTGAAGTTCTTCCAGGAGATTATTCACGTACTGCCGAATATCTTCTCGATGGCGGAATCAGATTTGATCCTCGTGTTGCTGTCGCTGGTGGATATGACGCTGGTTGGCGGTTTGCTGGTGATGGTGATGTTTTCCGGTTATGAGAATTTCGTCTCACAGCTGGATATCTCCGAGAACAAAGAGAAGCTGAACTGGCTGGGGAAAATGGACGCAACGTCGCTGAAAAACAAAGTAGCAGCGTCGATTGTGGCAATTTCTTCCATTCACTTACTGCGCGTCTTTATGGATGCGAAAAATGTCCCGGAT…
ECK3009	b3018	JW2986	plsC	1	1	1	1	1	5	ATGCTATATATCTTTCGTCTTATTATTACCGTGATTTACAGCATCTTAGTCTGTGTATTCGGCTCCATTTACTGCCTTTTCAGCCCGCGTAACCCGAAACATGTGGCCACCTTTGGGCATATGTTTGGCCGTCTTGCGCCGCTGTTTGGCCTGAAAGTTGAGTGCCGTAAACCTACAGACGCTGAAAGCTACGGCAATGCTATCTATATCGCTAACCACCAGAACAACTATGACATGGTGACAGCATCGAACATCGTGCAACCGCCGACGGTGACGGTAGGTAAAAAGAGCTTGCTGTGGATCCCCTTCTTCGGGCAGTTGTACTGGTTAACCGGCAACTTATTGATCGACAGAAACAATCGCACTAAAGCTCACGGCACCATTGCGGAAGTAGTGAAT…
ECK3010	b3019	JW2987	parC	1	1	0	1	1	4	ATGAGCGATATGGCAGAGCGCCTTGCGCTACATGAATTTACGGAAAACGCCTACTTAAACTACTCCATGTACGTGATCATGGACCGTGCGTTGCCGTTTATTGGTGATGGTCTGAAACCTGTTCAGCGCCGCATTGTGTATGCGATGTCTGAACTGGGCCTGAATGCCAGCGCCAAATTTAAAAAATCGGCCCGTACCGTCGGTGACGTACTGGGTAAATACCATCCGCACGGCGATAGCGCCTGTTATGAAGCGATGGTCCTGATGGCGCAACCGTTCTCTTACCGTTATCCGCTGGTTGATGGTCAGGGGAACTGGGGCGCGCCGGACGATCCGAAATCGTTCGCGGCAATGCGTTACACCGAATCCCGGTTGTCGAAATATTCCGAGCTGCTATTG…
ECK3012	b3021	JW2989	mqsA	1	0	1	0	0	2	ATGAAATGTCCGGTTTGCCACCAGGGAGAAATGGTTTCTGGCATTAAAGATATTCCATACACCTTCCGTGGACGAAAAACAGTATTGAAAGGTATCCACGGTTTATATTGTGTCCATTGCGAAGAGAGCATCATGAATAAAGAAGAGTCAGATGCTTTCATGGCGCAAGTAAAGGCATTTCGGGCTTCGGTGAATGCCGAAACAGTGGCACCTGAATTTATAGTGAAGGTTCGAAAAAAGCTCTCTCTTACCCAAAAAGAGGCAAGCGAAATTTTTGGGGGAGGTGTAAATGCGTTTTCGCGTTACGAAAAAGGCAATGCCCAACCTCATCCTTCCACAATCAAACTTTTACGTGTTCTGGATAAGCATCCAGAACTATTGAATGAAATCCGTTAA
ECK3018	b3027	JW2995	ygiZ	1	0	0	0	0	1	ATGTTAAAGCAGAAAATTAAAACAATATTTGAAGCATTGCTATATATAATGCTTACTTATTGGTTAATAGATTCTTTTTTTGCTTTCAATAAGTATGACTGGATGCTTGAGTCGGGAGGAAATATTTGCAGTATACCTTCCGTTTCAGGCGAAGATCGTATATTGCAAGCAATGATTGCAGCATTTTTTCTTCTTACGCCACTTATTATTCTTATCTTAAGAAAACTCTTTATGCGGGAAATGTTCGAGTTTTGGGTATATGTATTCTCGCTCGGTATTTGTCTGGTTTGTGGTTGGTGGCTTTTTTGGGGACGGTTTATATTTTGCTATTAG
ECK3021	b3030	JW2998	parE	1	1	1	1	1	5	ATGACGCAAACTTATAACGCTGATGCCATTGAGGTACTCACCGGGCTTGAGCCGGTTCGCCGCCGTCCGGGGATGTATACCGATACCACTCGCCCTAACCATTTGGGGCAAGAAGTCATTGATAACAGTGTGGATGAAGCACTGGCGGGTCACGCAAAACGCGTGGACGTTATTTTACATGCTGACCAGTCGTTAGAAGTTATTGACGATGGGCGCGGGATGCCGGTGGATATTCACCCGGAAGAGGGTGTACCGGCGGTTGAACTGATTCTTTGCCGTCTGCATGCAGGCGGTAAATTCTCTAACAAAAATTACCAGTTCTCTGGCGGCCTGCATGGCGTGGGGATTTCGGTGGTTAACGCCCTGTCGAAGCGCGTAGAAGTTAACGTGCGCCGCGAT…
ECK3024	b3033	JW3001	yqiB	1	0	0	0	0	1	ATGAAGCGTTACACACCTGACTTTCCTGAAATGATGCGCCTGTGCGAGATGAACTTTTCACAATTGCGCCGTTTGTTACCGCGCAATGACGCACCCGGCGAAACTGTAAGCTATCAGGTGGCAAACGCACAATATCGGCTGACGATTGTGGAATCGACCCGATACACTACCCTGGTGACAATAGAACAGACTGCGCCCGCGATCAGTTACTGGAGCCTTCCGTCAATGACGGTGCGTCTGTATCATGACGCGATGGTGGCTGAAGTGTGTTCAAGCCAGCAGATTTTTCGCTTCAAAGCGCGGTATGATTATCCTAATAAAAAGTTGCATCAACGCGACGAAAAGCATCAAATTAATCAGTTTTTAGCGGACTGGTTGCGATACTGTTTAGCACATGGA…
ECK3032	b3041	JW3009	ribB	1	1	1	1	0	4	ATGAATCAGACGCTACTTTCCTCTTTTGGTACGCCTTTCGAACGTGTTGAAAATGCACTGGCTGCGCTGCGTGAAGGACGCGGTGTAATGGTGCTTGATGATGAAGACCGTGAAAACGAAGGTGATATGATCTTCCCGGCAGAAACCATGACTGTTGAGCAGATGGCGCTGACCATTCGCCACGGTAGCGGTATTGTTTGCCTGTGCATTACTGAAGATCGCCGTAAACAACTCGATCTGCCAATGATGGTAGAAAATAACACCAGCGCCTATGGCACCGGTTTTACCGTGACCATTGAAGCAGCTGAAGGTGTGACTACCGGTGTTTCTGCCGCTGACCGTATTACGACCGTTCGCGCAGCGATTGCCGATGGCGCAAAACCGTCAGATCTGAATCGT…
ECK3046	b3056	JW3028	cca	1	0	1	1	1	4	GTGAAGATTTATCTGGTCGGTGGTGCTGTTCGGGATGCATTGTTAGGGCTACCGGTCAAAGACAGAGATTGGGTGGTGGTCGGCAGTACGCCACAGGAGATGCTCGACGCGGGCTACCAGCAGGTAGGCCGCGATTTTCCTGTGTTTCTGCATCCGCAAACGCATGAAGAGTATGCGCTGGCACGTACCGAACGGAAATCCGGTTCCGGTTACACCGGTTTTACTTGCTATGCCGCACCGGATGTCACGCTGGAAGATGATCTTAAGCGTCGCGATCTGACCATTAATGCGCTGGCCCAGGACGATAACGGCGAGATTATCGACCCGTACAACGGTCTGGGCGATCTGCAAAATCGTCTGTTGCGCCATGTTTCCCCCGCTTTTGGCGAAGATCCGTTA…
ECK3048	b3058	JW3030	folB	0	1	0	1	1	3	ATGGATATTGTATTTATAGAGCAACTTTCGGTAATCACCACTATTGGTGTTTACGACTGGGAACAGACCATCGAACAGAAGTTAGTGTTCGATATCGAAATGGCGTGGGATAACCGTAAAGCGGCGAAAAGTGATGATGTGGCGGATTGCCTCAGTTACGCTGACATTGCAGAAACGGTGGTCAGCCACGTCGAGGGGGCGCGTTTTGCGCTGGTGGAACGCGTGGCTGAAGAGGTGGCGGAGCTGCTGTTAGCACGCTTCAACTCGCCGTGGGTGCGTATCAAACTCAGCAAGCCAGGCGCAGTGGCGCGGGCGGCGAATGTTGGCGTAATCATTGAGCGTGGCAATAATCTGAAAGAAAATAATTAA
ECK3054	b3064	JW3036	tsaD	0	1	1	1	1	4	ATGCGTGTACTGGGTATTGAAACTTCCTGCGATGAAACCGGCATCGCCATTTACGACGATGAAAAAGGTTTGTTAGCCAACCAATTGTATAGTCAGGTGAAATTGCACGCTGACTACGGCGGCGTCGTGCCTGAACTGGCCTCCCGCGATCATGTGCGTAAAACCGTACCGTTGATCCAGGCGGCGCTAAAGGAGTCTGGTTTAACGGCAAAAGACATTGATGCTGTGGCCTATACCGCAGGCCCTGGATTAGTCGGCGCGCTACTGGTTGGCGCGACCGTGGGGCGTTCTCTGGCGTTTGCCTGGGACGTTCCGGCGATCCCTGTACACCATATGGAAGGGCATCTGTTAGCGCCGATGCTGGAAGATAACCCGCCGGAATTTCCGTTTGTTGCGCTG…
ECK3055	b3065	JW3037	rpsU	0	1	0	0	1	2	ATGCCGGTAATTAAAGTACGTGAAAACGAGCCGTTCGACGTAGCTCTGCGTCGCTTCAAGCGTTCCTGCGAAAAAGCAGGTGTTCTGGCGGAAGTTCGTCGTCGTGAGTTCTATGAAAAACCGACTACCGAACGTAAGCGCGCTAAAGCTTCTGCAGTGAAACGTCACGCGAAGAAACTGGCTCGCGAAAACGCACGCCGCACTCGTCTGTACTAA
ECK3056	b3066	JW3038	dnaG	1	1	0	1	1	4	ATGGCTGGACGAATCCCACGCGTATTCATTAATGATCTGCTGGCACGCACTGACATCGTCGATCTGATCGATGCCCGTGTGAAGCTGAAAAAGCAGGGCAAGAATTTCCACGCGTGTTGTCCATTCCACAACGAGAAAACCCCGTCCTTCACCGTTAACGGTGAGAAACAGTTTTACCACTGCTTTGGATGTGGCGCGCACGGCAACGCGATCGACTTCCTGATGAACTACGACAAGCTCGAGTTCGTCGAAACGGTCGAAGAGCTGGCAGCAATGCACAATCTTGAAGTGCCATTTGAAGCAGGCAGCGGCCCCAGCCAGATCGAGCGCCATCAGAGGCAAACGCTTTATCAGTTGATGGACGGTCTGAATACGTTTTACCAACAATCTTTACAACAA…
ECK3057	b3067	JW3039	rpoD	1	1	0	1	1	4	ATGGAGCAAAACCCGCAGTCACAGCTGAAACTTCTTGTCACCCGTGGTAAGGAGCAAGGCTATCTGACCTATGCCGAGGTCAATGACCATCTGCCGGAAGATATCGTCGATTCAGATCAGATCGAAGACATCATCCAAATGATCAACGACATGGGCATTCAGGTGATGGAAGAAGCACCGGATGCCGATGATCTGATGCTGGCTGAAAACACCGCGGACGAAGATGCTGCCGAAGCCGCCGCGCAGGTGCTTTCCAGCGTGGAATCTGAAATCGGGCGCACGACTGACCCGGTACGCATGTACATGCGTGAAATGGGCACCGTTGAACTGTTGACCCGCGAAGGCGAAATTGACATCGCTAAGCGTATTGAAGACGGGATCAACCAGGTTCAATGCTCC…
ECK3072	b3082	JW3053	higA	0	0	0	0	1	1	ATGATTGCGATTGCCGACATCTTGCAAGCAGGAGAAAAGCTAACTGCTGTGGCACCTTTTCTGGCGGGTATTCAGAACGAGGAACAATACACCCAGGCGCTGGAACTGGTAGATCATCTGCTGCTCAACGATCCTGAAAACCCCTTGCTGGATCTGGTGTGTGCCAAAATAACCGCGTGGGAAGAATCAGCGCCCGAATTTGCGGAATTTAATGCCATGGCTCAAGCCATGCCTGGCGGTATAGCCGTGATTCGTACCCTTATGGATCAATATGGTTTAACCCTTTCCGATCTGCCGGAAATTGGCAGTAAATCTATGGTGTCACGCGTTTTGAGCGGGAAGAGGAAATTAACGCTGGAACACGCTAAAAAATTGGCAACGCGATTCGGCATTTCTCCC…
ECK3076	b3086	JW3057	ygjQ	1	0	0	0	0	1	ATGCTGCGCGCATTTGCCCGCCTTCTTCTCCGTATTTGTTTTTCTCGCCGGACTCTAAAGATTGCCTGCTTACTGTTACTTGTGGCAGGAGCGACCATCCTTATCGCCGATCGCGTAATGGTCAACGCCAGCAAACAGCTGACCTGGAGCGATGTCAACGCCGTTCCGGCGCGTAACGTGGGTTTATTGCTGGGGGCGAGGCCGGGTAATCGCTACTTTACCCGACGTATTGATACCGCAGCAGCGTTGTACCACGCCGGAAAAGTGAAATGGCTGCTGGTAAGTGGCGATAACGGACGTAAAAATTACGATGAAGCATCAGGTATGCAGCAGGCTTTGATCGCTAAAGGCGTACCAGCAAAAGTGATCTTCTGCGACTATGCCGGATTCTCAACGCTG…
ECK3086	b3095	JW3066	yqjA	1	0	0	0	0	1	ATGGAACTTTTGACCCAATTGCTGCAAGCCCTGTGGGCGCAGGATTTTGAAACCCTGGCCAATCCATCGATGATTGGCATGTTGTATTTTGTCTTGTTTGTAATTTTGTTCCTTGAAAACGGCTTGCTTCCGGCGGCCTTTTTACCGGGCGACAGTTTACTGGTATTGGTCGGCGTGTTGATTGCGAAAGGCGCGATGGGCTATCCGCAAACGATTCTGCTGCTGACCGTTGCCGCCAGCCTCGGCTGCTGGGTCAGCTATATTCAGGGGCGATGGCTGGGCAATACCCGCACCGTACAAAACTGGCTATCTCATTTACCCGCGCATTATCATCAACGCGCACACCATCTTTTTCATAAACACGGTTTATCGGCGCTGTTAATTGGTCGCTTTATTGCG…
ECK3087	b3096	JW3067	mzrA	1	0	0	0	0	1	ATGCAAATACCTCGCATGTCGCTTCGCCAGCTAGCCTGGTCCGGCGCTGTTTTACTTCTGGTCGGCACGCTGTTGCTGGCCTGGTCCGCGGTTCGCCAGCAAGAGTCTACGCTGGCGATTCGTGCCGTTCATCAAGGCACAACGATGCCAGACGGTTTTTCAATCTGGCATCACCTTGACGCTCATGGCATTCCTTTCAAAAGTATCACCCCCAAAAACGACACTCTGTTAATTACATTTGACTCCAGCGACCAGAGCGCCGCCGCAAAAGCGGTCCTCGACAGAACATTGCCCCATGGCTACATCATTGCGCAGCAGGACAATAACAGTCAGGCTATGCAGTGGCTGACCCGGTTACGGGATAACTCTCATCGCTTCGGATAA
ECK3091	b3100	JW3071	yqjK	1	0	0	0	0	1	GTGAGCAGTAAAGTCGAACGTGAACGACGTAAGGCGCAACTGCTTAGCCAGATCCAGCAACAACGGCTGGATCTTTCCGCCAGTCGTCGTGAATGGCTGGAGACAACAGGCGCTTACGATCGTCGCTGGAATATGCTGCTAAGTCTGCGCTCCTGGGCGCTGGTTGGCAGTAGCGTGATGGCGATCTGGACGATTCGCCATCCTAATATGCTGGTCCGCTGGGCCAGACGCGGTTTTGGCGTATGGAGCGCCTGGCGTCTGGTTAAAACGACCCTCAAGCAGCAACAGCTTCGCGGTTAA
ECK3102	b3113	JW5521	tdcF	0	0	1	0	0	1	ATGAAAAAGATTATCGAAACGCAACGTGCCCCAGGCGCAATCGGCCCTTATGTTCAGGGCGTTGATTTAGGCAGCATGGTCTTCACCTCCGGGCAAATACCGGTTTGCCCACAGACCGGTGAGATCCCGGCTGATGTGCAAGATCAGGCGCGTTTAAGCCTCGAAAACGTCAAAGCGATCGTGGTTGCTGCCGGGCTGAGCGTGGGCGATATCATCAAGATGACCGTGTTTATCACCGATCTGAATGATTTTGCCACCATCAACGAAGTCTATAAGCAGTTCTTCGATGAGCATCAGGCGACCTATCCGACCCGGAGCTGTGTGCAGGTCGCGCGTTTGCCGAAAGATGTGAAGCTGGAAATTGAAGCCATCGCAGTACGTAGTGCGTAA
ECK3108	b3119	JW5525	tdcR	1	0	0	0	0	1	ATGAGCAAGTTCTCAAATTTTATTATAAATAAACCATTTTCAGTGATAAATAATGCGGCATGTCACATTTTTTCACGCTATTTGTTGGAGAACAAACATTTATTTTATCAATATTTTAAAATTTCGAATACATGTATTGATCATCTCGAACAATTGATTAACGTCAACTTTTTCTCTTCTGACAGGACGTCATTTTGTGAATGCAATCGTTTTCCATAA
ECK3111	#N/A	JWR0070	rnpB	0	0	0	1	0	1	GAAGCTGACCAGACAGTCGCCGCTTCGTCGTCGTCCTCTTCGGGGGAGACGGGCGGAGGGGAGGAAAGTCCGGGCTCCATAGGGCAGGGTGCCAGGTAACGCCTGGGGGGGAAACCCACGACCAGTGCAACAGAGAGCAAACCGCCGATGGCCCGCGCAAGCGGGATCAGGTAAGGGTGAAAGGGTGCGGTAAGAGCGCACCGCGCGGCTGGTAACAGTCCGTGGCACGGTAAACTCCACCCGGAGCAAGGCCAAATAGGGGTTCATAAGGTACGGCCCGTACTGAACCCGGGTAGGCTGCTTGAGCCAGTGAGCGATTGCTGGCCTAGATGAATGACTGTCCACGACAGAACCCGGCTTATCGGTCAGTTTCACCT
ECK3121	b3133	JW3102	agaV	1	0	0	0	0	1	ATGCCAAATATTGTTTTAAGCCGGATTGATGAACGCTTGATTCACGGTCAGGTCGGCGTTCAATGGGTCGGATTTGCGGGGGCAAATCTGGTGCTGGTAGCCAACGATGAGGTTGCCGAAGATCCGGTACAACAAAACCTGATGGAAATGGTACTGGCAGAAGGGATCGCCGTACGTTTCTGGACGCTGCAAAAAGTTATCGACAACATTCATCGCGCCGCCGATCGACAGAAAATCCTGCTGGTTTGTAAAACACCCGCCGATTTCCTGACGCTGGTGAAAGGTGGCGTTCCGGTGAATCGCATTAACGTTGGCAATATGCACTACGCCAATGGCAAACAACAAATCGCCAAAACGGTTTCTGTGGATGCGGGCGATATCGCAGCATTTAACGACCTG…
ECK3122	b3134	JW3103	agaW	1	0	0	0	0	1	ATGGAAATCAGCCTGTTGCAGGCATTTGCGTTGGGCATTATCGCCTTTATCGCTGGCCTGGATATGTTTAACGGCCTAACCCATATGCACCGCCCGGTGGTCCTCGGCCCGTTGGTCGGGCTGGTACTTGGCGATCTGCATACCGGAATTTTAACCGGCGGTACGCTGGAACTGGTGTGGATGGGGCTGGCCCCGCTGGCGGGCGCACAGCCGCCTAACGTGATTATCGGTACTATCGTCGGCACGGCGTTTGCCATTACTACTGGCGTGAAACCCGATGTCGCAGTAGGTGTCGCCGTACCTTTCGCTGTCGCAGTACAGATGGGGATTACCTTCCTGTTCTCGGTGATGTCCGGCGTGATGTCTCGCTGCGAC
ECK3134	b3146	JW3115	rsmI	0	0	1	0	0	1	ATGAAACAACACCAATCGGCGGATAATTCTCAGGGCCAGCTTTACATTGTACCGACGCCAATCGGCAATCTGGCGGATATCACCCAGCGTGCGTTAGAGGTATTACAGGCCGTTGATCTGATTGCCGCCGAGGATACTCGTCACACCGGTTTATTGCTGCAACATTTTGGGATTAATGCCCGGTTGTTTGCGCTGCACGACCATAACGAACAACAAAAAGCTGAAACGCTGCTGGCGAAGCTGCAAGAGGGGCAAAACATTGCGCTGGTTTCCGATGCCGGAACGCCGCTAATTAACGATCCTGGCTACCATCTGGTGCGTACCTGCCGTGAAGCGGGGATCCGCGTGGTGCCGCTACCCGGGCCGTGTGCTGCTATCACTGCGTTAAGCGCAGCGGGT…
ECK3140	b3152	JW5528	yraR	1	0	0	0	0	1	ATGAGTCAGGTACTGATTACAGGCGCAACGGGGCTGGTGGGCGGTCACCTGCTGCGGATGTTGATTAACGAACCGAAAGTTAACGCCATTGCTGCGCCGACGCGACGTCCGTTGGGCGATATGCCCGGGGTGTTTAATCCCCATGATCCGCAACTGAGTGACGCGTTGGCGCAGGTCACCGATCCCATCGACATTGTGTTTTGTTGTCTCGGCACCACGCGGCGAGAAGCGGGGAGCAAAGAGGCGTTTATTCATGCCGATTACACGCTGGTAGTGGATACCGCATTAACCGGGCGGCGACTGGGCGCGCAGCATATGTTGGTAGTCAGTGCGATGGGTGCCAATGCCCACTCGCCGTTTTTCTATAACCGCGTCAAAGGGGAGATGGAAGAAGCATTA…
ECK3142	b3154	JW3123	yhbP	1	0	0	0	0	1	ATGGAAACACTCATCGCCATCAGCCGTTGGCTGGCAAAACAACATGTTGTCACTTGGTGTGTGCAGCAGGAAGGGGAACTCTGGTGCGCTAATGCCTTTTATCTTTTTGATGCGCAGAAAGTCGCCTTCTACATTTTGACGGAAGAAAAAACGCGCCACGCGCAGATGAGTGGGCCGCAGGCTGCGGTTGCCGGAACGGTAAACGGTCAGCCGAAAACGGTAGCGTTAATTCGCGGTGTGCAGTTTAAAGGTGAGATCCGCAGGCTGGAAGGTGAGGAAAGCGACCTCGCGCGCAAGGCGTACAATCGTCGCTTTCCGGTTGCCAGAATGCTGTCGGCCCCGGTGTGGGAAATCCGGCTCGATGAAATCAAATTCACCGACAACACGCTGGGCTTTGGT…
ECK3143	b3155	JW3124	yhbQ	1	0	0	0	0	1	ATGACACCCTGGTTTCTTTACTTGATCCGTACCGCCGACAATAAGCTTTATACCGGGATCACCACGGATGTCGAACGCCGCTATCAGCAGCACCAAAGCGGCAAAGGGGCGAAAGCACTGCGCGGGAAAGGAGAACTAACGCTGGTGTTTTCCGCGCCAGTGGGCGATCGTTCGCTGGCGTTACGGGCGGAATATCGCGTTAAGCAACTGACCAAACGGCAAAAAGAGCGTCTGGTAGCGGAAGGCGCAGGGTTTGCAGAGCTGTTAAGCAGTCTGCAAACCCCGGAGATTAAAAGCGATTGA
ECK3144	b3156	JW3125	yhbS	1	0	0	0	0	1	ATGCTAATTCGAGTAGAAATTCCCATTGATGCGCCGGGTATTGATGCCCTGCTGCGTCGCTCATTCGAAAGTGATGCGGAAGCGAAGCTGGTTCACGATCTGCGTGAAGATGGCTTTCTGACGCTGGGGCTGGTGGCGACAGATGACGAAGGTCAGGTCATTGGCTATGTGGCATTTAGTCCGGTTGATGTGCAGGGCGAAGACCTGCAATGGGTCGGCATGGCACCGTTGGCGGTTGATGAAAAATACCGTGGACAGGGGCTGGCACGCCAACTGGTCTATGAAGGACTCGATTCGCTTAATGAGTTCGGCTATGCCGCAGTGGTGACGCTGGGCGATCCGGCGCTGTACAGTCGTTTCGGCTTTGAACTGGCGGCGCATCACGATCTGCGTTGCCGC…
ECK3147	b3159	JW5530	yhbV	0	0	1	0	0	1	ATGAAATATTCCTTAGGGCCAGTGCTGTGGTACTGGCCAAAAGAGACGCTGGAAGAATTTTATCAGCAGGCCGCCACCAGCAGCGCCGACGTGATTTATCTTGGTGAAGCGGTATGCAGCAAGCGTCGGGCAACCAAAGTTGGCGACTGGCTGGAGATGGCAAAATCGCTCGCCGGGAGTGGTAAGCAGATTGTGCTCTCCACGCTGGCGCTGGTGCAGGCATCATCTGAACTGGGCGAACTGAAACGCTATGTTGAGAACGGTGAGTTTCTGATTGAAGCCAGCGATCTCGGCGTGGTGAATATGTGCGCTGAACGCAAACTGCCGTTCGTCGCCGGGCACGCGCTGAACTGCTACAACGCGGTGACACTGAAAATATTGCTCAAACAGGGCATGATG…
ECK3152	b3164	JW5851	pnp	1	0	0	0	0	1	TTGCTTAATCCGATCGTTCGTAAATTCCAGTACGGCCAACACACCGTGACTCTGGAAACCGGCATGATGGCTCGTCAGGCTACTGCCGCTGTTATGGTTAGCATGGATGACACCGCGGTATTCGTTACCGTTGTTGGCCAGAAAAAAGCCAAACCAGGTCAGGACTTCTTCCCACTGACCGTTAACTATCAGGAGCGTACCTACGCTGCTGGTCGTATCCCGGGTAGCTTCTTCCGTCGTGAAGGCCGCCCAAGCGAAGGCGAAACCCTGATCGCGCGTCTGATTGACCGCCCGATTCGCCCGCTGTTCCCGGAAGGCTTCGTCAACGAAGTTCAGGTTATCGCCACCGTGGTTTCTGTTAACCCGCAAGTTAACCCGGATATCGTCGCGATGATTGGT…
ECK3154	b3165	JW3134	rpsO	1	1	0	0	1	3	ATGTCTCTAAGTACTGAAGCAACAGCTAAAATCGTTTCTGAGTTTGGTCGTGACGCAAACGACACCGGTTCTACCGAAGTTCAGGTAGCACTGCTGACTGCACAGATCAACCACCTGCAGGGCCACTTTGCAGAGCACAAAAAAGATCACCACAGCCGTCGTGGTCTGCTGCGCATGGTTTCTCAGCGTCGTAAACTGCTCGACTACCTGAAACGTAAAGACGTAGCACGTTACACCCAGCTCATCGAGCGCCTGGGTCTGCGTCGCTAA
ECK3156	b3167	JW3136	rbfA	0	0	0	0	1	1	ATGGCGAAAGAATTTGGTCGCCCGCAGCGCGTAGCGCAGGAAATGCAAAAAGAGATCGCTCTCATCCTGCAGCGTGAAATTAAAGATCCTCGCCTGGGCATGATGACCACCGTTTCCGGTGTCGAAATGTCTCGCGACCTGGCGTATGCCAAAGTATATGTGACGTTCCTCAACGACAAAGATGAAGACGCGGTTAAAGCGGGCATCAAAGCGTTGCAAGAAGCTTCTGGTTTCATCCGCAGCCTGCTGGGGAAAGCGATGCGCCTGCGTATCGTGCCGGAACTGACCTTCTTCTACGACAACTCTCTGGTTGAAGGGATGCGCATGTCAAACCTGGTGACCAGCGTGGTCAAACATGACGAAGAACGTCGTGTTAACCCGGACGACAGCAAGGAGGAC…
ECK3157	b3168	JW3137	infB	1	1	1	1	1	5	ATGACAGATGTAACGATTAAAACGCTGGCCGCAGAGCGACAGACCTCCGTGGAACGCCTGGTACAGCAATTTGCTGATGCAGGTATCCGGAAGTCTGCTGACGACTCTGTGTCTGCACAAGAGAAACAGACTTTGATTGACCACCTGAATCAGAAAAATTCAGGCCCGGACAAATTGACGCTGCAACGTAAAACACGCAGCACCCTTAACATTCCTGGTACCGGTGGAAAAAGCAAATCGGTACAAATCGAAGTCCGCAAGAAACGCACCTTTGTGAAACGCGATCCGCAAGAGGCTGAACGCCTTGCAGCGGAAGAGCAAGCGCAGCGTGAAGCGGAAGAGCAAGCCCGTCGTGAGGCAGAAGAATCGGCTAAACGCGAGGCGCAACAAAAAGCTGAA…
ECK3158	b3169	JW3138	nusA	0	1	1	1	1	4	ATGAACAAAGAAATTTTGGCTGTAGTTGAAGCCGTATCCAATGAAAAGGCGCTACCTCGCGAGAAGATTTTCGAAGCATTGGAAAGCGCGCTGGCGACAGCAACAAAGAAAAAATATGAACAAGAGATCGACGTCCGCGTACAGATCGATCGCAAAAGCGGTGATTTTGACACTTTCCGTCGCTGGTTAGTTGTTGATGAAGTCACCCAGCCGACCAAGGAAATCACCCTTGAAGCCGCACGTTATGAAGATGAAAGCCTGAACCTGGGCGATTACGTTGAAGATCAGATTGAGTCTGTTACCTTTGACCGTATCACTACCCAGACGGCAAAACAGGTTATCGTGCAGAAAGTGCGTGAAGCCGAACGTGCGATGGTGGTTGATCAGTTCCGTGAACAC…
ECK3159	b3170	JW5533	rimP	1	0	0	0	0	1	TTGTCCACATTAGAGCAAAAATTAACAGAGATGATTACTGCGCCAGTTGAGGCCCTGGGTTTTGAACTGGTTGGCATCGAATTTATTCGCGGTCGCACATCCACACTGCGCATCTATATTGATAGTGAAGATGGCATCAATGTTGATGATTGTGCTGATGTGAGCCACCAGGTAAGTGCTGTGCTGGATGTTGAAGATCCCATCACCGTTGCTTATAACCTGGAAGTCTCCTCACCGGGTCTCGATCGCCCACTGTTCACGGCTGAACACTACGCCCGTTTTGTCGGAGAAGAGGTGACTCTGGTTCTCCGTATGGCGGTACAAAACCGTCGTAAATGGCAGGGCGTTATCAAAGCGGTAGACGGTGAAATGATCACAGTTACCGTCGAAGGTAAAGAT…
ECK3163	#N/A	JWR0072	leuU	0	0	0	1	0	1	GCCGAGGTGGTGGAATTGGTAGACACGCTACCTTGAGGTGGTAGTGCCCAATAGGGCTTACGGGTTCAAGTCCCGTCCTCGGTACCA
ECK3165	b3176	JW3143	glmM	0	1	0	1	1	3	ATGAGTAATCGTAAATATTTCGGTACCGATGGGATTCGTGGTCGTGTAGGGGATGCGCCGATCACACCTGATTTTGTGCTTAAGCTGGGTTGGGCCGCGGGTAAAGTGCTGGCGCGCCACGGCTCCCGTAAGATTATTATTGGTAAAGACACGCGTATTTCTGGCTATATGCTGGAGTCAGCACTGGAAGCGGGTCTGGCGGCAGCGGGCCTTTCCGCACTCTTCACTGGCCCGATGCCAACACCGGCCGTGGCTTATCTGACGCGTACCTTCCGCGCAGAGGCCGGAATTGTGATATCTGCATCGCATAACCCGTTCTACGATAATGGCATTAAATTCTTCTCTATCGACGGCACCAAACTGCCGGATGCGGTAGAAGAGGCCATCGAAGCGGAAATG…
ECK3166	b3177	JW3144	folP	0	0	0	0	1	1	ATGAAACTCTTTGCCCAGGGTACTTCACTGGACCTTAGCCATCCTCACGTAATGGGGATCCTCAACGTCACGCCTGATTCCTTTTCGGATGGTGGCACGCATAACTCGCTGATAGATGCGGTGAAACATGCGAATCTGATGATCAACGCTGGCGCGACGATCATTGACGTTGGTGGCGAGTCCACGCGCCCAGGGGCGGCGGAAGTTAGCGTTGAAGAAGAGTTGCAACGTGTTATTCCTGTGGTTGAGGCAATTGCTCAACGCTTCGAAGTCTGGATCTCAGTCGATACATCCAAACCAGAAGTCATCCGTGAGTCAGCGAAAGTTGGCGCTCACATTATTAATGATATCCGCTCCCTTTCCGAACCTGGCGCTCTGGAGGCGGCTGCAGAAACCGGT…
ECK3167	b3178	JW3145	ftsH	0	1	1	1	1	4	ATGGCGAAAAACCTAATACTCTGGCTGGTCATTGCCGTTGTGCTGATGTCAGTATTCCAGAGCTTTGGGCCCAGCGAGTCTAATGGCCGTAAGGTGGATTACTCTACCTTCCTACAAGAGGTCAATAACGACCAGGTTCGTGAAGCGCGTATCAACGGACGTGAAATCAACGTTACCAAGAAAGATAGTAACCGTTATACCACTTACATTCCGGTTCAGGATCCGAAATTACTGGATAACCTGTTGACCAAGAACGTCAAGGTTGTCGGTGAACCGCCTGAAGAACCAAGCCTGCTGGCTTCTATCTTCATCTCCTGGTTCCCGATGCTGTTGCTGATTGGTGTCTGGATCTTCTTCATGCGTCAAATGCAGGGCGGCGGTGGCAAAGGTGCCATGTCG…
ECK3168	b3179	JW3146	rlmE	0	1	0	0	0	1	ATGACAGGTAAGAAGCGTTCTGCCAGCTCCAGCCGCTGGCTTCAGGAACACTTTAGCGATAAATATGTTCAACAGGCACAGAAAAAGGGGTTACGTTCCCGTGCCTGGTTTAAACTTGATGAAATACAGCAAAGTGACAAACTCTTTAAACCGGGAATGACGGTTGTCGACCTTGGTGCTGCTCCGGGTGGTTGGTCACAATATGTGGTCACCCAAATTGGCGGCAAAGGCCGCATCATCGCTTGCGATCTTTTACCTATGGATCCTATCGTTGGTGTGGACTTTCTTCAGGGCGATTTTCGTGATGAACTGGTGATGAAAGCACTGCTGGAGCGCGTTGGCGACAGCAAAGTCCAGGTTGTCATGTCCGATATGGCACCAAACATGAGCGGAACACCG…
ECK3172	b3183	JW3150	obgE	1	1	1	1	1	5	ATGAAGTTTGTTGATGAAGCATCGATTCTGGTCGTTGCAGGTGATGGCGGTAATGGTTGCGTGAGCTTCCGCCGCGAAAAGTATATTCCGAAAGGCGGCCCGGATGGCGGCGACGGCGGTGATGGTGGTGACGTATGGATGGAAGCCGACGAGAACCTGAACACGCTTATCGATTATCGTTTTGAAAAATCTTTCCGTGCAGAGCGCGGTCAGAATGGCGCAAGCCGCGACTGTACCGGTAAGCGCGGTAAAGACGTGACGATTAAAGTGCCGGTAGGTACGCGTGTAATCGACCAGGGTACTGGTGAAACCATGGGCGATATGACCAAACACGGTCAGCGTCTGCTGGTTGCTAAGGGCGGCTGGCACGGTCTGGGCAATACCCGTTTCAAATCGTCC…
ECK3174	b3185	JW3152	rpmA	0	1	1	1	1	4	ATGGCACATAAAAAGGCTGGCGGCTCCACACGTAACGGTCGCGATTCAGAAGCTAAACGCCTGGGCGTTAAGCGTTTCGGTGGCGAATCCGTTCTGGCGGGTAGCATCATCGTTCGTCAACGTGGTACCAAATTCCACGCTGGCGCTAACGTAGGTTGCGGTCGTGACCACACTCTGTTTGCTAAAGCAGACGGTAAAGTGAAATTCGAAGTTAAAGGCCCGAAAAACCGTAAATTTATCAGCATCGAAGCTGAATAA
ECK3175	b3186	JW3153	rplU	0	1	1	1	1	4	ATGTACGCGGTTTTCCAAAGTGGTGGTAAACAACACCGAGTAAGCGAAGGTCAGACCGTTCGCCTGGAAAAGCTGGACATCGCAACTGGCGAAACTGTTGAGTTCGCTGAAGTGCTGATGATCGCAAACGGTGAAGAAGTCAAAATCGGCGTTCCTTTCGTTGATGGCGGCGTAATCAAAGCTGAAGTTGTTGCTCACGGTCGTGGCGAGAAAGTTAAAATCGTTAAGTTTCGTCGTCGTAAACACTATCGTAAGCAGCAGGGCCATCGTCAGTGGTTCACTGATGTGAAAATTACTGGCATCAGCGCCTAA
ECK3176	b3187	JW3154	ispB	1	0	1	1	1	4	ATGAATTTAGAAAAAATCAATGAGTTAACCGCGCAAGATATGGCGGGTGTTAATGCGGCAATCCTTGAGCAGCTTAATTCCGACGTCCAACTGATCAATCAGTTAGGCTATTACATCGTCAGCGGCGGCGGTAAACGTATTCGTCCGATGATTGCTGTACTGGCTGCACGAGCTGTTGGCTATGAGGGAAATGCGCATGTCACCATTGCTGCCCTGATCGAGTTTATCCACACGGCGACTCTGCTACACGACGACGTTGTGGATGAATCAGATATGCGCAGGGGTAAAGCTACCGCCAACGCCGCATTTGGCAATGCCGCCAGCGTGCTGGTAGGCGATTTTATTTATACCCGCGCTTTCCAGATGATGACCAGCCTCGGTTCGCTCAAAGTGCTGGAA…
ECK3178	b3189	JW3156	murA	0	1	1	1	1	4	ATGGATAAATTTCGTGTTCAGGGGCCAACGAAGCTCCAGGGCGAAGTCACAATTTCCGGCGCTAAAAATGCTGCTCTGCCTATCCTTTTTGCCGCACTACTGGCGGAAGAACCGGTAGAGATCCAGAACGTCCCGAAACTGAAAGACGTCGATACATCAATGAAGCTGCTAAGCCAGCTGGGTGCGAAAGTAGAACGTAATGGTTCTGTGCATATTGATGCCCGCGACGTTAATGTATTCTGCGCACCTTACGATCTGGTTAAAACCATGCGTGCTTCTATCTGGGCGCTGGGGCCGCTGGTAGCGCGCTTTGGTCAGGGGCAAGTTTCACTACCTGGCGGTTGTACGATCGGTGCGCGTCCGGTTGATCTACACATTTCTGGCCTCGAACAATTAGGC…
ECK3180	b3191	JW5535	mlaB	0	0	1	0	0	1	ATGAGCGAGTCACTGAGCTGGATGCAGACGGGTGACACGCTGGCGTTATCCGGAGAGCTGGATCAGGACGTTTTGCTACCGCTTTGGGAAATGCGTGAGGAAGCGGTGAAGGGGATTACCTGCATCGATCTTAGCCGTGTCTCCCGCGTGGATACGGGGGGACTGGCACTGCTGCTCCATCTTATCGATCTGGCGAAAAAGCAGGGCAACAATGTGACGCTTCAGGGGGTAAACGACAAAGTGTATACCCTGGCGAAATTGTATAATTTGCCTGCTGATGTTCTGCCTCGTTAA
ECK3187	b3198	JW3165	kdsC	0	1	0	1	0	2	ATGAGCAAAGCAGGTGCGTCGCTTGCGACCTGTTACGGCCCTGTCAGCGCCGACGTTATAGCAAAAGCAGAGAACATTCGTCTGCTGATCCTCGATGTCGATGGCGTACTGTCAGATGGCCTGATTTATATGGGCAATAATGGCGAAGAGCTGAAAGCGTTCAATGTTCGTGACGGTTATGGCATTCGTTGTGCGCTCACCTCTGATATTGAAGTCGCTATCATTACCGGGCGAAAGGCTAAACTGGTAGAAGATCGTTGTGCCACATTGGGGATCACTCACTTGTATCAGGGGCAGTCAAACAAACTGATCGCCTTTAGCGATCTGCTGGAAAAACTGGCGATTGCCCCGGAAAATGTGGCTTATGTCGGCGATGATCTCATCGACTGGCCGGTAATG…
ECK3188	b3199	JW3166	lptC	0	1	1	1	0	3	ATGAGTAAAGCCAGACGTTGGGTTATCATTGTGCTATCACTGGCGGTTCTGGTGATGATCGGCATTAATATGGCCGAAAAAGACGATACCGCCCAGGTGGTCGTCAACAACAATGATCCCACCTATAAAAGCGAGCATACGGACACGCTCGTCTATAACCCAGAAGGGGCACTAAGCTATCGATTGATTGCTCAACACGTTGAATATTATTCCGATCAGGCCGTTTCGTGGTTTACGCAGCCGGTACTTACCACGTTTGATAAGGATAAAATCCCGACATGGTCCGTAAAAGCAGATAAAGCCAAGCTGACCAATGACCGGATGCTCTATTTATATGGACACGTTGAAGTCAACGCACTTGTGCCAGACTCTCAACTTCGCAGAATCACGACGGATAAC…
ECK3189	b3200	JW3167	lptA	0	0	1	1	1	3	ATGAAATTCAAAACAAACAAACTCAGCCTTAATCTTGTGCTTGCCAGCTCACTTCTGGCCGCCAGCATTCCGGCATTTGCCGTAACCGGAGACACTGATCAGCCGATCCACATTGAATCGGACCAGCAATCTCTTGATATGCAAGGCAACGTGGTTACCTTTACCGGTAATGTCATCGTCACCCAGGGCACCATCAAAATTAATGCCGACAAAGTGGTCGTTACCCGTCCGGGCGGCGAACAAGGTAAAGAAGTGATTGACGGCTACGGTAAACCGGCAACGTTCTACCAGATGCAGGACAACGGTAAACCCGTTGAAGGTCACGCTTCCCAGATGCACTACGAACTGGCAAAAGATTTTGTCGTTCTGACGGGTAATGCTTATCTGCAGCAGGTCGAT…
ECK3190	b3201	JW3168	lptB	1	0	0	1	1	3	ATGGCAACATTAACTGCAAAGAACCTTGCAAAAGCCTATAAAGGCCGTCGCGTGGTAGAAGACGTCAGCCTGACCGTCAACTCCGGGGAAATTGTCGGTCTGCTGGGGCCAAACGGTGCCGGTAAGACCACCACTTTCTACATGGTTGTAGGCATTGTGCCGCGCGATGCGGGCAACATCATTATTGATGATGACGATATCAGTCTGCTGCCTCTGCATGCACGCGCGCGCCGCGGTATCGGCTATCTGCCACAGGAAGCCTCCATTTTCCGTCGCCTCAGCGTTTACGATAACCTGATGGCGGTACTGCAAATTCGTGACGACTTGTCTGCTGAACAACGTGAAGACCGCGCGAACGAGCTGATGGAAGAGTTTCACATTGAGCACCTGCGTGACAGC…
ECK3191	b3202	JW3169	rpoN	1	0	0	0	0	1	ATGAAGCAAGGTTTGCAACTCAGGCTTAGCCAACAACTGGCGATGACGCCACAGCTCCAACAGGCAATTCGTCTGTTGCAGTTGTCGACGCTGGAACTTCAGCAGGAGCTACAGCAGGCGCTGGAGAGTAATCCGCTGCTTGAGCAAATCGACACTCATGAAGAAATCGACACCCGCGAAACGCAAGACAGTGAAACGCTGGACACCGCCGACGCGCTCGAACAAAAAGAGATGCCGGAAGAGCTGCCGCTCGATGCCAGTTGGGACACCATTTACACCGCTGGTACACCATCCGGCACCAGCGGTGACTACATTGACGACGAGCTGCCGGTCTACCAGGGCGAAACGACGCAGACCTTGCAGGATTACCTGATGTGGCAGGTTGAGCTGACACCGTTT…
ECK3193	b3204	JW3171	ptsN	1	0	0	0	0	1	ATGACAAATAATGATACAACTCTACAGCTTAGCAGTGTTCTTAACAGGGAATGTACGCGAAGCCGCGTCCACTGTCAGAGCAAAAAACGCGCCCTGGAAATCATCAGCGAGCTGGCGGCGAAACAACTTAGCCTGCCGCCTCAGGTGGTTTTTGAAGCTATCCTGACGCGGGAAAAAATGGGCAGTACCGGTATCGGCAATGGTATTGCCATTCCGCATGGCAAACTGGAAGAAGATACTCTGCGCGCCGTTGGCGTTTTCGTTCAGCTCGAAACGCCTATAGCTTTCGATGCCATCGACAACCAACCGGTGGACTTACTTTTTGCCCTGCTGGTGCCGGCAGACCAAACTAAAACGCACCTGCATACTCTGTCGCTGGTGGCGAAACGTCTGGCGGAC…
ECK3208	b3219	JW3188	yhcF	1	0	0	0	0	1	ATGAACAATGTAAAATTACTGATTGCCGGAAGTGCCTTTTTTGCCATGTCAGCGCAAGCCGCTGATAGAGTATCAATTGACGTTAAGGTGACTCTGGAAGCTGCAGCTTGTACTCCAATACTAAGCAACGGCGGAGTTGTTAACTTCGGTAGTCATTCAGTCAATAGACTTTCAACGCAGCACTACACACAGATTGGAACACGTAATATTAATATGACTATAACTTGCGAATCCGCTACCGGCATTGCGATTACCGCTCGTGATACACGAATGGATAGTATGACCACCGGAAAAGATAGTGGGGGTCAGAGTGGTGTAAAATATACCTTAAATGGCGGAGGTTATATTAGCCAGACAACGCGCTTATTCGGCTTAGGGAAAACAAAAGATAATAAAAAT…
ECK3215	b3226	JW3195	nanR	1	0	0	0	0	1	ATGGGCCTTATGAACGCATTTGATTCGCAAACCGAAGATTCTTCACCTGCAATTGGTCGCAACTTGCGTAGCCGCCCGCTGGCGCGTAAAAAACTCTCCGAAATGGTGGAAGAAGAGCTGGAACAGATGATCCGCCGTCGTGAATTTGGCGAAGGTGAACAATTACCGTCTGAACGCGAACTGATGGCGTTCTTTAACGTCGGGCGTCCTTCGGTGCGTGAAGCGCTGGCAGCGTTAAAACGCAAAGGTCTGGTGCAAATAAACAACGGCGAACGCGCTCGCGTCTCGCGTCCTTCTGCGGACACTATCATCGGTGAGCTTTCCGGCATGGCGAAAGATTTCCTTTCTCATCCCGGTGGGATTGCCCATTTCGAACAATTACGTCTGTTCTTTGAATCC…
ECK3219	b3230	JW3199	rpsI	1	1	1	1	1	5	ATGGCTGAAAATCAATACTACGGCACTGGTCGCCGCAAAAGTTCCGCAGCTCGCGTTTTCATCAAACCGGGCAACGGTAAAATCGTAATCAACCAACGTTCTCTGGAACAGTACTTCGGTCGTGAAACTGCCCGCATGGTAGTTCGTCAGCCGCTGGAACTGGTCGACATGGTTGAGAAACTGGACCTGTACATCACCGTTAAAGGTGGTGGTATCTCTGGTCAGGCTGGTGCGATCCGTCACGGTATCACCCGCGCTCTGATGGAATACGACGAGTCCCTGCGTTCTGAACTGCGTAAAGCTGGCTTCGTTACTCGTGACGCTCGTCAGGTTGAACGTAAGAAAGTCGGTCTGCGTAAAGCACGTCGTCGTCCGCAGTTCTCCAAACGTTAA
ECK3220	b3231	JW3200	rplM	1	1	1	1	1	5	ATGAAAACTTTTACAGCTAAACCAGAAACCGTAAAACGCGACTGGTATGTTGTTGACGCGACCGGTAAAACTCTGGGCCGTCTGGCTACTGAACTGGCTCGTCGCCTGCGCGGTAAGCACAAAGCGGAATACACTCCGCACGTAGATACCGGTGATTACATCATCGTTCTGAACGCTGACAAAGTTGCTGTAACCGGCAACAAGCGTACTGACAAAGTGTACTATCACCACACCGGCCACATCGGTGGTATCAAACAAGCGACCTTTGAAGAGATGATTGCTCGCCGTCCTGAGCGTGTGATTGAAATCGCGGTTAAAGGCATGTTGCCAAAAGGCCCGCTGGGTCGTGCTATGTTCCGTAAACTGAAAGTTTACGCGGGTAACGAGCACAACCACGCG…
ECK3223	b3234	JW3203	degQ	1	0	0	0	0	1	ATGAAAAAACAAACCCAGCTGTTGAGTGCATTAGCGTTAAGTGTCGGGTTAACTCTCTCGGCGTCATTTCAGGCCGTCGCGTCGATTCCAGGCCAGGTTGCCGATCAGGCCCCTCTCCCCAGTCTGGCTCCAATGCTGGAAAAAGTGCTTCCGGCAGTGGTGAGCGTACGGGTGGAAGGAACGGCCAGTCAGGGACAGAAAATCCCGGAAGAATTCAAAAAGTTTTTTGGTGATGATTTACCGGATCAACCTGCACAACCCTTCGAAGGTTTAGGCTCCGGTGTCATCATCAACGCCAGTAAAGGCTATGTGCTGACCAACAACCATGTGATTAATCAGGCACAGAAAATCAGTATTCAGCTCAATGATGGGCGCGAGTTTGATGCAAAACTGATTGGT…
ECK3224	b3235	JW3204	degS	0	1	1	1	0	3	ATGTTTGTGAAGCTCTTACGTTCCGTTGCGATTGGATTAATTGTCGGCGCTATTCTGCTGGTTGCCATGCCTTCGCTGCGCAGCCTTAACCCGCTTTCCACTCCGCAATTTGACAGTACCGATGAGACGCCTGCCAGCTATAATCTGGCGGTTCGCCGCGCCGCGCCAGCGGTGGTTAACGTTTACAACCGTGGTTTGAACACCAACTCTCACAACCAGCTTGAGATCCGCACCCTGGGATCCGGTGTAATCATGGATCAACGCGGTTATATCATCACCAATAAACACGTCATCAACGACGCCGATCAGATCATCGTCGCCTTACAGGATGGACGTGTATTTGAAGCATTGCTGGTGGGATCTGACTCTCTAACCGATCTGGCGGTACTTAAAATTAAT…
ECK3226	b3237	JW3206	argR	1	0	0	0	0	1	ATGCGAAGCTCGGCTAAGCAAGAAGAACTAGTTAAAGCATTTAAAGCATTACTTAAAGAAGAGAAATTTAGCTCCCAGGGCGAAATCGTCGCCGCGTTGCAGGAGCAAGGCTTTGACAATATTAATCAGTCTAAAGTCTCGCGGATGTTGACCAAGTTTGGTGCTGTACGTACACGCAATGCCAAAATGGAAATGGTTTACTGCCTGCCAGCTGAACTGGGTGTACCAACCACCTCCAGTCCATTGAAGAATCTGGTGCTGGATATCGACTACAACGATGCAGTTGTCGTGATTCATACCAGCCCTGGCGCGGCGCAGTTAATTGCTCGCCTGCTGGACTCACTGGGCAAAGCAGAAGGTATTCTGGGCACCATCGCTGGCGATGACACCATCTTTACC…
ECK3228	b3239	JW3208	yhcO	1	0	0	0	0	1	ATGAATATTTATACCTTTGATTTTGATGAGATTGAGAGTCAGGAGGATTTTTATCGTGACTTTAGCCAAACCTTTGGTCTGGCGAAAGATAAGGTACGCGATCTCGACTCACTATGGGATGTGTTAATGAACGATGTCCTGCCGCTACCACTTGAGATTGAATTTGTTCATCTGGGAGAGAAAACGCGTCGCCGTTTTGGCGCGTTAATATTGCTGTTTGATGAGGCAGAGGAAGAGCTGGAAGGGCATTTGCGTTTTAATGTTCGTCATTAG
ECK3237	b3249	JW3218	mreD	0	0	1	1	1	3	GTGGCGAGCTATCGTAGCCAGGGACGCTGGGTAATCTGGCTCTCTTTCCTCATTGCGCTGTTGCTGCAAATCATGCCCTGGCCGGATAACCTGATTGTTTTCCGGCCAAACTGGGTGTTACTCATCTTGTTGTATTGGATCCTGGCCTTGCCTCATCGCGTAAATGTGGGCACAGGTTTTGTGATGGGTGCCATACTGGATCTGATCAGCGGCTCGACGCTTGGCGTACGCGTATTGGCGATGAGCATCATTGCTTACCTGGTGGCGCTGAAATACCAGCTTTTCCGCAACCTCGCATTATGGCAGCAGGCGCTGGTCGTCATGTTGCTTTCGCTGGTGGTGGATATTATTGTTTTCTGGGCAGAGTTTTTAGTGATTAACGTCTCTTTCAGACCGGAA…
ECK3238	b3250	JW3219	mreC	1	0	1	1	1	4	ATGAAGCCAATTTTTAGCCGTGGCCCGTCGCTACAGATTCGCCTTATTCTGGCGGTGCTGGTGGCGCTCGGCATTATTATTGCCGACAGCCGCCTGGGGACGTTCAGTCAAATCCGTACTTATATGGATACCGCCGTCAGTCCTTTCTACTTTGTTTCCAATGCTCCTCGTGAATTGCTGGATGGCGTATCGCAGACGCTGGCCTCGCGTGACCAATTAGAACTTGAAAACCGGGCGTTACGTCAGGAACTGTTGCTGAAAAACAGTGAACTGCTGATGCTTGGACAATACAAACAGGAGAACGCGCGTCTGCGCGAGCTGCTGGGTTCCCCGCTGCGTCAGGATGAGCAGAAAATGGTGACTCAGGTTATCTCCACGGTTAACGATCCTTATAGCGAT…
ECK3239	b3251	JW3220	mreB	1	0	1	1	1	4	ATGTTGAAAAAATTTCGTGGCATGTTTTCCAATGACTTGTCCATTGACCTGGGTACTGCGAATACCCTCATTTATGTAAAAGGACAAGGCATCGTATTGAATGAGCCTTCCGTGGTGGCCATTCGTCAGGATCGTGCCGGTTCACCGAAAAGCGTAGCTGCAGTAGGTCATGACGCGAAGCAGATGCTGGGCCGTACGCCGGGCAATATTGCTGCCATTCGCCCAATGAAAGACGGCGTTATCGCCGACTTCTTCGTGACTGAAAAAATGCTCCAGCACTTCATCAAACAAGTGCACAGCAACAGCTTTATGCGTCCAAGCCCGCGCGTTCTGGTTTGTGTGCCGGTTGGCGCGACCCAGGTTGAACGCCGCGCAATTCGTGAATCCGCGCAGGGCGCT…
ECK3242	b3255	JW3223	accB	0	1	1	1	1	4	ATGGATATTCGTAAGATTAAAAAACTGATCGAGCTGGTTGAAGAATCAGGCATCTCCGAACTGGAAATTTCTGAAGGCGAAGAGTCAGTACGCATTAGCCGTGCAGCTCCTGCCGCAAGTTTCCCTGTGATGCAACAAGCTTACGCTGCACCAATGATGCAGCAGCCAGCTCAATCTAACGCAGCCGCTCCGGCGACCGTTCCTTCCATGGAAGCGCCAGCAGCAGCGGAAATCAGTGGTCACATCGTACGTTCCCCGATGGTTGGTACTTTCTACCGCACCCCAAGCCCGGACGCAAAAGCGTTCATCGAAGTGGGTCAGAAAGTCAACGTGGGCGATACCCTGTGCATCGTTGAAGCCATGAAAATGATGAACCAGATCGAAGCGGACAAATCCGGT…
ECK3243	b3256	JW3224	accC	0	1	1	1	1	4	ATGCTGGATAAAATTGTTATTGCCAACCGCGGCGAGATTGCATTGCGTATTCTTCGTGCCTGTAAAGAACTGGGCATCAAGACTGTCGCTGTGCACTCCAGCGCGGATCGCGATCTAAAACACGTATTACTGGCAGATGAAACGGTCTGTATTGGCCCTGCTCCGTCAGTAAAAAGTTATCTGAACATCCCGGCAATCATCAGCGCCGCTGAAATCACCGGCGCAGTAGCAATCCATCCGGGTTACGGCTTCCTCTCCGAGAACGCCAACTTTGCCGAGCAGGTTGAACGCTCCGGCTTTATCTTCATTGGCCCGAAAGCAGAAACCATTCGCCTGATGGGCGACAAAGTATCCGCAATCGCGGCGATGAAAAAAGCGGGCGTCCCTTGCGTACCGGGT…
ECK3248	b3261	JW3229	fis	1	0	0	0	0	1	ATGTTCGAACAACGCGTAAATTCTGACGTACTGACCGTTTCTACCGTTAACTCTCAGGATCAGGTAACCCAAAAACCCCTGCGTGACTCGGTTAAACAGGCACTGAAGAACTATTTTGCTCAACTGAATGGTCAGGATGTGAATGACCTCTATGAGCTGGTACTGGCTGAAGTAGAACAGCCCCTGTTGGACATGGTGATGCAATACACCCGTGGTAACCAGACCCGTGCTGCGCTGATGATGGGCATCAACCGTGGTACGCTGCGTAAAAAATTGAAAAAATACGGCATGAACTAA
ECK3269	b3282	JW3243	tsaC	0	0	1	1	1	3	GTGAATAATAACCTGCAAAGAGACGCTATCGCAGCTGCGATAGATGTTCTCAATGAAGAACGTGTCATCGCCTATCCAACGGAAGCCGTTTTCGGTGTTGGGTGCGATCCTGATAGCGAAACAGCAGTGATGCGACTGTTGGAGTTAAAACAGCGTCCGGTTGATAAGGGGCTGATTTTAATCGCAGCAAATTACGAGCAGCTTAAACCCTATATTGATGACACCATGTTGACTGACGTGCAGCGTGAAACCATTTTTTCCCGCTGGCCAGGTCCTGTCACCTTTGTCTTTCCCGCGCCTGCGACAACACCGCGCTGGTTGACGGGCCGCTTTGATTCGCTTGCTGTACGAGTCACCGACCATCCGTTGGTGGTTGCTTTGTGCCAGGCTTATGGTAAA…
ECK3273	b3287	JW3248	def	1	1	1	1	1	5	ATGTCAGTTTTGCAAGTGTTACATATTCCGGACGAGCGGCTTCGCAAAGTTGCTAAACCGGTAGAAGAAGTGAATGCAGAAATTCAGCGTATCGTCGATGATATGTTCGAGACGATGTACGCAGAAGAAGGTATTGGCCTGGCGGCAACCCAGGTTGATATCCATCAACGTATCATTGTTATTGATGTTTCGGAAAACCGTGACGAACGGCTAGTGTTAATCAATCCAGAGCTTTTAGAAAAAAGCGGCGAAACAGGCATTGAAGAAGGTTGCCTGTCGATCCCTGAACAACGTGCTTTAGTGCCGCGCGCAGAGAAAGTTAAAATTCGCGCCCTTGACCGCGACGGTAAACCATTTGAACTGGAAGCAGACGGTCTGTTAGCCATCTGTATTCAGCAT…
ECK3274	b3288	JW3249	fmt	1	1	1	1	1	5	GTGTCAGAATCACTACGTATTATTTTTGCGGGTACACCTGACTTTGCAGCGCGTCATCTCGACGCGCTGTTGTCTTCTGGTCATAACGTCGTTGGCGTGTTCACCCAGCCAGACCGACCGGCAGGACGCGGTAAAAAACTGATGCCCAGCCCGGTTAAAGTTCTGGCTGAGGAAAAAGGTCTGCCCGTTTTTCAACCTGTTTCCCTGCGTCCACAAGAAAACCAGCAACTGGTCGCCGAACTGCAGGCTGATGTTATGGTCGTCGTCGCCTATGGTTTAATTCTGCCGAAAGCAGTGCTGGAGATGCCGCGTCTTGGCTGTATCAACGTTCATGGTTCACTGCTGCCACGCTGGCGCGGTGCTGCACCAATCCAACGCTCACTATGGGCGGGTGATGCA…
ECK3277	b3291	JW3252	mscL	1	0	0	0	0	1	ATGAGCATTATTAAAGAATTTCGCGAATTTGCGATGCGCGGGAACGTGGTGGATTTGGCGGTGGGTGTCATTATCGGTGCGGCATTCGGGAAGATTGTCTCTTCACTGGTTGCCGATATCATCATGCCTCCTCTGGGCTTATTAATTGGCGGGATCGATTTTAAACAGTTTGCTGTCACGCTACGCGATGCGCAGGGGGATATCCCTGCTGTTGTGATGCATTACGGTGTCTTCATTCAAAACGTCTTTGATTTTCTGATTGTGGCCTTTGCCATCTTTATGGCGATTAAGCTAATCAACAAACTGAATCGGAAAAAAGAAGAACCAGCAGCCGCACCTGCACCAACTAAAGAAGAAGTATTACTGACAGAAATTCGTGATTTGCTGAAAGAGCAGAAT…
ECK3281	b3294	JW3256	rplQ	0	1	1	1	1	4	ATGCGCCATCGTAAGAGTGGTCGTCAACTGAACCGCAACAGCAGCCATCGCCAGGCTATGTTCCGCAATATGGCAGGTTCACTGGTTCGTCATGAAATCATCAAGACGACTCTGCCTAAAGCGAAAGAGCTGCGCCGCGTAGTTGAGCCGCTGATTACTCTTGCCAAGACTGATAGCGTTGCTAATCGTCGTCTGGCATTCGCCCGTACTCGTGATAACGAGATCGTGGCAAAACTGTTTAACGAACTGGGCCCGCGTTTCGCGAGCCGTGCCGGTGGTTACACTCGTATTCTGAAGTGTGGCTTCCGTGCAGGCGACAACGCGCCGATGGCTTACATCGAGCTGGTTGATCGTTCAGAGAAAGCAGAAGCTGCTGCAGAGTAA
ECK3282	b3295	JW3257	rpoA	0	1	1	1	1	4	ATGCAGGGTTCTGTGACAGAGTTTCTAAAACCGCGCCTGGTTGATATCGAGCAAGTGAGTTCGACGCACGCCAAGGTGACCCTTGAGCCTTTAGAGCGTGGCTTTGGCCATACTCTGGGTAACGCACTGCGCCGTATTCTGCTCTCATCGATGCCGGGTTGCGCGGTGACCGAGGTTGAGATTGATGGTGTACTACATGAGTACAGCACCAAAGAAGGCGTTCAGGAAGATATCCTGGAAATCCTGCTCAACCTGAAAGGGCTGGCGGTGAGAGTTCAGGGCAAAGATGAAGTTATTCTTACCTTGAATAAATCTGGCATTGGCCCTGTGACTGCAGCCGATATCACCCACGACGGTGATGTCGAAATCGTCAAGCCGCAGCACGTGATCTGCCACCTG…
ECK3283	b3296	JW3258	rpsD	0	1	1	1	1	4	ATGGCAAGATATTTGGGTCCTAAGCTCAAGCTGAGCCGTCGTGAGGGCACCGACTTATTCCTTAAGTCTGGCGTTCGCGCGATCGATACCAAGTGTAAAATTGAACAAGCTCCTGGCCAGCACGGTGCGCGTAAACCGCGTCTGTCTGACTATGGTGTGCAGTTGCGTGAAAAGCAAAAAGTTCGCCGTATCTATGGTGTGCTGGAGCGTCAGTTCCGTAACTACTACAAAGAAGCAGCACGTCTGAAAGGCAACACCGGTGAAAACCTGTTGGCTCTGCTGGAAGGTCGTCTGGACAACGTTGTATACCGTATGGGCTTCGGTGCCACTCGTGCAGAAGCACGTCAGCTGGTTAGCCATAAAGCAATTATGGTAAACGGTCGTGTTGTTAACATCGCT…
ECK3284	b3297	JW3259	rpsK	0	1	1	1	1	4	ATGGCAAAGGCACCAATTCGTGCACGTAAACGTGTAAGAAAACAAGTCTCTGACGGCGTGGCTCATATCCATGCTTCTTTCAACAACACCATCGTGACTATCACTGATCGTCAGGGTAACGCGTTGGGTTGGGCAACAGCCGGTGGTTCCGGTTTCCGTGGTTCTCGCAAATCCACTCCGTTTGCAGCTCAGGTTGCAGCAGAGCGTTGCGCTGACGCCGTGAAAGAATACGGCATCAAGAATCTGGAAGTTATGGTTAAAGGTCCGGGTCCAGGCCGCGAATCTACTATTCGTGCTCTGAACGCCGCAGGTTTCCGCATCACTAACATTACTGATGTGACTCCGATCCCTCATAACGGTTGTCGTCCGCCGAAAAAACGTCGCGTATAA
ECK3285	b3298	JW3260	rpsM	1	1	1	1	1	5	GTGGCCCGTATAGCAGGCATTAACATTCCTGATCATAAGCATGCCGTAATCGCATTAACTTCGATTTATGGCGTCGGCAAGACCCGTTCTAAAGCCATCCTGGCTGCAGCGGGTATCGCTGAAGATGTTAAGATCAGTGAGCTGTCTGAAGGACAAATCGACACGCTGCGTGACGAAGTTGCCAAATTTGTCGTTGAAGGTGATCTGCGCCGTGAAATCAGCATGAGCATCAAGCGCCTGATGGATCTTGGTTGCTATCGCGGTTTGCGTCATCGTCGTGGTCTCCCGGTTCGCGGTCAGCGTACCAAGACCAACGCACGTACCCGTAAGGGTCCGCGCAAACCGATCAAGAAATAA
ECK3286	b3299	JW3261	rpmJ	0	1	0	0	0	1	ATGAAAGTTCGTGCTTCCGTCAAGAAATTATGCCGTAACTGCAAAATCGTTAAGCGTGATGGTGTCATCCGTGTGATTTGCAGTGCCGAGCCGAAGCATAAACAGCGCCAAGGCTGA
ECK3287	b3300	JW3262	secY	1	1	1	1	1	5	ATGGCTAAACAACCGGGATTAGATTTTCAAAGTGCCAAAGGTGGCTTAGGCGAGCTGAAACGCAGACTGCTGTTTGTTATCGGTGCGCTGATTGTGTTCCGTATTGGCTCTTTTATTCCGATCCCTGGTATTGATGCCGCTGTACTTGCCAAACTGCTTGAGCAACAGCGAGGCACCATCATTGAGATGTTTAACATGTTCTCTGGTGGTGCTCTCAGCCGTGCTTCTATCTTTGCTCTGGGGATCATGCCGTATATTTCGGCGTCGATCATTATCCAGCTGCTGACGGTGGTTCACCCAACGTTGGCAGAAATTAAGAAAGAAGGGGAGTCTGGTCGTCGTAAGATCAGCCAGTACACCCGCTACGGTACTCTGGTGCTGGCAATATTCCAGTCGATC…
ECK3288	b3301	JW3263	rplO	1	1	1	1	1	5	ATGCGTTTAAATACTCTGTCTCCGGCCGAAGGCTCCAAAAAGGCGGGTAAACGCCTGGGTCGTGGTATCGGTTCTGGCCTCGGTAAAACCGGTGGTCGTGGTCACAAAGGTCAGAAGTCTCGTTCTGGCGGTGGCGTACGTCGCGGTTTCGAGGGTGGTCAGATGCCTCTGTACCGTCGTCTGCCGAAATTCGGCTTCACTTCTCGTAAAGCAGCGATTACAGCCGAAATTCGTCTGTCTGACCTGGCTAAAGTAGAAGGCGGTGTAGTAGACCTGAACACGCTGAAAGCGGCTAACATTATCGGTATCCAGATCGAGTTCGCGAAAGTGATCCTGGCTGGCGAAGTAACGACTCCGGTAACTGTTCGTGGCCTGCGTGTTACTAAAGGCGCTCGTGCT…
ECK3289	b3302	JW3264	rpmD	0	1	1	1	1	4	ATGGCAAAGACTATTAAAATTACTCAAACCCGCAGTGCAATCGGTCGTCTGCCGAAACACAAGGCAACGCTGCTTGGCCTGGGTCTGCGTCGTATTGGTCACACCGTAGAGCGCGAGGATACTCCTGCTATTCGCGGTATGATCAACGCGGTTTCCTTCATGGTTAAAGTTGAGGAGTAA
ECK3290	b3303	JW3265	rpsE	1	1	1	1	1	5	ATGGCTCACATCGAAAAACAAGCTGGCGAACTGCAGGAAAAGCTGATCGCGGTAAACCGCGTATCTAAAACCGTTAAAGGTGGTCGTATTTTCTCCTTCACAGCTCTGACTGTAGTTGGCGATGGTAACGGTCGCGTTGGTTTTGGTTACGGTAAAGCGCGTGAAGTTCCAGCAGCGATCCAGAAAGCGATGGAAAAAGCCCGTCGCAATATGATTAACGTCGCGCTGAATAACGGCACTCTGCAACACCCTGTTAAAGGTGTTCACACGGGTTCTCGCGTATTCATGCAGCCGGCTTCCGAAGGTACCGGTATCATCGCCGGTGGTGCAATGCGCGCCGTTCTGGAAGTCGCTGGGGTTCATAACGTTCTGGCTAAAGCCTATGGTTCCACCAACCCG…
ECK3291	b3304	JW3266	rplR	1	1	1	1	1	5	ATGGATAAGAAATCTGCTCGTATCCGTCGTGCGACCCGCGCACGCCGCAAGCTCCAGGAGCTGGGCGCAACTCGCCTGGTGGTACATCGTACCCCGCGTCACATTTACGCACAGGTAATTGCACCGAACGGTTCTGAAGTTCTGGTAGCTGCTTCTACTGTAGAAAAAGCTATCGCTGAACAACTGAAGTACACCGGTAACAAAGACGCGGCTGCAGCTGTGGGTAAAGCTGTCGCTGAACGCGCTCTGGAAAAAGGCATCAAAGATGTATCCTTTGACCGTTCCGGGTTCCAATATCATGGTCGTGTCCAGGCACTGGCAGATGCTGCCCGTGAAGCTGGCCTTCAGTTCTAA
ECK3292	b3305	JW3267	rplF	1	1	1	1	1	5	ATGTCTCGTGTTGCTAAAGCACCGGTCGTTGTTCCTGCCGGCGTTGACGTAAAAATCAACGGTCAGGTTATTACGATCAAAGGTAAAAACGGCGAGCTGACTCGTACTCTCAACGATGCTGTTGAAGTTAAACATGCAGATAATACCCTGACCTTCGGTCCGCGTGATGGTTACGCAGACGGTTGGGCACAGGCTGGTACCGCGCGTGCCCTGCTGAACTCAATGGTTATCGGTGTTACCGAAGGCTTCACTAAGAAGCTGCAGCTGGTTGGTGTAGGTTACCGTGCAGCGGTTAAAGGCAATGTGATTAACCTGTCTCTGGGTTTCTCTCATCCTGTTGACCATCAGCTGCCTGCGGGTATCACTGCTGAATGTCCGACTCAGACTGAAATCGTGCTG…
ECK3293	b3306	JW3268	rpsH	1	1	1	1	1	5	ATGAGCATGCAAGATCCGATCGCGGATATGCTGACCCGTATCCGTAACGGTCAGGCCGCGAACAAAGCTGCGGTCACCATGCCTTCCTCCAAGCTGAAAGTGGCAATCGCCAACGTGCTGAAGGAAGAAGGTTTTATTGAAGATTTTAAAGTTGAAGGCGACACCAAGCCTGAACTGGAACTTACTCTGAAGTATTTCCAGGGCAAAGCTGTTGTAGAAAGCATTCAGCGTGTCAGCCGCCCAGGTCTGCGCATCTATAAACGTAAAGATGAGCTGCCGAAAGTTATGGCGGGTCTGGGTATCGCAGTTGTTTCTACCTCTAAAGGTGTTATGACTGATCGTGCAGCGCGCCAGGCTGGTCTTGGTGGCGAAATTATCTGCTACGTAGCCTAA
ECK3294	b3307	JW3269	rpsN	1	1	1	1	1	5	ATGGCTAAGCAATCAATGAAAGCACGCGAAGTAAAACGCGTAGCTTTAGCTGATAAATACTTCGCGAAACGCGCTGAACTGAAAGCGATCATCTCTGATGTGAACGCTTCCGACGAAGATCGTTGGAACGCTGTTCTCAAGCTGCAGACTCTGCCGCGTGATTCCAGCCCGTCTCGTCAGCGTAACCGCTGCCGTCAAACAGGTCGTCCGCATGGTTTCCTGCGGAAGTTCGGGTTGAGCCGTATTAAGGTCCGTGAAGCCGCTATGCGCGGTGAAATCCCGGGTCTGAAAAAGGCTAGCTGGTAA
ECK3295	b3308	JW3270	rplE	0	1	1	1	1	4	ATGGCGAAACTGCATGATTACTACAAAGACGAAGTAGTTAAAAAACTCATGACTGAGTTTAACTACAATTCTGTCATGCAAGTCCCTCGGGTCGAGAAGATCACCCTGAACATGGGTGTTGGTGAAGCGATCGCTGACAAAAAACTGCTGGATAACGCAGCAGCAGACCTGGCAGCAATCTCCGGTCAAAAACCGCTGATCACCAAAGCACGCAAATCTGTTGCAGGCTTCAAAATCCGTCAGGGCTATCCGATCGGCTGTAAAGTAACTCTGCGTGGCGAACGCATGTGGGAGTTCTTTGAGCGCCTGATCACTATTGCTGTACCTCGTATCCGTGACTTCCGTGGCCTGTCCGCTAAGTCTTTCGACGGTCGTGGTAACTACAGCATGGGTGTCCGT…
ECK3296	b3309	JW3271	rplX	1	1	1	1	1	5	ATGGCAGCGAAAATCCGTCGTGATGACGAAGTTATCGTGTTAACCGGTAAAGATAAAGGTAAACGCGGTAAAGTTAAGAATGTCCTGTCTTCCGGCAAGGTCATTGTTGAAGGTATCAACCTGGTTAAGAAACATCAGAAGCCGGTTCCGGCCCTGAACCAACCGGGTGGCATCGTTGAAAAAGAAGCCGCTATTCAGGTTTCCAACGTAGCAATCTTCAATGCGGCAACCGGCAAGGCTGACCGTGTAGGCTTTAGATTCGAAGACGGTAAAAAAGTCCGTTTCTTCAAGTCTAACAGCGAAACTATCAAGTAA
ECK3297	b3310	JW3272	rplN	1	1	1	1	1	5	ATGATCCAAGAACAGACTATGCTGAACGTCGCCGACAACTCCGGTGCACGTCGCGTAATGTGTATCAAGGTTCTGGGTGGCTCGCACCGTCGCTACGCAGGCGTAGGCGACATCATCAAGATCACCATCAAAGAAGCAATTCCGCGTGGTAAGGTCAAAAAAGGTGATGTGCTGAAGGCGGTAGTGGTGCGCACCAAGAAGGGTGTTCGTCGCCCGGACGGTTCTGTCATTCGCTTCGATGGTAATGCTTGTGTTCTTCTGAACAACAACAGCGAGCAGCCTATCGGTACGCGTATTTTTGGGCCGGTAACTCGTGAGCTTCGTAGTGAGAAGTTCATGAAAATTATCTCTCTGGCACCAGAAGTACTCTAA
ECK3298	b3311	JW3273	rpsQ	1	1	1	1	1	5	ATGACCGATAAAATCCGTACTCTGCAAGGTCGCGTTGTTAGCGACAAAATGGAGAAATCCATTGTTGTTGCTATCGAACGTTTTGTGAAACACCCGATCTACGGTAAATTCATCAAGCGTACGACCAAACTGCACGTACATGACGAGAACAACGAATGCGGTATCGGTGACGTGGTTGAAATCCGCGAATGCCGTCCGCTGTCCAAGACTAAATCCTGGACGCTGGTTCGCGTTGTAGAGAAAGCGGTTCTGTAA
ECK3299	b3312	JW3274	rpmC	0	1	1	1	1	4	ATGAAAGCAAAAGAGCTGCGTGAGAAGAGCGTTGAAGAGCTGAACACCGAGCTGCTGAACCTGCTGCGTGAGCAGTTCAACCTGCGTATGCAGGCTGCAAGTGGCCAGCTGCAACAGTCTCACCTGTTGAAGCAAGTGCGTCGCGATGTCGCACGCGTTAAGACTTTACTGAACGAGAAGGCGGGTGCGTAA
ECK3300	b3313	JW3275	rplP	0	1	1	1	1	4	ATGTTACAACCAAAGCGTACAAAATTCCGTAAAATGCACAAAGGCCGTAACCGCGGTCTGGCGCAGGGTACGGATGTTAGCTTCGGCAGCTTCGGTCTGAAAGCTGTTGGCCGTGGTCGTCTGACTGCCCGTCAGATCGAAGCAGCACGTCGTGCTATGACCCGTGCAGTTAAGCGTCAAGGTAAGATCTGGATCCGTGTGTTCCCGGACAAACCGATCACTGAAAAGCCGCTGGCAGTGCGTATGGGTAAAGGTAAAGGTAACGTGGAGTATTGGGTTGCCTTGATTCAGCCGGGTAAAGTCCTGTATGAAATGGACGGTGTTCCGGAAGAGCTGGCCCGTGAAGCATTCAAGCTGGCAGCAGCGAAACTGCCGATTAAAACCACCTTTGTAACTAAG…
ECK3301	b3314	JW3276	rpsC	0	1	1	1	1	4	ATGGGTCAGAAAGTACATCCTAATGGTATTCGCCTGGGTATTGTAAAACCATGGAACTCTACCTGGTTTGCGAACACCAAAGAATTCGCTGACAACCTGGACAGCGATTTTAAAGTACGTCAGTACCTGACTAAGGAACTGGCTAAAGCGTCCGTATCTCGTATCGTTATCGAGCGTCCGGCTAAGAGCATCCGTGTAACCATTCACACTGCTCGCCCGGGTATCGTTATCGGTAAAAAAGGTGAAGACGTAGAAAAACTGCGTAAGGTCGTAGCGGACATCGCTGGCGTTCCTGCACAGATCAACATCGCCGAAGTTCGTAAGCCTGAACTGGACGCAAAACTGGTTGCTGACAGCATCACTTCTCAGCTGGAACGTCGCGTTATGTTCCGTCGTGCT…
ECK3302	b3315	JW3277	rplV	0	1	1	1	1	4	ATGGAAACTATCGCTAAACATCGCCATGCTCGTTCTTCTGCTCAGAAGGTTCGCCTTGTTGCTGACCTGATTCGCGGTAAGAAAGTGTCGCAGGCTCTGGATATTTTGACCTACACCAACAAGAAAGCGGCTGTACTGGTCAAGAAAGTTCTGGAATCTGCCATTGCTAACGCTGAACACAACGATGGCGCTGACATTGACGATCTGAAAGTTACGAAAATTTTCGTAGACGAAGGCCCGAGCATGAAGCGCATTATGCCGCGTGCAAAAGGTCGTGCAGATCGCATCCTGAAGCGCACCAGCCACATCACTGTGGTTGTGTCCGATCGCTGA
ECK3303	b3316	JW3278	rpsS	1	1	1	1	1	5	ATGCCACGTTCTCTCAAGAAAGGTCCTTTTATTGACCTGCACTTGCTGAAGAAGGTAGAGAAAGCGGTGGAAAGCGGAGACAAGAAGCCCCTGCGCACTTGGTCCCGTCGTTCAACGATCTTTCCTAACATGATCGGTTTGACCATCGCTGTCCATAATGGTCGTCAGCACGTTCCGGTATTTGTAACCGACGAAATGGTTGGTCACAAACTGGGTGAATTCGCACCGACTCGTACTTATCGCGGCCACGCTGCTGATAAAAAAGCGAAGAAGAAATAA
ECK3304	b3317	JW3279	rplB	1	1	1	1	1	5	ATGGCAGTTGTTAAATGTAAACCGACATCTCCGGGTCGTCGCCACGTAGTTAAAGTGGTTAACCCTGAGCTGCACAAGGGCAAACCTTTTGCTCCGTTGCTGGAAAAAAACAGCAAATCCGGTGGTCGTAACAACAATGGCCGTATCACCACTCGTCATATCGGTGGTGGCCACAAGCAGGCTTACCGTATTGTTGACTTCAAACGCAACAAAGACGGTATCCCGGCAGTTGTTGAACGTCTTGAGTACGATCCGAACCGTTCCGCGAACATCGCGCTGGTTCTGTACAAAGACGGTGAACGCCGTTACATCCTGGCCCCTAAAGGCCTGAAAGCTGGCGACCAGATTCAGTCTGGCGTTGATGCTGCAATCAAACCAGGTAACACCCTGCCGATGCGC…
ECK3305	b3318	JW3280	rplW	1	1	1	1	1	5	ATGATTCGTGAAGAACGTCTGCTGAAGGTGCTGCGTGCACCGCACGTTTCTGAAAAAGCGTCTACTGCGATGGAAAAATCCAACACCATCGTACTCAAAGTTGCTAAAGACGCGACCAAAGCAGAAATCAAAGCTGCTGTGCAGAAACTGTTTGAAGTCGAAGTCGAAGTCGTTAACACCCTGGTAGTTAAAGGGAAAGTTAAACGTCACGGACAGCGTATCGGTCGTCGTAGCGACTGGAAAAAAGCTTACGTCACCCTGAAAGAAGGCCAGAATCTGGACTTCGTTGGCGGCGCTGAGTAA
ECK3306	b3319	JW3281	rplD	1	1	1	1	1	5	ATGGAATTAGTATTGAAAGACGCGCAGAGCGCGCTGACTGTTTCCGAAACTACCTTCGGTCGTGATTTCAACGAAGCGCTGGTTCACCAGGTTGTTGTTGCTTATGCAGCTGGTGCTCGTCAGGGTACTCGTGCTCAGAAGACTCGTGCTGAAGTAACTGGTTCCGGTAAAAAACCGTGGCGCCAGAAAGGCACCGGCCGTGCGCGTTCTGGTTCTATCAAGAGCCCGATCTGGCGTTCTGGTGGCGTGACCTTTGCTGCTCGTCCGCAGGACCACAGTCAAAAAGTTAACAAGAAGATGTACCGCGGCGCGCTGAAAAGCATCCTGTCCGAACTGGTACGTCAGGATCGTCTGATCGTTGTCGAGAAGTTCTCTGTAGAAGCGCCGAAAACTAAGCTG…
ECK3307	b3320	JW3282	rplC	1	1	1	1	1	5	ATGATTGGTTTAGTCGGTAAAAAAGTGGGTATGACCCGTATCTTCACAGAAGACGGCGTTTCTATCCCAGTAACCGTAATCGAAGTTGAAGCAAACCGCGTTACTCAGGTTAAAGACCTGGCTAACGATGGCTACCGTGCTATTCAGGTGACCACCGGTGCTAAAAAAGCTAACCGTGTGACCAAGCCTGAAGCTGGCCACTTCGCTAAAGCTGGCGTAGAAGCTGGCCGTGGTCTGTGGGAATTCCGCCTGGCTGAAGGCGAAGAGTTCACTGTAGGTCAGAGCATTAGCGTTGAACTGTTTGCTGACGTTAAAAAAGTTGACGTAACTGGCACCTCTAAAGGTAAAGGTTTCGCAGGTACCGTTAAGCGCTGGAACTTCCGTACCCAGGACGCTACT…
ECK3308	b3321	JW3283	rpsJ	1	1	1	1	1	5	ATGCAGAACCAAAGAATCCGTATCCGCCTGAAAGCGTTTGATCATCGTCTGATCGATCAAGCAACCGCGGAAATCGTCGAGACTGCCAAGCGCACTGGTGCGCAGGTCCGTGGTCCGATCCCGCTGCCGACACGCAAAGAGCGCTTCACTGTTCTGATCTCCCCGCACGTCAACAAAGACGCGCGCGATCAGTACGAAATCCGTACTCACTTGCGTCTGGTTGACATCGTTGAGCCAACCGAGAAAACCGTTGATGCTCTGATGCGTCTGGATCTGGCTGCCGGTGTAGACGTGCAGATCAGCCTGGGTTAA
ECK3326	b3339	JW3301	tufA	1	0	0	0	0	1	GTGTCTAAAGAAAAATTTGAACGTACAAAACCGCACGTTAACGTTGGTACTATCGGCCACGTTGACCACGGTAAAACTACTCTGACCGCTGCAATCACCACCGTACTGGCTAAAACCTACGGCGGTGCTGCTCGTGCATTCGACCAGATCGATAACGCGCCGGAAGAAAAAGCTCGTGGTATCACCATCAACACTTCTCACGTTGAATACGACACCCCGACCCGTCACTACGCACACGTAGACTGCCCGGGGCACGCCGACTATGTTAAAAACATGATCACCGGTGCTGCTCAGATGGACGGCGCGATCCTGGTAGTTGCTGCGACTGACGGCCCGATGCCGCAGACTCGTGAGCACATCCTGCTGGGTCGTCAGGTAGGCGTTCCGTACATCATCGTG…
ECK3327	b3340	JW3302	fusA	1	1	1	1	1	5	ATGGCTCGTACAACACCCATCGCACGCTACCGTAACATCGGTATCAGTGCGCACATCGACGCCGGTAAAACCACTACTACCGAACGTATTCTGTTCTACACCGGTGTAAACCATAAAATCGGTGAAGTTCATGACGGCGCTGCAACCATGGACTGGATGGAGCAGGAGCAGGAACGTGGTATTACCATCACTTCCGCTGCGACTACTGCATTCTGGTCTGGTATGGCTAAGCAGTATGAGCCGCATCGCATCAACATCATCGACACCCCGGGGCACGTTGACTTCACAATCGAAGTAGAACGTTCCATGCGTGTTCTCGATGGTGCGGTAATGGTTTACTGCGCAGTTGGTGGTGTTCAGCCGCAGTCTGAAACCGTATGGCGTCAGGCAAACAAATAT…
ECK3328	b3341	JW3303	rpsG	0	1	1	1	1	4	ATGCCACGTCGTCGCGTCATTGGTCAGCGTAAAATTCTGCCGGATCCGAAGTTCGGATCAGAACTGCTGGCTAAATTTGTAAATATCCTGATGGTAGATGGTAAAAAATCTACTGCTGAATCTATCGTATACAGCGCGCTGGAGACCCTGGCTCAGCGCTCTGGTAAATCTGAACTGGAAGCATTCGAAGTAGCTCTCGAAAACGTGCGCCCGACTGTAGAAGTTAAGTCTCGCCGCGTTGGTGGTTCTACTTATCAGGTACCAGTTGAAGTCCGTCCGGTTCGTCGTAATGCTCTGGCAATGCGTTGGATCGTTGAAGCTGCTCGTAAACGCGGTGATAAATCCATGGCTCTGCGCCTGGCGAACGAACTTTCTGATGCTGCAGAAAACAAAGGTACT…
ECK3329	b3342	JW3304	rpsL	1	1	1	1	1	5	ATGGCAACAGTTAACCAGCTGGTACGCAAACCACGTGCTCGCAAAGTTGCGAAAAGCAACGTGCCTGCGCTGGAAGCATGCCCGCAAAAACGTGGCGTATGTACTCGTGTATATACTACCACTCCTAAAAAACCGAACTCCGCGCTGCGTAAAGTATGCCGTGTTCGTCTGACTAACGGTTTCGAAGTGACTTCCTACATCGGTGGTGAAGGTCACAACCTGCAGGAGCACTCCGTGATCCTGATCCGTGGCGGTCGTGTTAAAGACCTCCCGGGTGTTCGTTACCACACCGTACGTGGTGCGCTTGACTGCTCCGGCGTTAAAGACCGTAAGCAGGCTCGTTCCAAGTATGGCGTGAAGCGTCCTAAGGCTTAA
ECK3330	b3343	JW3305	tusB	1	0	0	0	0	1	ATGCTGCACACATTACATCGCTCACCCTGGCTGACGGATTTTGCTGCGCTGCTGCGTCTGCTCAGTGAAGGAGACGAACTGCTATTATTGCAAGATGGCGTAACTGCCGCAGTTGACGGTAACCGCTACCTTGAAAGTCTGCGTAATGCCCCCATTAAGGTCTATGCCCTGAACGAAGACCTTATTGCCCGCGGTTTGACTGGTCAAATTTCGAACGACATCATTCTCATTGACTATACTGATTTCGTCAGACTTACGGTTAAGCACCCCAGCCAGATGGCCTGGTGA
ECK3331	b3344	JW3306	tusC	1	0	0	0	0	1	ATGAAACGAATTGCGTTTGTTTTTTCTACTGCACCTCATGGTACAGCCGCAGGCCGGGAAGGTTTAGATGCTTTACTGGCAACTTCCGCATTAACTGACGATCTGGCTGTCTTCTTTATAGCTGATGGCGTTTTTCAGCTGCTGCCAGGACAAAAGCCCGATGCAGTGCTGGCGCGTGATTACATTGCCACTTTTAAATTGTTGGGTCTGTACGACATTGAACAGTGCTGGGTTTGTGCGGCTTCACTGCGCGAACGCGGGTTAGATCCGCAGACACCCTTTGTTGTCGAAGCCACGCCGCTCGAAGCAGATGCCTTACGCCGCGAACTCGCCAACTACGATGTTATTTTGAGGTTTTGA
ECK3332	b3345	JW3307	tusD	1	0	0	0	0	1	ATGCGTTTTGCCATCGTGGTGACCGGGCCAGCATACGGTACGCAACAGGCGAGTAGTGCTTTTCAGTTTGCGCAGGCGCTGATAGCAGATGGCCATGAGTTAAGCAGCGTCTTTTTCTATCGGGAAGGGGTCTATAACGCTAACCAATTGACCTCTCCGGCAAGTGACGAATTTGACCTCGTACGGGCCTGGCAACAACTGAATGCGCAACATGGTGTGGCGCTGAATATCTGCGTAGCGGCAGCATTACGCCGTGGCGTTGTTGATGAAACGGAGGCCGGAAGACTGGGGCTGGCTTCGTCAAACCTTCAGCAGGGATTTACCTTAAGCGGACTTGGGGCGCTGGCGGAAGCCTCGCTGACCTGTGACAGGGTGGTACAGTTCTGA
ECK3336	b3349	JW3311	slyD	1	0	0	0	0	1	ATGAAAGTAGCAAAAGACCTGGTGGTCAGCCTGGCCTATCAGGTACGTACAGAAGACGGTGTGTTGGTTGATGAGTCTCCGGTGAGTGCGCCGCTGGACTACCTGCATGGTCACGGTTCCCTGATCTCTGGCCTGGAAACGGCGCTGGAAGGTCATGAAGTTGGCGACAAATTTGATGTCGCTGTTGGCGCGAACGACGCTTACGGTCAGTACGACGAAAACCTGGTGCAACGTGTTCCTAAAGACGTATTTATGGGCGTTGATGAACTGCAGGTAGGTATGCGTTTCCTGGCTGAAACCGACCAGGGTCCGGTACCGGTTGAAATCACTGCGGTTGAAGACGATCACGTCGTGGTTGATGGTAACCACATGCTGGCCGGTCAGAACCTGAAATTCAAC…
ECK3361	b3374	JW3337	frlD	1	0	0	0	0	1	ATGAAAACCCTGGCGACAATCGGCGATAACTGCGTCGATATCTACCCGCAACTGAATAAAGCGTTTTCTGGCGGTAATGCGGTCAATGTGGCGGTGTACTGCACTCGCTACGGCATACAGCCGGGATGCATTACCTGGGTGGGTGACGATGACTACGGCACAAAGCTGAAGCAGGATCTCGCCCGCATGGGCGTCGATATCAGCCATGTCCATACGAAACACGGCGTTACCGCACAAACTCAGGTGGAACTGCACGACAATGATCGCGTTTTTGGCGACTACACCGAAGGCGTGATGGCCGACTTTGCCCTGAGTGAAGAGGATTACGCCTGGCTGGCGCAGTATGACATTGTGCACGCGGCAATCTGGGGACATGCGGAAGACGCATTCCCACAGCTG…
ECK3371	b3384	JW3347	trpS	1	1	1	1	1	5	ATGACTAAGCCCATCGTTTTTAGTGGCGCACAGCCCTCAGGTGAATTGACCATTGGTAACTACATGGGTGCGCTGCGTCAGTGGGTAAACATGCAGGATGACTACCATTGCATTTACTGTATCGTTGACCAACACGCGATCACCGTGCGCCAGGATGCACAGAAGCTGCGTAAAGCGACGCTGGATACGCTGGCCTTGTATCTGGCTTGTGGTATCGATCCTGAGAAAAGCACCATTTTTGTTCAGTCCCACGTGCCGGAACATGCACAGTTAGGCTGGGCACTGAACTGCTATACCTACTTCGGCGAACTGAGTCGCATGACGCAGTTTAAAGATAAATCTGCGCGTTATGCCGAGAACATCAACGCTGGTCTGTTTGACTATCCGGTGCTGATGGCA…
ECK3373	b3386	JW3349	rpe	1	0	0	0	1	2	ATGAAACAGTATTTGATTGCCCCCTCAATTCTGTCGGCTGATTTTGCCCGCCTGGGTGAAGATACCGCAAAAGCCCTGGCAGCTGGCGCTGATGTCGTGCATTTTGACGTCATGGATAACCACTATGTTCCCAATCTGACGATTGGGCCAATGGTGCTGAAATCCTTGCGTAACTATGGCATTACCGCCCCTATCGACGTACACCTGATGGTGAAACCCGTCGATCGCATTGTGCCTGATTTCGCTGCCGCTGGTGCCAGCATCATTACCTTTCATCCAGAAGCCTCCGAGCATGTTGACCGCACGCTGCAACTGATTAAAGAAAATGGCTGTAAAGCGGGTCTGGTATTTAACCCGGCGACACCTCTGAGCTATCTGGATTACGTGATGGATAAGCTG…
ECK3377	b3390	JW5947	aroK	1	0	0	0	0	1	ATGGCAGAGAAACGCAATATCTTTCTGGTTGGGCCTATGGGTGCCGGAAAAAGCACTATTGGGCGCCAGTTAGCTCAACAACTCAATATGGAATTTTACGATTCCGATCAAGAGATTGAGAAACGAACCGGAGCTGATGTGGGCTGGGTTTTCGATTTAGAAGGCGAAGAAGGCTTCCGCGATCGCGAAGAAAAGGTCATCAATGAGTTGACCGAGAAACAGGGTATTGTGCTGGCTACTGGCGGCGGCTCTGTGAAATCCCGTGAAACGCGTAACCGTCTTTCCGCTCGTGGCGTTGTCGTTTATCTTGAAACGACCATCGAAAAGCAACTTGCACGCACGCAGCGTGATAAAAAACGCCCGTTGCTGCACGTTGAAACACCGCCGCGTGAAGTTCTG…
ECK3385	b3398	JW3361	yrfF	0	0	1	1	1	3	ATGAGCACCATTGTGATTTTTTTAGCTGCTTTGCTGGCCTGCTCACTACTTGCGGGATGGCTGATAAAAGTGCGATCCAGACGGCGTCAGCTGCCCTGGACCAACGCCTTCGCGGATGCGCAAACGCGTAAACTCACACCTGAAGAACGTAGCGCCGTTGAAAATTATCTTGAGAGCCTGACGCAGGTATTACAGGTGCCTGGCCCAACGGGAGCCAGCGCGGCACCGATCTCTCTGGCGCTGAATGCCGAAAGCAACAACGTCATGATGCTGACACACGCTATCACGCGTTACGGCATCTCTACCGACGATCCGAATAAATGGCGTTACTACCTCGATTCGGTAGAAGTCCACCTGCCCCCTTTCTGGGAACAGTACATCAACGATGAGAATACCGTT…
ECK3419	b3433	JW3396	asd	1	0	1	1	1	4	ATGAAAAATGTTGGTTTTATCGGCTGGCGCGGTATGGTCGGCTCCGTTCTCATGCAACGCATGGTTGAAGAGCGCGACTTCGACGCCATTCGCCCTGTCTTCTTTTCTACTTCTCAGCTTGGCCAGGCTGCGCCGTCTTTTGGCGGAACCACTGGCACACTTCAGGATGCCTTTGATCTGGAGGCGCTAAAGGCCCTCGATATCATTGTGACCTGTCAGGGCGGCGATTATACCAACGAAATCTATCCAAAGCTTCGTGAAAGCGGATGGCAAGGTTACTGGATTGACGCAGCATCGTCTCTGCGCATGAAAGATGACGCCATCATCATTCTTGACCCCGTCAATCAGGACGTCATTACCGACGGATTAAATAATGGCATCAGGACTTTTGTTGGCGGT…
ECK3445	b3461	JW3426	rpoH	1	0	1	1	1	4	ATGACTGACAAAATGCAAAGTTTAGCTTTAGCCCCAGTTGGCAACCTGGATTCCTACATCCGGGCAGCTAACGCGTGGCCGATGTTGTCGGCTGACGAGGAGCGGGCGCTGGCTGAAAAGCTGCATTACCATGGCGATCTGGAAGCAGCTAAAACGCTGATCCTGTCTCACCTGCGGTTTGTTGTTCATATTGCTCGTAATTATGCGGGCTATGGCCTGCCACAGGCGGATTTGATTCAGGAAGGTAACATCGGCCTGATGAAAGCAGTGCGCCGTTTCAACCCGGAAGTGGGTGTGCGCCTGGTCTCCTTCGCCGTTCACTGGATCAAAGCAGAGATCCACGAATACGTTCTGCGTAACTGGCGTATCGTCAAAGTTGCGACCACCAAAGCGCAGCGC…
ECK3446	b3462	JW3427	ftsX	0	1	1	1	0	3	ATGAATAAGCGCGATGCAATCAATCATATTCGGCAGTTTGGCGGGCGTCTTGATCGCTTCCGTAAATCGGTCGGCGGCTCAGGCGACGGCGGTCGTAACGCACCAAAACGCGCGAAATCCTCGCCAAAACCGGTAAATCGCAAAACCAACGTTTTCAACGAACAGGTGCGCTATGCCTTCCACGGCGCATTGCAGGATCTGAAAAGCAAACCGTTCGCCACGTTTTTAACGGTGATGGTTATCGCCATTTCTCTGACGCTGCCCAGCGTCTGTTATATGGTGTACAAAAACGTTAACCAGGCGGCGACGCAGTATTATCCGTCACCGCAAATCACTGTTTATCTGCAAAAAACGCTGGACGATGACGCTGCTGCGGGCGTGGTGGCACAGTTGCAGGCC…
ECK3447	b3463	JW3428	ftsE	1	1	1	1	0	4	ATGATTCGCTTTGAACATGTCAGCAAGGCTTATCTCGGTGGGAGACAGGCGCTGCAGGGCGTTACGTTCCATATGCAGCCGGGTGAGATGGCGTTTCTGACCGGTCATTCCGGCGCAGGGAAAAGTACCCTCCTGAAGCTGATCTGTGGGATTGAGCGGCCCAGCGCCGGGAAAATCTGGTTTAGCGGCCATGACATCACGCGTCTGAAAAACCGTGAAGTTCCGTTTCTGCGCCGCCAGATTGGCATGATTTTCCAGGATCACCATCTACTGATGGACCGTACTGTCTACGATAACGTGGCGATCCCGCTGATTATCGCCGGTGCCAGCGGTGACGATATTCGTCGCCGGGTGTCGGCGGCGCTGGATAAAGTCGGGCTACTGGACAAAGCGAAGAAC…
ECK3448	b3464	JW3429	ftsY	1	1	1	1	1	5	ATGGCGAAAGAAAAAAAACGTGGCTTTTTTTCCTGGCTGGGCTTTGGTCAAAAAGAGCAGACCCCGGAAAAAGAGACAGAAGTTCAGAATGAACAACCGGTTGTAGAAGAAATCGTTCAGGCGCAAGAGCCTGTGAAGGCCTCTGAACAAGCCGTTGAAGAGCAGCCGCAAGCGCATACTGAAGCCGAGGCGGAAACTTTTGCTGCCGACGTTGTGGAAGTCACTGAACAGGTTGCTGAAAGTGAAAAAGCGCAGCCTGAAGCGGAAGTCGTTGCACAGCCGGAACCGGTCGTAGAAGAAACGCCGGAGCCAGTGGCTATCGAACGTGAAGAGCTGCCGTTGCCGGAAGACGTCAACGCCGAAGCGGTTTCGCCAGAAGAGTGGCAGGCTGAAGCGGAA…
ECK3449	b3465	JW3430	rsmD	1	0	0	0	0	1	ATGAAAAAACCGAATCATTCCGGCAGCGGCCAAATCCGCATTATTGGCGGGCAGTGGCGAGGCCGTAAACTCCCGGTTCCTGATAGCCCAGGTCTGCGCCCCACCACCGACCGCGTACGCGAAACGTTGTTTAACTGGCTGGCTCCGGTCATTGTTGACGCCCAATGTCTGGATTGCTTCGCCGGGAGCGGCGCGCTGGGGCTGGAAGCGTTATCGCGCTACGCTGCGGGGGCAACGTTGATTGAGATGGATCGCGCGGTTTCTCAGCAGTTAATTAAGAATCTGGCGACACTAAAAGCAGGCAATGCACGCGTGGTGAACAGCAACGCGATGTCATTCCTGGCGCAAAAAGGTACACCGCATAATATCGTGTTTGTCGATCCACCGTTCCGCCGTGGC…
ECK3450	b3466	JW5683	yhhL	1	0	0	0	0	1	ATGCTGATTAATATTGGTCGTTTGTTAATGCTCTGCGTTTGGGGATTTTTAATCCTCAACCTGGTGCATCCCTTCCCACGCCCGCTGAATATCTTCGTTAACGTGGCGCTGATTTTTACCGTGCTGATGCATGGTATGCAGCTGGCGCTATTGAAATCCACTTTACCGAAAGATGGCCCGCAGATGACCACCGCCGAAAAGGTACGGATTTTCCTTTTCGGCGTGTTTGAACTGCTGGCCTGGCAGAAGAAATTTAAAGTTAAAAAATAA
ECK3451	b3467	JW3432	yhhM	1	0	0	0	0	1	ATGAGCAAACCACCTCTTTTCTTTATTGTTATCATTGGCTTAATTGTCGTCGCCGCATCGTTTCGTTTTATGCAACAGCGACGGGAAAAAGCTGATAATGATATGGCTCCGCTCCAGCAAAAGCTGGTGGTGGTGAGCAACAAGCGGGAAAAACCGATTAACGATCGCCGTTCGCGCCAGCAGGAAGTGACTCCGGCAGGCACCAGTATACGCTATGAGGCAAGCTTCAAACCGCAAAGCGGAGGAATGGAGCAGACGTTTCGCCTCGACGCCCAGCAGTACCACGCCCTGACAGTGGGCGATAAAGGTACGCTGAGCTATAAAGGAACGCGCTTTGTCAGCTTTGTAGGCGAACAATAA
ECK3455	b3471	JW3436	yhhQ	0	0	1	0	0	1	ATGAACGTTTTCTCGCAAACTCAACGCTATAAGGCGTTGTTCTGGTTATCGTTATTTCATCTGCTGGTGATCACCTCCAGTAACTATCTGGTTCAGCTTCCCGTCTCCATTTTGGGTTTCCATACCACCTGGGGCGCGTTTAGCTTTCCGTTTATTTTTCTTGCTACCGACCTGACCGTGCGTATTTTTGGCGCACCGCTGGCCCGACGCATTATCTTCGCGGTAATGATCCCTGCGTTATTAATCTCCTACGTCATCTCGTCGCTATTCTATATGGGTTCCTGGCAGGGATTCGGCGCACTCGCCCACTTCAACCTGTTTGTCGCCCGTATCGCCACCGCCAGTTTCATGGCCTACGCGCTGGGGCAAATCCTCGACGTGCACGTTTTTAACCGCCTG…
ECK3485	b3500	JW3467	gor	1	0	0	0	0	1	ATGACTAAACACTATGATTACATCGCCATCGGCGGCGGCAGCGGCGGTATCGCCTCCATCAACCGCGCGGCTATGTACGGCCAGAAATGTGCGCTGATTGAAGCCAAAGAGCTGGGCGGCACCTGCGTAAATGTTGGCTGTGTGCCGAAAAAAGTGATGTGGCACGCGGCGCAAATCCGTGAAGCGATCCATATGTACGGCCCGGATTATGGTTTTGATACCACTATCAATAAATTCAACTGGGAAACGTTGATCGCCAGCCGTACCGCCTATATCGACCGTATTCATACTTCCTATGAAAACGTGCTCGGTAAAAATAACGTTGATGTAATCAAAGGCTTTGCCCGCTTCGTTGATGCCAAAACGCTGGAGGTAAACGGCGAAACCATCACGGCCGAT…
ECK3490	b3506	JW3474	slp	1	0	0	0	0	1	ATGAACATGACAAAAGGTGCACTCATCCTCAGCCTTTCATTTTTGCTTGCCGCATGTAGTTCAATTCCGCAAAATATCAAAGGCAATAACCAACCTGATATTCAAAAAAGTTTTGTTGCTGTTCATAACCAGCCGGGGTTATATGTTGGTCAACAAGCGCGCTTTGGTGGGAAGGTTATCAACGTTATCAATGGCAAAACGGATACGTTGTTAGAAATCTCTGTATTACCGTTGGATAGCTATGCGAAGCCTGATATTGAAGCCAACTATCAGGGCCGACTGCTCGCCAGACAAAGCGGCTTCCTTGATCCAGTGAACTATCGTAATCACTTTGTTACCATCCTCGGCACCATTCAGGGTGAACAACCTGGCTTTATCAATAAAGTCCCGTATAACTTC…
ECK3517	b3532	JW3500	bcsB	0	0	1	0	0	1	ATGAAAAGAAAACTATTCTGGATTTGTGCAGTGGCTATGGGGATGAGTGCGTTCCCCTCTTTCATGACGCAGGCGACGCCAGCAACGCAACCACTGATCAATGCTGAGCCAGCTGTAGCCGCCCAGACGGAACAAAATCCGCAGGTGGGGCAAGTGATGCCGGGCGTGCAGGGCGCTGATGCGCCAGTCGTGGCGCAGAACGGTCCTTCGCGTGATGTGAAGCTGACCTTTGCGCAAATTGCACCGCCGCCGGGCAGCATGGTGCTACGTGGCATTAACCCGAACGGCAGCATTGAGTTTGGTATGCGCAGCGATGAAGTGGTGACGAAGGCGATGCTCAACCTCGAATACACCCCATCGCCATCGTTACTGCCTGTCCAGTCGCAGTTAAAGGTTTAT…
ECK3547	b3559	JW3530	glyS	1	1	0	1	1	4	ATGTCTGAGAAAACTTTTCTGGTGGAAATCGGCACTGAAGAGCTGCCACCAAAAGCACTGCGCAGCCTGGCTGAGTCCTTTGCTGCGAACTTTACTGCGGAGCTGGATAACGCTGGCCTCGCACACGGCACCGTTCAATGGTTTGCTGCTCCGCGTCGTCTGGCGCTGAAAGTAGCTAACCTGGCGGAAGCGCAACCGGATCGTGAAATCGAAAAACGCGGCCCGGCGATTGCCCAGGCGTTCGACGCTGAAGGCAAACCGAGCAAAGCGGCAGAAGGTTGGGCGCGTGGTTGCGGTATTACCGTTGACCAGGCTGAGCGTCTGACTACCGATAAAGGCGAATGGCTGCTGTATCGCGCCCATGTGAAGGGCGAAAGCACCGAAGCACTGCTGCCGAAT…
ECK3548	b3560	JW3531	glyQ	1	1	1	1	1	5	ATGCAAAAGTTTGATACCAGGACCTTCCAGGGCTTGATCCTGACCTTACAGGATTACTGGGCTCGCCAGGGCTGCACCATTGTTCAACCATTGGACATGGAAGTCGGCGCGGGAACCTCTCACCCAATGACCTGTCTGCGCGAGCTGGGGCCAGAACCGATGGCGGCTGCTTATGTTCAGCCTTCTCGTCGCCCGACCGATGGTCGCTACGGCGAAAACCCCAACCGTTTACAGCACTACTATCAGTTCCAGGTGGTCATTAAGCCATCGCCGGACAATATTCAGGAGCTGTACCTCGGTTCTCTGAAAGAGCTGGGCATGGACCCGACTATTCACGACATCCGTTTCGTGGAAGATAACTGGGAAAACCCGACGCTGGGTGCCTGGGGACTGGGCTGG…
ECK3583	b3594	JW3568	yibA	1	0	0	0	0	1	ATGTCAAATACATACCAGAAAAGAAAGGCAAGTAAAGAGTATGGTTTATATAATCAATGTAAGAAACTAAATGATGATGAATTATTTCGCTTACTTGATGATCACAATTCCTTGAAAAGGATTTCATCTGCCAGAGTATTACAGTTAAGAGGTGGGCAAGACGCTGTTAGATTGGCAATTGAGTTCTGCTCTGATAAAAATTATATCCGTAGAGATATCGGAGCATTTATACTCGGGCAAATAAAAATTTGCAAAAAATGCGAAGATAATGTTTTTAATATTTTGAACAATATGGCATTGAATGATAAGAGCGCTTGCGTTCGAGCTACGGCAATCGAGTCAACGGCTCAGCGATGCAAGAAAAACCCAATTTATTCACCTAAAATAGTAGAACAATCT…
ECK3584	b3595	JW5647	rhsJ	0	0	1	0	0	1	GTGCAGATGCTCGACCGGCTGGAAAGTGAAATCCTGGCTGACCGGGTGAGTGAGGAAAGCCGCCGCTGGCTGGCATCGTGCGGCCTGACCGTGGAGCAGATGAAAAACCAGATGGACCCGGTGTACACGCCGGCGCGAAAAATCCACCTGTACCACTGCGACCATCGCGGCCTGCCGCTGGCGCTCATCAGCACGGAAGGGGCAACAGCGTGGTGCGCAGAATATGATGAATGGGGCAACCTGCTGAGTGATGAGAACCCGCATCATCTGCAGCAGCTCATTCGCCTGCCGGGTCAGCAGTATGATGAGGAGTCCGGCCTGTATTACAACCGCCACCGCTATTATGACCCGCTGCTGGGGCGGTATATCACTCAGGATCCGATTGGACTGAAGGGGGGA…
ECK3585	b3596	JW3570	yibG	1	0	0	0	0	1	ATGAAAGCATGCTTGTTACTATTTTTTTATTTCTCTTTTATTTGTCAATTGCATGGTGCTGATGTGAAAATAAAACAAAACGAAAGTATGATGGGGTCTACAGCAATGACCTATGATTTAAGTGAAGAAAAGTTGATGAAACTGAAGTATAAATCACAACATGGTGATTCAGAGGCATCATTTCGACTATATCAATATTACTGCTTTACTAAAAATAACATTTACAAACAATTGCGATTCTTGGAAAGATCAGCATCTCAGGGGAATGTTACAGCGCAGTTTAATTATGGGGTCTTTTTATCAGATACAAATCCAACATTATCAGAATATTATAATTTGAATAGAGCTATTTATTGGATGGAATTCGCTGTAAATAACGGTAATATTGATGCAAAGAGC…
ECK3597	b3607	JW3582	cysE	1	0	0	0	0	1	ATGTCGTGTGAAGAACTGGAAATTGTCTGGAACAATATTAAAGCCGAAGCCAGAACGCTGGCGGACTGTGAGCCAATGCTGGCCAGTTTTTACCACGCGACGCTACTCAAGCACGAAAACCTTGGCAGTGCACTGAGCTACATGCTGGCGAACAAGCTGTCATCGCCAATTATGCCTGCTATTGCTATCCGTGAAGTGGTGGAAGAAGCCTACGCCGCTGACCCGGAAATGATCGCCTCTGCGGCCTGTGATATTCAGGCGGTGCGTACCCGCGACCCGGCAGTCGATAAATACTCAACCCCGTTGTTATACCTGAAGGGTTTTCATGCCTTGCAGGCCTATCGCATCGGTCACTGGTTGTGGAATCAGGGGCGTCGCGCACTGGCAATCTTTCTGCAA…
ECK3598	b3608	JW3583	gpsA	0	0	1	1	1	3	ATGAACCAACGTAATGCTTCAATGACTGTGATCGGTGCCGGCTCGTACGGCACCGCTCTTGCCATCACCCTGGCAAGAAATGGCCACGAGGTTGTCCTCTGGGGCCATGACCCTGAACATATCGCAACGCTTGAACGCGACCGCTGTAACGCCGCGTTTCTCCCCGATGTGCCTTTTCCCGATACGCTCCATCTTGAAAGCGATCTCGCCACTGCGCTGGCAGCCAGCCGTAATATTCTCGTCGTCGTACCCAGCCATGTCTTTGGTGAAGTGCTGCGCCAGATTAAACCACTGATGCGTCCTGATGCGCGTCTGGTGTGGGCGACCAAAGGGCTGGAAGCGGAAACCGGACGTCTGTTACAGGACGTGGCGCGTGAGGCCTTAGGCGATCAAATTCCG…
ECK3599	b3609	JW3584	secB	1	0	0	0	0	1	ATGTCAGAACAAAACAACACTGAAATGACTTTCCAGATCCAACGTATTTATACCAAGGATATCTCTTTCGAAGCGCCGAACGCGCCGCACGTTTTCCAGAAAGATTGGCAACCAGAAGTTAAACTTGATCTGGATACGGCATCTTCCCAACTGGCAGATGACGTATACGAAGTGGTACTGCGTGTTACCGTAACGGCCTCTTTGGGCGAAGAAACCGCGTTCCTGTGTGAAGTTCAGCAGGGCGGTATTTTCTCCATCGCGGGTATCGAAGGCACCCAGATGGCGCATTGCCTGGGAGCATACTGCCCGAACATTCTGTTCCCGTATGCTCGTGAGTGCATCACCAGCATGGTATCCCGCGGTACATTCCCGCAACTGAACCTTGCGCCGGTTAACTTC…
ECK3611	b3621	JW3596	waaC	1	0	0	0	0	1	ATGCGGGTTTTGATCGTTAAAACATCGTCGATGGGCGATGTTCTCCATACGTTGCCCGCACTCACTGATGCCCAGCAGGCAATCCCAGGGATTAAGTTTGACTGGGTGGTGGAAGAAGGGTTCGCACAGATTCCTTCCTGGCACGCTGCCGTTGAGCGAGTTATTCCTGTGGCAATACGTCGCTGGCGTAAAGCCTGGTTCTCGGCCCCCATAAAAGCGGAACGCAAAGCGTTTCGTGAAGCGCTACAAGCAGAGAACTATGACGCAGTTATCGACGCTCAGGGGCTGGTAAAAAGCGCGGCGCTGGTGACGCGTCTGGCGCATGGCGTAAAGCATGGCATGGACTGGCAAACCGCTCGCGAACCTTTAGCCAGCCTGTTTTACAATCGTAAGCATCAT…
ECK3613	b3623	JW3598	waaU	0	0	1	0	0	1	ATGCGCTTAGGAACTTTTCACAAAAAGAAAAGATTTTATATAAACAAAATCAAGATTAATTTCCTTTCTTTTTTATTTCGTAATAAAATAAATAATCAAATTACAGATCCAGCACAAGTTAAATCATGCCTTATTATTCATGATAATAATAAACTTGGTGATCTAATTGTATTAAGTTCGATTTATCGTGAACTTTATAGTAAAGGGGTTAAAATAACTCTTCTCACAAATAGAAAGGGTGGGGAATTTCTCTCTAATAATAAAAATATATTTGAGTTCTGTATTAAAGAATCAACCGGTTTTCTTGAAATGCTTACTCTATGTAAGCATCTGCGGGATTTACAGTTCGATATTGTATTAGACCCCTTTGAAACTATGCCCTCATTTAAGCATAGCTTA…
ECK3623	b3633	JW3608	waaA	1	1	1	1	1	5	ATGCTCGAATTGCTTTACACCGCCCTTCTCTACCTTATTCAGCCGCTGATCTGGATACGGCTCTGGGTGCGCGGACGTAAGGCTCCGGCCTATCGAAAACGCTGGGGTGAACGTTACGGTTTTTACCGCCATCCGCTAAAACCAGGCGGCATTATGCTGCACTCCGTCTCCGTCGGTGAAACTCTGGCGGCAATCCCGTTGGTGCGCGCGCTGCGTCATCGTTATCCTGATTTACCGATTACCGTAACAACCATGACGCCAACCGGTTCGGAGCGCGTACAATCGGCTTTCGGGAAGGATGTTCAGCACGTTTATCTGCCGTATGATCTGCCCGATGCACTCAACCGTTTCCTGAATAAAGTCGACCCTAAACTGGTGTTGATTATGGAAACCGAACTA…
ECK3624	b3634	JW3609	coaD	1	1	1	1	1	5	ATGCAAAAACGGGCGATTTATCCGGGTACTTTCGATCCCATTACCAATGGTCATATCGATATCGTGACGCGCGCCACGCAGATGTTCGATCACGTTATTCTGGCGATTGCCGCCAGCCCCAGTAAAAAACCGATGTTTACCCTGGAAGAGCGTGTGGCACTGGCACAGCAGGCAACCGCGCATCTGGGGAACGTGGAAGTGGTCGGGTTTAGTGATTTAATGGCGAACTTCGCCCGTAATCAACACGCTACGGTGCTGATTCGTGGCCTGCGTGCGGTGGCAGATTTTGAATATGAAATGCAGCTGGCGCATATGAATCGCCACTTAATGCCGGAACTGGAAAGTGTGTTTCTGATGCCGTCGAAAGAGTGGTCGTTTATCTCTTCATCGTTGGTGAAA…
ECK3626	b3636	JW3611	rpmG	0	1	0	0	0	1	ATGGCTAAAGGTATTCGTGAGAAAATCAAGCTGGTTTCTTCTGCTGGTACTGGTCACTTCTATACCACTACGAAGAACAAACGTACTAAGCCGGAAAAACTGGAACTGAAAAAATTCGATCCAGTTGTTCGCCAGCACGTGATCTACAAAGAAGCGAAAATCAAATAA
ECK3627	b3637	JW3612	rpmB	0	1	1	1	1	4	ATGTCCCGAGTCTGCCAAGTTACTGGCAAGCGTCCGGTGACCGGTAACAACCGTTCCCACGCACTGAACGCGACTAAACGCCGTTTCCTGCCGAACCTGCACTCTCACCGTTTCTGGGTTGAGAGCGAGAAGCGTTTTGTCACCCTGCGCGTATCTGCTAAAGGTATGCGTGTAATCGATAAAAAAGGCATCGATACAGTTCTGGCTGAACTGCGTGCCCGTGGCGAAAAGTACTAA
ECK3629	b3639	JW5642	dfp	1	1	1	1	1	5	ATGAGCCTGGCCGGTAAAAAAATCGTTCTCGGCGTTAGCGGCGGTATTGCTGCCTATAAAACCCCTGAACTGGTGCGTCGTTTGCGCGATCGCGGGGCCGACGTCCGCGTAGCCATGACCGAAGCGGCAAAAGCCTTTATCACCCCACTTAGCTTGCAGGCGGTTTCTGGTTATCCCGTTTCCGACAGTCTGCTGGACCCGGCAGCCGAAGCCGCTATGGGCCATATTGAGCTGGGTAAATGGGCTGATTTAGTGATTCTCGCCCCTGCCACGGCAGATTTGATTGCCCGTGTTGCTGCCGGAATGGCGAATGACCTGGTATCGACGATTTGTCTGGCTACACCTGCGCCTGTAGCCGTGCTCCCCGCCATGAACCAGCAGATGTACCGTGCCGCTGCC…
ECK3630	b3640	JW3615	dut	1	1	1	1	1	5	ATGAAAAAAATCGACGTTAAGATTCTGGACCCGCGCGTTGGGAAGGAATTTCCGCTCCCGACTTATGCCACCTCTGGCTCTGCCGGACTTGACCTGCGTGCCTGTCTCAACGACGCCGTAGAACTGGCTCCGGGTGACACTACGCTGGTTCCGACCGGGCTGGCGATTCATATTGCCGATCCTTCACTGGCGGCAATGATGCTGCCGCGCTCCGGATTGGGACATAAGCACGGTATCGTGCTTGGTAACCTGGTAGGATTGATCGATTCTGACTATCAGGGCCAGTTGATGATTTCCGTGTGGAACCGTGGTCAGGACAGCTTCACCATTCAACCTGGCGAACGCATCGCCCAGATGATTTTTGTTCCGGTAGTACAGGCTGAATTTAATCTGGTGGAA…
ECK3638	b3648	JW3623	gmk	1	1	1	1	1	5	ATGGCTCAAGGCACGCTTTATATTGTTTCTGCCCCCAGTGGCGCGGGTAAATCCAGCCTGATTCAGGCTTTATTAAAAACCCAACCGTTGTATGACACCCAGGTTTCTGTTTCACACACCACACGCCAACCGCGTCCTGGTGAAGTCCACGGTGAACATTATTTCTTTGTTAATCATGATGAATTTAAAGAAATGATTAGCAGAGATGCGTTCCTCGAACACGCAGAAGTTTTTGGTAATTACTATGGCACTTCGCGTGAGGCCATTGAGCAAGTACTGGCGACCGGTGTCGATGTTTTTCTCGATATCGACTGGCAGGGCGCGCAGCAAATTCGCCAGAAGATGCCGCACGCGCGGAGTATCTTTATTTTACCGCCGTCCAAAATTGAACTGGACCGC…
ECK3640	b3650	JW3625	spoT	0	1	1	1	0	3	TTGTATCTGTTTGAAAGCCTGAATCAACTGATTCAAACCTACCTGCCGGAAGACCAAATCAAGCGTCTGCGGCAGGCGTATCTCGTTGCACGTGATGCTCACGAGGGGCAAACACGTTCAAGCGGTGAACCCTATATCACGCACCCGGTAGCGGTTGCCTGCATTCTGGCCGAGATGAAACTCGACTATGAAACGCTGATGGCGGCGCTGCTGCATGACGTGATTGAAGATACTCCCGCCACCTACCAGGATATGGAACAGCTTTTTGGTAAAAGCGTCGCCGAGCTGGTAGAGGGGGTGTCGAAACTTGATAAACTCAAGTTCCGCGATAAGAAAGAGGCGCAGGCCGAAAACTTTCGCAAGATGATTATGGCGATGGTGCAGGATATCCGCGTCATC…
ECK3676	b3684	JW3661	yidP	1	0	0	0	0	1	ATGATCTACAAAAGCATTGCGGAGCGGTTAAGAATTCGACTTAACTCCGCAGATTTCACGCTAAACAGCCTTCTTCCCGGTGAAAAAAAGCTGGCGGAAGAGTTTGCGGTATCGCGGATGACCATCCGTAAAGCCATTGACCTGCTGGTAGCGTGGGGGCTGGTGGTCCGCCGCCACGGTAGTGGCACTTACCTGGTGCGCAAAGATGTACTGCATCAAACCGCCAGTCTGACCGGGCTGGTGGAGGTGTTAAAACGGCAGGGAAAAACGGTCACCAGCCAGGTGCTGATTTTTGAAATCATGCCTGCGCCTCCGGCCATTGCCAGCCAGTTACGGATTCAAATCAACGAGCAGATCTACTTCTCCCGTCGCGTTCGTTTTGTGGAAGGGAAACCGCTG…
ECK3691	b3699	JW5625	gyrB	0	1	1	1	1	4	ATGTCGAATTCTTATGACTCCTCCAGTATCAAAGTCCTGAAAGGGCTGGATGCGGTGCGTAAGCGCCCGGGTATGTATATCGGCGACACGGATGACGGCACCGGTCTGCACCACATGGTATTCGAGGTGGTAGATAACGCTATCGACGAAGCGCTCGCGGGTCACTGTAAAGAAATTATCGTCACCATTCACGCCGATAACTCTGTCTCTGTACAGGATGACGGGCGCGGCATTCCGACCGGTATTCACCCGGAAGAGGGCGTATCGGCGGCGGAAGTGATCATGACCGTTCTGCACGCAGGCGGTAAATTTGACGATAACTCCTATAAAGTGTCCGGCGGTCTGCACGGCGTTGGTGTTTCGGTAGTAAACGCCCTGTCGCAAAAACTGGAGCTGGTT…
ECK3693	b3701	JW3678	dnaN	0	1	1	1	1	4	ATGAAATTTACCGTAGAACGTGAGCATTTATTAAAACCGCTACAACAGGTGAGCGGTCCGTTAGGTGGTCGTCCTACGCTACCGATTCTCGGTAATCTGCTGTTACAGGTTGCTGACGGTACGTTGTCGCTGACCGGTACTGATCTCGAGATGGAAATGGTGGCACGTGTTGCGCTGGTTCAGCCACACGAGCCAGGAGCGACGACCGTTCCGGCGCGCAAATTCTTTGATATCTGCCGTGGTCTGCCTGAAGGCGCGGAAATTGCCGTGCAGCTGGAAGGTGAACGGATGCTGGTACGCTCCGGGCGTAGCCGTTTTTCGCTGTCTACCCTGCCAGCGGCGGATTTCCCGAACCTCGATGACTGGCAGAGTGAAGTCGAATTTACCCTGCCGCAGGCA…
ECK3694	b3702	JW3679	dnaA	1	1	1	1	1	5	GTGTCACTTTCGCTTTGGCAGCAGTGTCTTGCCCGATTGCAGGATGAGTTACCAGCCACAGAATTCAGTATGTGGATACGCCCATTGCAGGCGGAACTGAGCGATAACACGCTGGCCCTGTACGCGCCAAACCGTTTTGTCCTCGATTGGGTACGGGACAAGTACCTTAATAATATCAATGGACTGCTAACCAGTTTCTGCGGAGCGGATGCCCCACAGCTGCGTTTTGAAGTCGGCACCAAACCGGTGACGCAAACGCCACAAGCGGCAGTGACGAGCAACGTCGCGGCCCCTGCACAGGTGGCGCAAACGCAGCCGCAACGTGCTGCGCCTTCTACGCGCTCAGGTTGGGATAACGTCCCGGCCCCGGCAGAACCGACCTATCGTTCTAACGTAAAC…
ECK3695	b3703	JW3680	rpmH	0	1	1	1	1	4	ATGAAACGCACTTTTCAACCGTCTGTACTGAAGCGCAACCGTTCTCACGGCTTCCGTGCTCGTATGGCTACTAAAAATGGTCGTCAGGTTCTGGCACGTCGTCGTGCTAAAGGCCGCGCTCGTCTGACCGTTTCTAAGTAA
ECK3696	b3704	JW3681	rnpA	0	1	1	1	1	4	GTGGTTAAGCTCGCATTTCCCAGGGAGTTACGCTTGTTAACTCCCAGTCAATTCACATTCGTCTTCCAGCAGCCACAACGGGCTGGCACGCCGCAAATTACCATTCTCGGCCGCCTGAATTCGCTGGGGCATCCCCGTATCGGTCTTACAGTCGCCAAGAAAAACGTTCGACGCGCCCATGAACGCAATCGGATTAAACGTCTGACGCGTGAAAGCTTCCGTCTGCGCCAACATGAACTCCCGGCTATGGATTTCGTGGTGGTGGCGAAAAAAGGGGTTGCCGACCTCGATAACCGTGCTCTCTCGGAAGCGTTGGAAAAATTATGGCGCCGCCACTGTCGCCTGGCTCGCGGGTCCTGA
ECK3698	b3705	JW3683	yidC	0	1	1	1	1	4	ATGGATTCGCAACGCAATCTTTTAGTCATCGCTTTGCTGTTCGTGTCTTTCATGATCTGGCAAGCCTGGGAGCAGGATAAAAACCCGCAACCTCAGGCCCAACAGACCACGCAGACAACGACCACCGCAGCGGGTAGCGCCGCCGACCAGGGCGTACCGGCCAGTGGCCAGGGGAAACTGATCTCGGTTAAGACCGACGTGCTTGATCTGACCATCAACACCCGTGGTGGTGATGTTGAGCAAGCTCTGCTGCCTGCTTACCCGAAAGAGCTGAACTCTACCCAGCCGTTCCAGCTGTTGGAAACTTCACCGCAGTTTATTTATCAGGCACAGAGCGGTCTGACCGGTCGTGATGGCCCGGATAACCCGGCTAACGGCCCGCGTCCGCTGTATAACGTT…
ECK3699	b3706	JW3684	mnmE	1	0	0	0	0	1	ATGAGCGATAATGACACTATCGTAGCCCAGGCCACGCCTCCGGGACGTGGCGGCGTTGGCATCCTGCGCATCTCCGGCTTCAAAGCCCGTGAAGTTGCCGAAACCGTGCTGGGTAAACTGCCTAAGCCGCGCTACGCCGATTATCTTCCGTTTAAAGACGCCGACGGCAGCGTGCTCGATCAGGGGATTGCGCTATGGTTCCCTGGCCCGAACTCGTTCACCGGCGAAGATGTGCTGGAACTGCAAGGTCATGGCGGTCCGGTGATCCTCGACCTGCTGTTAAAACGCATTCTGACCATTCCCGGCCTGCGGATTGCTCGCCCTGGTGAGTTTTCCGAACGCGCGTTTCTTAACGATAAACTTGACTTAGCCCAGGCCGAGGCGATTGCCGATCTTATC…
ECK3702	b3709	JW5619	tnaB	0	0	1	0	0	1	ATGACTGATCAAGCTGAAAAAAAGCACTCTGCATTTTGGGGTGTTATGGTTATAGCAGGTACAGTAATTGGTGGAGGTATGTTTGCTTTACCTGTTGATCTTGCCGGTGCCTGGTTTTTCTGGGGTGCCTTTATCCTTATCATTGCCTGGTTTTCAATGCTTCATTCCGGGTTATTGTTATTAGAAGCAAATTTAAATTATCCCGTCGGCTCCAGTTTTAACACCATCACCAAAGATTTAATCGGTAACACCTGGAACATTATCAGCGGTATTACCGTTGCCTTCGTTCTCTATATCCTCACTTATGCCTATATCTCTGCTAATGGTGCGATCATTAGTGAAACGATATCAATGAATTTGGGTTATCACGCTAATCCACGTATTGTCGGGATCTGCACA…
ECK3712	b3719	JW5612	yieL	1	0	0	0	0	1	ATGAATATAAAAATTGCTGCTTTAACGCTGGCTATTGCCAGCGGTATTTCTGCTCAGTGGGCCATAGCAGCGGATATGCCAGCCAGCCCGGCACCCACTATCCCGGTGAAACAGTATGTGACTCAGGTCAATGCCGATAACAGCGTGACCTTTCGCTACTTTGCCCCTGGGGCAAAAAATGTCTCTGTAGTGGTGGGTGTTCCGGTTCCGGACAATATTCACCCGATGACCAAAGACGAAGCAGGAGTCTGGTCGTGGCGCACACCTATCCTGAAAGGCAACCTGTACGAGTATTTTTTCAATGTTGATGGTGTACGCAGCATTGATACAGGCACCGCAATGACTAATCCTCAGCGCCAGGTTAACTCCAGTATGATTCTGGTGCCAGGCAGTTATCTG…
ECK3722	b3729	JW3707	glmS	1	0	1	1	1	4	ATGTGTGGAATTGTTGGCGCGATCGCGCAACGTGATGTAGCAGAAATCCTTCTTGAAGGTTTACGTCGTCTGGAATACCGCGGATATGACTCTGCCGGTCTGGCCGTTGTTGATGCAGAAGGTCATATGACCCGCCTGCGTCGCCTCGGTAAAGTCCAGATGCTGGCACAGGCAGCGGAAGAACATCCTCTGCATGGCGGCACTGGTATTGCTCACACTCGCTGGGCGACCCACGGTGAACCTTCAGAAGTGAATGCGCATCCGCATGTTTCTGAACACATTGTGGTGGTGCATAACGGCATCATCGAAAACCATGAACCGCTGCGTGAAGAGCTAAAAGCGCGTGGCTATACCTTCGTTTCTGAAACCGACACCGAAGTGATTGCCCATCTGGTGAAC…
ECK3723	b3730	JW3708	glmU	1	1	1	1	1	5	ATGTTGAATAATGCTATGAGCGTAGTGATCCTTGCCGCAGGCAAAGGCACGCGCATGTATTCCGATCTTCCGAAAGTGCTGCATACCCTTGCCGGGAAAGCGATGGTTCAGCATGTCATTGATGCTGCGAATGAATTAGGCGCAGCGCACGTTCACCTGGTGTACGGTCACGGCGGCGATCTGCTAAAACAGGCGCTGAAAGACGACAACCTTAACTGGGTGCTTCAGGCAGAGCAGCTGGGTACGGGTCATGCAATGCAGCAGGCCGCACCTTTCTTTGCCGATGATGAAGACATTTTAATGCTCTACGGCGACGTGCCGCTGATCTCTGTCGAAACACTCCAGCGTCTGCGTGATGCTAAACCGCAGGGTGGCATTGGTCTGCTGACGGTGAAACTG…
ECK3724	b3731	JW3709	atpC	1	0	0	0	0	1	ATGGCAATGACTTACCACCTGGACGTCGTCAGCGCAGAGCAACAAATGTTCTCTGGTCTGGTCGAGAAAATCCAGGTAACGGGTAGCGAAGGTGAACTGGGGATCTACCCTGGCCACGCACCGCTGCTCACCGCCATTAAGCCTGGTATGATTCGCATCGTGAAACAGCACGGTCACGAAGAGTTTATCTATCTGTCTGGCGGCATTCTTGAAGTGCAGCCTGGCAACGTGACCGTTCTGGCCGACACCGCAATTCGCGGCCAGGATCTCGACGAAGCGCGAGCCATGGAAGCGAAACGTAAGGCTGAAGAGCACATTAGCAGCTCTCACGGCGACGTAGATTACGCTCAGGCGTCTGCGGAACTGGCCAAAGCGATCGCGCAGCTGCGCGTTATCGAG…
ECK3729	b3736	JW3714	atpF	1	0	0	0	0	1	GTGAATCTTAACGCAACAATCCTCGGCCAGGCCATCGCGTTTGTCCTGTTCGTTCTGTTCTGCATGAAGTACGTATGGCCGCCATTAATGGCAGCCATCGAAAAACGTCAAAAAGAAATTGCTGACGGCCTTGCTTCCGCAGAACGAGCACATAAGGACCTTGACCTTGCAAAGGCCAGCGCGACCGACCAGCTGAAAAAAGCGAAAGCGGAAGCCCAGGTAATCATCGAGCAGGCGAACAAACGCCGCTCGCAGATTCTGGACGAAGCGAAAGCTGAGGCAGAACAGGAACGTACTAAAATCGTGGCCCAGGCGCAGGCGGAAATTGAAGCCGAGCGTAAACGTGCCCGTGAAGAGCTGCGTAAGCAAGTTGCTATCCTGGCTGTTGCTGGCGCCGAG…
ECK3755	#N/A	JWR0087	trpT	0	0	0	1	0	1	AGGGGCGTAGTTCAATTGGTAGAGCACCGGTCTCCAAAACCGGGTGTTGGGAGTTCGAGTCTCTCCGCCCCTGCCA
ECK3770	b3778	JW5604	rep	1	0	0	0	0	1	ATGCGTCTAAACCCCGGCCAACAACAAGCTGTCGAATTCGTTACCGGCCCCTGCCTGGTGCTGGCGGGCGCGGGTTCCGGTAAAACTCGTGTTATCACCAATAAAATCGCCCATCTGATCCGCGGTTGCGGTTATCAGGCGCGGCACATTGCGGCGGTGACCTTTACTAATAAAGCAGCGCGCGAGATGAAAGAGCGTGTAGGGCAGACGCTGGGGCGCAAAGAGGCGCGTGGGCTGATGATCTCCACTTTCCATACGTTGGGGCTGGATATCATCAAACGCGAGTATGCGGCGCTTGGGATGAAAGCGAACTTCTCGTTGTTTGACGATACCGATCAGCTTGCTTTGCTTAAAGAGTTGACCGAGGGGCTGATTGAAGATGACAAAGTTCTCCTGCAA…
ECK3774	b3782	JW3755	rhoL	0	1	0	0	0	1	ATGCGAAGTGAACAGATTTCTGGCTCGTCACTCAATCCGTCTTGTCGTTTCAGTTCTGCGTACTCTCCTGTGACCAGGCAGCGAAAAGACATGAGTCGATGA
ECK3775	b3783	JW3756	rho	0	1	0	1	1	3	ATGAATCTTACCGAATTAAAGAATACGCCGGTTTCTGAGCTGATCACTCTCGGCGAAAATATGGGGCTGGAAAACCTGGCTCGTATGCGTAAGCAGGACATTATTTTTGCCATCCTGAAGCAGCACGCAAAGAGTGGCGAAGATATCTTTGGTGATGGCGTACTGGAGATATTGCAGGATGGATTTGGTTTCCTCCGTTCCGCAGACAGCTCCTACCTCGCCGGTCCTGATGACATCTACGTTTCCCCTAGCCAAATCCGCCGTTTCAACCTCCGCACTGGTGATACCATCTCTGGTAAGATTCGCCCGCCGAAAGAAGGTGAACGCTATTTTGCGCTGCTGAAAGTTAACGAAGTTAACTTCGACAAACCTGAAAACGCCCGCAACAAAATCCTCTTT…
ECK3786	b3793	JW3769	wzyE	1	0	1	0	1	3	ATGAGTCTGCTGCAATTCAGTGGCCTGTTTGTTGTCTGGCTGCTCTGCACGCTGTTTATTGCCACGCTGACCTGGTTTGAGTTTCGCCGTGTGCGCTTTAACTTCAATGTCTTCTTTTCATTGCTGTTTTTGCTCACCTTTTTCTTCGGCTTCCCGCTGACCAGCGTGCTGGTATTTCGCTTTGATGTTGGTGTCGCGCCGCCAGAAATCTTGTTGCAGGCGTTGCTTTCTGCGGGCTGCTTCTACGCGGTTTACTATGTCACCTACAAAACCCGCCTACGCAAACGCGTTGCTGATGTACCGCGCCGTCCGCTGTTTACCATGAACCGCGTGGAGACCAATCTTACGTGGGTGATCCTGATGGGTATCGCGCTGGTAAGCGTCGGCATCTTCTTCATG…
ECK3789	#N/A	JWR0088	argX	0	0	0	1	0	1	GCGCCCGTAGCTCAGCTGGATAGAGCGCTGCCCTCCGGAGGCAGAGGTCTCAGGTTCGAATCCTGTCGGGCGCGCCA
ECK3790	#N/A	JWR0089	hisR	0	0	0	1	0	1	GGTGGCTATAGCTCAGTTGGTAGAGCCCTGGATTGTGATTCCAGTTGTCGTGGGTTCGAATCCCATTAGCCACCCCA
ECK3792	#N/A	JWR0091	proM	0	0	0	1	0	1	CGGCGAGTAGCGCAGCTTGGTAGCGCAACTGGTTTGGGACCAGTGGGTCGGAGGTTCGAATCCTCTCTCGCCGACCA
ECK3798	b3804	JW3776	hemD	1	0	1	1	1	4	ATGAGTATCCTTGTCACCCGCCCGTCTCCCGCTGGAGAAGAGTTAGTGAGCCGTCTGCGCACACTGGGGCAGGTGGCCTGGCATTTTCCGCTGATTGAGTTTTCTCCGGGTCAACAATTACCGCAACTTGCTGATCAACTGGCAGCGCTGGGGGAGAGCGATCTGTTGTTTGCCCTCTCGCAACACGCGGTTGCTTTTGCCCAATCACAGCTGCATCAGCAAGATCGTAAATGGCCCCGACTACCTGATTATTTCGCCATTGGACGCACCACCGCACTGGCACTACATACCGTAAGTGGACAGAAGATTCTCTACCCGCAGGATCGGGAAATCAGCGAAGTCTTGCTACAATTACCTGAATTACAAAATATTGCGGGCAAACGTGCGCTGATATTACGT…
ECK3799	b3805	JW5932	hemC	1	0	1	1	1	4	ATGTTAGACAATGTTTTAAGAATTGCCACACGCCAAAGCCCACTTGCACTCTGGCAGGCACACTATGTCAAAGACAAGTTGATGGCGAGCCATCCGGGCCTGGTCGTTGAACTGGTACCGATGGTGACGCGCGGCGATGTGATTCTTGATACGCCGCTGGCGAAAGTAGGCGGAAAAGGCTTATTTGTAAAAGAGCTGGAAGTCGCGCTCCTCGAAAATCGCGCCGATATCGCCGTACACTCAATGAAAGATGTGCCGGTTGAATTCCCGCAAGGTCTGGGACTGGTCACTATTTGTGAGCGTGAAGATCCTCGCGATGCCTTTGTGTCCAATAACTATGACAGTCTGGATGCGTTACCGGCAGGCAGTATCGTCGGGACGTCCAGTTTACGTCGCCAG…
ECK3804	b3809	JW5592	dapF	1	0	0	0	1	2	ATGCAGTTCTCGAAAATGCATGGCCTTGGCAACGATTTTATGGTCGTCGACGCGGTAACGCAGAATGTCTTTTTTTCACCGGAGCTGATTCGTCGCCTGGCTGATCGGCACCTGGGGGTAGGGTTTGACCAACTGCTGGTGGTTGAGCCGCCGTATGATCCTGAACTGGATTTTCACTATCGCATTTTCAATGCTGATGGCAGTGAAGTGGCGCAGTGCGGCAACGGTGCGCGCTGCTTTGCCCGTTTTGTGCGTCTGAAAGGACTGACCAATAAGCGTGATATCCGCGTCAGCACCGCCAACGGGCGGATGGTTCTGACCGTCACCGATGATGATCTGGTCCGCGTAAATATGGGCGAACCCAACTTCGAACCTTCCGCCGTGCCGTTTCGCGCTAAC…
ECK3806	b3811	JW3784	xerC	1	0	0	0	0	1	ATGACCGATTTACACACCGATGTAGAACGCTACCTACGTTATCTGAGCGTGGAGCGCCAGCTTAGCCCGATAACCCTGCTTAACTACCAGCGTCAGCTTGAGGCGATCATCAATTTTGCCAGCGAAAACGGCCTGCAAAGCTGGCAGCAATGTGATGTGACGATGGTGCGCAATTTTGCTGTACGCAGTCGCCGTAAAGGGCTGGGAGCAGCAAGTCTGGCGTTACGGCTTTCTGCGCTACGTAGCTTTTTTGACTGGCTGGTCAGCCAGAACGAACTCAAAGCTAACCCGGCGAAAGGTGTTTCGGCACCGAAAGCGCCGCGTCATCTGCCGAAAAACATCGACGTCGACGATATGAATCGGCTGCTGGATATTGATATCAATGATCCCCTCGCTGTA…
ECK3810	b3816	JW3789	corA	1	0	0	0	0	1	ATGCTGAGCGCATTTCAACTGGAAAATAACCGACTGACCCGGCTGGAAGTCGAAGAGTCACAACCCCTTGTAAATGCAGTATGGATTGATCTTGTCGAACCGGACGACGACGAGCGACTGCGCGTACAATCTGAACTTGGCCAGAGCCTGGCAACCCGCCCGGAACTGGAAGACATCGAAGCATCGGCACGTTTCTTTGAAGACGACGACGGCCTGCATATTCACTCCTTCTTCTTCTTTGAAGATGCGGAAGATCACGCCGGTAACTCCACTGTGGCATTTACCATCCGTGATGGTCGTCTGTTTACTCTGCGTGAGCGTGAACTGCCCGCTTTTCGTCTGTATCGTATGCGTGCCCGTAGCCAGTCGATGGTAGACGGTAACGCCTACGAGTTGCTG…
ECK3827	b3833	JW5581	ubiE	1	0	0	0	1	2	ATGGTGGATAAGTCACAAGAAACGACGCACTTTGGTTTTCAGACCGTCGCGAAGGAACAAAAAGCGGATATGGTCGCCCACGTTTTCCATTCCGTGGCATCAAAATACGATGTCATGAATGATTTGATGTCATTTGGTATTCATCGTTTGTGGAAGCGATTCACGATTGATTGCAGCGGCGTACGCCGTGGGCAGACCGTGCTGGATCTGGCTGGTGGCACCGGCGACCTGACAGCGAAATTCTCCCGCCTGGTCGGAGAAACTGGCAAAGTGGTCCTTGCTGATATCAATGAATCCATGCTCAAAATGGGCCGCGAGAAGCTGCGTAATATCGGTGTGATTGGCAACGTTGAGTATGTTCAGGCGAACGCTGAGGCGCTGCCGTTCCCGGATAACACC…
ECK3828	b3834	JW3811	ubiJ	0	0	1	0	0	1	ATGCCTTTTAAACCTTTAGTGACGGCAGGAATTGAAAGTCTGCTCAACACCTTCCTGTATCGCTCACCCGCGCTGAAAACGGCCCGCTCGCGTCTGCTGGGTAAAGTATTGCGCGTGGAGGTAAAAGGCTTTTCGACGTCATTGATTCTGGTGTTCAGCGAACGCCAGGTTGATGTACTGGGCGAATGGGCAGGCGATGCTGACTGCACCGTTATCGCCTACGCCAGTGTGTTGCCGAAACTTCGCGATCGCCAGCAGCTTACCGCACTGATTCGCAGTGGTGAGCTGGAAGTGCAGGGCGATATTCAGGTGGTGCAAAACTTCGTTGCGCTGGCAGATCTGGCAGAGTTCGACCCTGCGGAACTGCTGGCCCCTTATACCGGTGATATCGCCGCTGAA…
ECK3829	b3835	JW3812	ubiB	1	0	1	0	1	3	ATGACGCCAGGTGAAGTACGGCGCCTATATTTCATCATTCGCACTTTTTTAAGCTACGGACTTGATGAACTGATCCCCAAAATGCGTATCACCCTGCCGCTACGGCTATGGCGATACTCATTATTCTGGATGCCAAATCGGCATAAAGACAAACTTTTAGGTGAGCGACTACGACTGGCCCTGCAAGAACTGGGGCCGGTTTGGATCAAGTTCGGGCAAATGTTATCAACCCGCCGCGATCTTTTTCCACCGCATATTGCCGATCAGCTGGCGTTATTGCAGGACAAAGTTGCTCCGTTTGATGGCAAGCTGGCGAAGCAGCAGATTGAAGCTGCAATGGGCGGCTTGCCGGTAGAAGCGTGGTTTGACGATTTTGAAATCAAGCCGCTGGCTTCTGCT…
ECK3835	b3843	JW3819	ubiD	0	0	1	0	1	2	ATGGACGCCATGAAATATAACGATTTACGCGACTTCTTGACGCTGCTTGAACAGCAGGGTGAGCTAAAACGTATCACGCTCCCGGTGGATCCGCATCTGGAAATCACTGAAATTGCTGACCGCACTTTGCGTGCCGGTGGGCCTGCGCTGTTGTTCGAAAACCCTAAAGGCTACTCAATGCCGGTGCTGTGCAACCTGTTCGGTACGCCAAAGCGCGTGGCGATGGGCATGGGGCAGGAAGATGTTTCGGCGCTGCGTGAAGTTGGTAAATTATTGGCGTTTCTGAAAGAGCCGGAGCCGCCAAAAGGTTTCCGCGACCTGTTTGATAAACTGCCGCAGTTTAAGCAAGTATTGAACATGCCGACAAAGCGGCTGCGTGGTGCGCCCTGCCAACAAAAA…
ECK3842	b3850	JW3827	hemG	1	0	1	1	1	4	GTGAAAACATTAATTCTTTTCTCAACAAGGGACGGACAAACGCGCGAGATTGCCTCCTACCTGGCTTCGGAACTGAAAGAACTGGGGATCCAGGCGGATGTCGCCAATGTGCACCGCATTGAAGAACCACAGTGGGAAAACTATGACCGTGTGGTCATTGGTGCTTCTATTCGCTATGGTCACTACCATTCAGCGTTCCAGGAATTTGTCAAAAAACATGCGACGCGGCTGAATTCGATGCCGAGCGCCTTTTACTCCGTGAATCTGGTGGCGCGCAAACCGGAGAAGCGTACTCCACAGACCAACAGCTACGCGCGCAAGTTTCTGATGAACTCGCAATGGCGTCCCGATCGCTGCGCGGTCATTGCCGGGGCGCTGCGTTACCCACGTTATCGCTGG…
ECK3852	b3860	JW3832	dsbA	1	0	0	0	0	1	ATGAAAAAGATTTGGCTGGCGCTGGCTGGTTTAGTTTTAGCGTTTAGCGCATCGGCGGCGCAGTATGAAGATGGTAAACAGTACACTACCCTGGAAAAACCGGTAGCTGGCGCGCCGCAAGTGCTGGAGTTTTTCTCTTTCTTCTGCCCGCACTGCTATCAGTTTGAAGAAGTTCTGCATATTTCTGATAATGTGAAGAAAAAACTGCCGGAAGGCGTGAAGATGACTAAATACCACGTCAACTTCATGGGTGGTGACCTGGGCAAAGATCTGACTCAGGCATGGGCTGTGGCGATGGCGCTGGGCGTGGAAGACAAAGTGACTGTTCCGCTGTTTGAAGGCGTACAGAAAACCCAGACCATTCGTTCTGCTTCTGATATCCGCGATGTATTTATCAAC…
ECK3855	b3863	JW3835	polA	0	1	0	1	0	2	ATGGTTCAGATCCCCCAAAATCCACTTATCCTTGTAGATGGTTCATCTTATCTTTATCGCGCATATCACGCGTTTCCCCCGCTGACTAACAGCGCAGGCGAGCCGACCGGTGCGATGTATGGTGTCCTCAACATGCTGCGCAGTCTGATCATGCAATATAAACCGACGCATGCAGCGGTGGTCTTTGACGCCAAGGGAAAAACCTTTCGTGATGAACTGTTTGAACATTACAAATCACATCGCCCGCCAATGCCGGACGATCTGCGTGCACAAATCGAACCCTTGCACGCGATGGTTAAAGCGATGGGACTGCCGCTGCTGGCGGTTTCTGGCGTAGAAGCGGACGACGTTATCGGTACTCTGGCGCGCGAAGCCGAAAAAGCCGGGCGTCCGGTGCTG…
ECK3857	b3865	JW5930	yihA	1	1	1	1	1	5	TTGACTAATTTGAATTATCAACAGACGCATTTTGTGATGAGTGCGCCTGATATTCGCCACCTACCTTCCGATACCGGAATTGAAGTGGCTTTTGCAGGCCGTTCCAACGCAGGTAAATCCAGCGCGCTGAACACGCTGACTAACCAGAAAAGCCTGGCTCGTACCTCAAAAACCCCAGGGCGCACCCAGCTTATCAACCTGTTTGAAGTGGCTGACGGCAAGCGTCTGGTTGACTTGCCTGGGTACGGTTATGCGGAAGTCCCGGAAGAGATGAAGCGCAAATGGCAGCGTGCGCTCGGCGAATACCTCGAAAAACGTCAGAGCCTGCAAGGTCTGGTGGTGCTAATGGATATTCGCCATCCGCTGAAAGATTTGGATCAGCAGATGATTGAGTGGGCG…
ECK3895	b3902	JW3873	rhaD	1	0	0	0	0	1	GTCGACAGCGACGGCGCGGGCTACCACATTCTTTGGGGGTTAACCAACGAAGCCGTCCCCACTTCCGAACTTCCGGCTCACTTCCTTTCCCACTGCGAGCGCATTAAAGCCACCAACGGCAAAGATCGGGTGATCATGCACTGCCACGCCACCAACCTGATCGCCCTCACCTATGTACTTGAAAACGACACCGCGGTCTTCACTCGCCAACTGTGGGAAGACAGCACCGAGTGTCTGGTGGTATTCCCGGATGGCGTTGGCATTTTGCCGTGGATGGTGCCCGGCACGGACGAAATCGGCCAGGCGACCGCACAAGAGATGCAAAAACATTCGCTGGTGTTGTGGCCCTTCCACGGCGTCTTCGGCAGCGGACCGACGCTGGATGAAACCTTCGGTTTA…
ECK3920	b3928	JW3899	zapB	1	0	0	0	0	1	ATGACAATGTCATTAGAAGTGTTTGAGAAACTGGAAGCAAAAGTACAGCAGGCGATTGATACCATCACTCTGTTGCAGATGGAAATCGAAGAGCTGAAAGAAAAAAACAACTCACTGTCGCAGGAAGTTCAAAATGCCCAGCATCAGCGCGAAGAGCTGGAGCGTGAGAACAACCATCTGAAAGAACAGCAGAACGGCTGGCAGGAACGTCTGCAGGCCCTGCTGGGTCGCATGGAAGAGGTCTGA
ECK3925	b3933	JW3904	ftsN	0	1	1	1	0	3	GTGGCACAACGAGATTATGTACGCCGCAGCCAACCGGCACCTTCGCGGCGAAAAAAGAGCACCTCACGGAAAAAGCAACGAAATCTGCCTGCGGTTTCTCCCGCTATGGTCGCTATTGCTGCCGCCGTTCTTGTGACCTTTATCGGTGGTCTGTACTTCATTACGCATCACAAGAAAGAAGAGTCCGAGACGCTGCAAAGCCAGAAAGTGACCGGAAACGGACTACCACCAAAACCAGAAGAACGCTGGCGCTACATTAAAGAGCTGGAAAGTCGCCAGCCGGGAGTGCGTGCGCCCACAGAACCTTCTGCCGGTGGTGAAGTGAAAACGCCGGAGCAACTGACACCAGAACAACGTCAGCTTCTTGAACAAATGCAGGCTGATATGCGCCAGCAGCCA…
ECK3927	b3935	JW3906	priA	1	0	0	1	0	2	ATGCCCGTTGCCCACGTTGCCTTGCCCGTTCCGCTTCCTCGTACCTTTGACTATCTGCTGCCAGAAGGCATGACGGTTAAAGCTGGGTGTCGCGTGCGCGTGCCGTTTGGCAAACAGCAGGAGCGCATCGGGATTGTGGTATCAGTTAGCGATGCCAGCGAACTGCCGCTCAATGAGCTAAAAGCGGTAGTCGAAGTGCTGGATAGTGAGCCGGTGTTTACTCACTCCGTCTGGCGATTGCTGCTATGGGCGGCAGATTACTATCATCATCCGATTGGCGATGTGCTGTTTCATGCCTTGCCGATTTTACTACGCCAGGGGCGGCCTGCGGCGAACGCGCCGATGTGGTACTGGTTTGCCACTGAACAAGGCCAGGCGGTGGATCTGAACAGCCTGAAA…
ECK3928	b3936	JW3907	rpmE	0	1	0	0	0	1	ATGAAAAAAGATATTCACCCGAAATACGAAGAAATTACTGCTAGCTGCTCTTGCGGTAACGTAATGAAAATCCGCTCCACCGTTGGTCATGACCTGAACCTCGACGTGTGCAGCAAGTGCCACCCGTTCTTCACTGGCAAACAGCGTGATGTTGCTACCGGTGGCCGTGTTGACCGCTTCAACAAGCGTTTCAACATCCCGGGCAGCAAATAA
ECK3949	b3958	JW3930	argC	1	0	0	0	0	1	ATGTTGAATACGCTGATTGTGGGTGCCAGCGGCTACGCTGGCGCAGAGCTAGTGACCTATGTAAATCGCCATCCGCATATGAACATAACCGCTTTGACTGTTTCAGCGCAAAGCAATGATGCGGGAAAGTTAATCTCCGATTTGCATCCGCAGCTAAAAGGCATCGTTGATCTGCCGTTGCAGCCGATGTCGGATATCAGCGAGTTTAGCCCAGGGGTGGACGTAGTGTTTCTCGCCACCGCCCATGAAGTTAGCCACGATTTAGCGCCGCAGTTTCTTGAAGCGGGCTGCGTGGTGTTCGACCTTTCCGGCGCGTTTCGTGTTAACGACGCCACCTTCTATGAAAAATATTACGGCTTTACCCATCAATACCCGGAACTGTTGGAACAGGCAGCCTAC…
ECK3957	b3965	JW3937	trmA	0	1	0	0	0	1	ATGACCCCCGAACACCTTCCAACAGAACAGTATGAAGCGCAGTTAGCCGAAAAAGTGGTACGTTTGCAAAGTATGATGGCACCGTTTTCTGACCTGGTTCCGGAAGTGTTTCGCTCGCCGGTCAGTCATTACCGGATGCGCGCGGAGTTCCGCATCTGGCACGATGGCGATGACCTGTATCACATCATTTTCGATCAACAAACCAAAAGCCGCATCCGCGTGGATAGCTTCCCCGCCGCCAGTGAACTTATCAACCAGTTGATGACGGCGATGATTGCGGGTGTGCGTAATAATCCCGTTCTGCGCCACAAGTTGTTCCAGATTGATTACCTCACTACACTGAGTAATCAGGCGGTGGTTTCCCTGCTATACCATAAGAAGCTGGATGATGAGTGGCGT…
ECK3959	b3967	JW5550	murI	1	1	1	1	1	5	ATGGCTACCAAACTGCAGGACGGGAATACACCTTGTCTGGCAGCTACACCTTCTGAACCACGTCCCACCGTGCTGGTGTTTGACTCCGGCGTCGGTGGGTTGTCGGTCTATGACGAGATCCGGCATCTCTTACCGGATCTCCATTACATTTATGCTTTCGATAACGTCGCTTTCCCGTATGGCGAAAAAAGCGAAGCGTTTATTGTTGAGCGAGTGGTGGCAATTGTCACCGCGGTGCAAGAACGTTATCCCCTTGCGCTGGCTGTGGTCGCTTGCAACACTGCCAGTACCGTTTCACTTCCTGCATTACGCGAAAAGTTCGACTTCCCGGTTGTTGGTGTCGTGCCGGCGATTAAACCTGCTGCACGTCTGACGGCAAATGGCATTGTCGGATTACTG…
ECK3964	b3972	JW3940	murB	0	1	1	1	1	4	ATGAACCACTCCTTAAAACCCTGGAACACATTTGGCATTGATCATAATGCTCAGCACATTGTATGTGCCGAAGACGAACAACAATTACTCAATGCCTGGCAGTATGCAACCGCAGAAGGACAACCCGTTCTTATTCTGGGTGAAGGAAGTAATGTACTTTTTCTGGAGGACTATCGCGGCACGGTGATCATCAACCGGATCAAAGGTATCGAAATTCATGATGAACCTGATGCGTGGTATTTACATGTAGGAGCCGGAGAAAACTGGCATCGTCTGGTAAAATACACTTTGCAGGAAGGTATGCCTGGTCTGGAAAATCTGGCATTAATTCCTGGTTGTGTCGGCTCATCACCTATCCAGAATATTGGTGCTTATGGCGTAGAATTACAGCGAGTTTGC…
ECK3965	b3973	JW3941	birA	1	0	1	1	1	4	ATGAAGGATAACACCGTGCCACTGAAATTGATTGCCCTGTTAGCGAACGGTGAATTTCACTCTGGCGAGCAGTTGGGTGAAACGCTGGGAATGAGCCGGGCGGCTATTAATAAACACATTCAGACACTGCGTGACTGGGGCGTTGATGTCTTTACCGTTCCGGGTAAAGGATACAGCCTGCCTGAGCCTATCCAGTTACTTAATGCTAAACAGATATTGGGTCAGCTGGATGGCGGTAGTGTAGCCGTGCTGCCAGTGATTGACTCCACGAATCAGTACCTTCTTGATCGTATCGGAGAGCTTAAATCGGGCGATGCTTGCATTGCAGAATACCAGCAGGCTGGCCGTGGTCGCCGGGGTCGGAAATGGTTTTCGCCTTTTGGCGCAAACTTATATTTG…
ECK3966	b3974	JW3942	coaA	1	0	0	1	1	3	ATGAGTATAAAAGAGCAAACGTTAATGACGCCTTACCTACAGTTTGACCGCAACCAGTGGGCAGCTCTGCGTGATTCCGTACCTATGACGTTATCGGAAGATGAGATCGCCCGTCTCAAAGGTATTAATGAAGATCTCTCGTTAGAAGAAGTTGCCGAGATCTATTTACCTTTGTCACGTTTGCTGAACTTCTATATAAGCTCGAATCTGCGCCGTCAGGCAGTTCTGGAACAGTTTCTTGGTACCAACGGGCAACGCATTCCTTACATTATCAGTATTGCTGGCAGTGTCGCGGTGGGGAAAAGTACAACCGCCCGTGTATTGCAGGCGCTATTAAGCCGTTGGCCGGAACATCGTCGTGTTGAACTGATCACTACAGATGGCTTCCTTCACCCTAAT…
ECK3967	#N/A	JWR0103	thrU	0	0	0	1	0	1	GCCGACTTAGCTCAGTAGGTAGAGCAACTGACTTGTAATCAGTAGGTCACCAGTTCGATTCCGGTAGTCGGCACCA
ECK3969	#N/A	JWR0105	glyT	0	0	0	1	0	1	GCGGGCATCGTATAATGGCTATTACCTCAGCCTTCCAAGCTGATGATGCGGGTTCGATTC
ECK3971	b3980	JW3943	tufB	1	0	0	0	0	1	ATGTCTAAAGAAAAGTTTGAACGTACAAAACCGCACGTTAACGTCGGTACTATCGGCCACGTTGACCATGGTAAAACAACGCTGACCGCTGCAATCACTACCGTACTGGCTAAAACCTACGGCGGTGCTGCTCGCGCATTCGACCAGATCGATAACGCGCCGGAAGAAAAAGCTCGTGGTATCACCATCAACACTTCTCACGTTGAATACGACACCCCGACCCGTCACTACGCACACGTAGACTGCCCGGGGCACGCCGACTATGTTAAAAACATGATCACCGGTGCTGCGCAGATGGACGGCGCGATCCTGGTAGTTGCTGCGACTGACGGCCCGATGCCGCAGACTCGTGAGCACATCCTGCTGGGTCGTCAGGTAGGCGTTCCGTACATCATCGTG…
ECK3972	b3981	JW3944	secE	0	1	1	1	1	4	ATGAGTGCGAATACCGAAGCTCAAGGAAGCGGGCGCGGCCTGGAAGCGATGAAGTGGGTCGTTGTGGTGGCATTGCTCCTGGTGGCGATTGTCGGCAACTATCTTTATCGCGACATTATGCTGCCGCTGCGTGCGCTGGCCGTAGTAATTCTGATTGCTGCAGCGGGTGGTGTCGCGCTGTTAACGACAAAAGGTAAAGCTACCGTTGCTTTTGCCCGTGAAGCGCGTACCGAAGTCCGTAAGGTCATTTGGCCGACTCGCCAGGAAACATTGCACACCACGCTGATTGTGGCTGCGGTTACCGCAGTAATGTCACTGATCCTGTGGGGACTGGATGGTATTCTGGTTCGCCTGGTATCCTTTATCACTGGCCTGAGGTTCTGA
ECK3973	b3982	JW3945	nusG	0	1	1	1	1	4	ATGTCTGAAGCTCCTAAAAAGCGCTGGTACGTCGTTCAGGCGTTTTCCGGTTTTGAAGGCCGCGTAGCAACGTCGCTGCGTGAGCATATCAAATTACACAACATGGAAGATTTGTTTGGTGAAGTCATGGTACCAACCGAAGAAGTGGTTGAAATCCGTGGCGGTCAGCGTCGCAAAAGCGAACGTAAATTCTTCCCTGGCTACGTCCTCGTTCAGATGGTGATGAACGACGCGAGCTGGCACCTGGTGCGCAGCGTACCGCGTGTGATGGGCTTCATCGGCGGTACTTCCGATCGTCCTGCGCCAATCAGCGATAAAGAAGTCGATGCGATTATGAACCGCCTGCAGCAGGTTGGTGATAAGCCGCGTCCGAAAACGCTGTTTGAACCGGGTGAAATG…
ECK3974	b3983	JW3946	rplK	0	1	0	0	1	2	ATGGCTAAGAAAGTACAAGCCTATGTCAAGCTGCAGGTTGCAGCTGGTATGGCTAACCCGAGTCCGCCAGTAGGTCCGGCTCTGGGTCAGCAGGGCGTAAACATCATGGAATTCTGCAAAGCGTTCAACGCAAAAACTGATTCCATCGAAAAAGGTCTGCCGATTCCGGTAGTAATCACCGTTTACGCTGACCGTTCTTTCACTTTCGTTACCAAGACCCCGCCGGCAGCAGTTCTGCTGAAAAAAGCGGCTGGTATCAAGTCTGGTTCCGGTAAGCCGAACAAAGACAAAGTGGGTAAAATTTCCCGCGCTCAGCTGCAGGAAATCGCGCAGACCAAAGCTGCCGACATGACTGGTGCCGACATTGAAGCGATGACTCGCTCCATCGAAGGTACTGCA…
ECK3975	b3984	JW3947	rplA	0	1	0	0	1	2	ATGGCTAAACTGACCAAGCGCATGCGTGTTATCCGCGAGAAAGTTGATGCAACCAAACAGTACGACATCAACGAAGCTATCGCACTGCTGAAAGAGCTGGCGACTGCTAAATTCGTAGAAAGCGTGGACGTAGCTGTTAACCTCGGCATCGACGCTCGTAAATCTGACCAGAACGTACGTGGTGCAACTGTACTGCCGCACGGTACTGGCCGTTCCGTTCGCGTAGCCGTATTTACCCAAGGTGCAAACGCTGAAGCTGCTAAAGCTGCAGGCGCAGAACTGGTAGGTATGGAAGATCTGGCTGACCAGATCAAGAAAGGCGAAATGAACTTTGACGTTGTTATTGCTTCTCCGGATGCAATGCGCGTTGTTGGCCAGCTGGGCCAGGTTCTGGGTCCG…
ECK3976	b3985	JW3948	rplJ	1	1	1	1	1	5	ATGGCTTTAAATCTTCAAGACAAACAAGCGATTGTTGCTGAAGTCAGCGAAGTAGCCAAAGGCGCGCTGTCTGCAGTAGTTGCGGATTCCCGTGGCGTAACTGTAGATAAAATGACTGAACTGCGTAAAGCAGGTCGCGAAGCTGGCGTATACATGCGTGTTGTTCGTAACACCCTGCTGCGCCGTGCTGTTGAAGGTACTCCGTTCGAGTGCCTGAAAGACGCGTTTGTTGGTCCGACCCTGATTGCATACTCTATGGAACACCCGGGCGCTGCTGCTCGTCTGTTCAAAGAGTTCGCGAAAGCGAATGCAAAATTTGAGGTCAAAGCCGCTGCCTTTGAAGGTGAGCTGATCCCGGCGTCTCAGATCGACCGCCTGGCAACTCTGCCGACCTACGAA…
ECK3977	b3986	JW3949	rplL	1	1	1	1	1	5	ATGTCTATCACTAAAGATCAAATCATTGAAGCAGTTGCAGCTATGTCTGTAATGGACGTTGTAGAACTGATCTCTGCAATGGAAGAAAAATTCGGTGTTTCCGCTGCTGCTGCTGTAGCTGTAGCTGCTGGCCCGGTTGAAGCTGCTGAAGAAAAAACTGAATTCGACGTAATTCTGAAAGCTGCTGGCGCTAACAAAGTTGCTGTTATCAAAGCAGTACGTGGCGCAACTGGCCTGGGTCTGAAAGAAGCTAAAGACCTGGTAGAATCTGCACCGGCTGCTCTGAAAGAAGGCGTGAGCAAAGACGACGCAGAAGCACTGAAAAAAGCTCTGGAAGAAGCTGGCGCTGAAGTTGAAGTTAAATAA
ECK3978	b3987	JW3950	rpoB	1	1	1	1	1	5	ATGGTTTACTCCTATACCGAGAAAAAACGTATTCGTAAGGATTTTGGTAAACGTCCACAAGTTCTGGATGTACCTTATCTCCTTTCTATCCAGCTTGACTCGTTTCAGAAATTTATCGAGCAAGATCCTGAAGGGCAGTATGGTCTGGAAGCTGCTTTCCGTTCCGTATTCCCGATTCAGAGCTACAGCGGTAATTCCGAGCTGCAATACGTCAGCTACCGCCTTGGCGAACCGGTGTTTGACGTCCAGGAATGTCAAATCCGTGGCGTGACCTATTCCGCACCGCTGCGCGTTAAACTGCGTCTGGTGATCTATGAGCGCGAAGCGCCGGAAGGCACCGTAAAAGACATTAAAGAACAAGAAGTCTACATGGGCGAAATTCCGCTCATGACAGACAAC…
ECK3979	b3988	JW3951	rpoC	1	1	1	1	1	5	GTGAAAGATTTATTAAAGTTTCTGAAAGCGCAGACTAAAACCGAAGAGTTTGATGCGATCAAAATTGCTCTGGCTTCGCCAGACATGATCCGTTCATGGTCTTTCGGTGAAGTTAAAAAGCCGGAAACCATCAACTACCGTACGTTCAAACCAGAACGTGACGGCCTTTTCTGCGCCCGTATCTTTGGGCCGGTAAAAGATTACGAGTGCCTGTGCGGTAAGTACAAGCGCCTGAAACACCGTGGCGTCATCTGTGAGAAGTGCGGCGTTGAAGTGACCCAGACTAAAGTACGCCGTGAGCGTATGGGCCACATCGAACTGGCTTCCCCGACTGCGCACATCTGGTTCCTGAAATCGCTGCCGTCCCGTATCGGTCTGCTGCTCGATATGCCGCTGCGC…
ECK3987	b3995	JW3959	rsd	1	0	0	0	0	1	ATGCTTAACCAGCTCGATAACCTGACGGAGCGCGTCAGAGGAAGTAACAAACTGGTTGATCGCTGGCTACATGTACGTAAGCATCTGCTCGTGGCTTACTACAATCTGGTTGGCATTAAGCCTGGCAAAGAATCGTACATGAGGCTAAACGAAAAAGCCCTTGATGATTTTTGTCAGAGCCTGGTCGATTACTTGTCTGCCGGACATTTCAGTATTTATGAGCGCATTCTTCATAAGCTGGAAGGCAACGGGCAACTCGCGCGCGCCGCGAAGATTTGGCCGCAACTCGAAGCCAATACTCAACAGATTATGGATTACTACGATTCCAGTCTGGAAACCGCCATCGATCATGATAATTACCTTGAGTTTCAACAGGTTTTATCTGACATCGGCGAGGCG…
ECK3989	b3997	JW3961	hemE	1	0	0	0	1	2	ATGACCGAACTTAAAAACGATCGTTATCTGCGGGCGCTGCTGCGCCAGCCCGTTGATGTCACTCCAGTATGGATGATGCGCCAGGCGGGTCGCTATCTACCGGAATATAAAGCCACGCGCGCCCAGGCAGGCGATTTTATGTCGCTGTGCAAAAACGCCGAGCTGGCGTGCGAAGTGACTTTGCAACCGCTGCGTCGCTACCCGCTGGATGCGGCGATCCTCTTTTCCGATATCCTCACCGTGCCGGACGCGATGGGGTTAGGGCTCTATTTTGAAGCCGGAGAAGGTCCGCGTTTTACCTCGCCAGTCACCTGCAAAGCTGACGTCGATAAACTGCCAATTCCGGACCCGGAAGATGAACTGGGTTACGTGATGAACGCGGTGCGTACCATTCGTCGC…
ECK3994	b4002	JW5546	zraP	1	0	0	0	0	1	ATGAAACGGAACACGAAAATTGCCCTGGTAATGATGGCGCTTTCAGCAATGGCGATGGGATCGACATCTGCATTTGCTCACGGCGGACACGGTATGTGGCAGCAAAATGCCGCGCCTTTGACCAGCGAACAACAGACAGCGTGGCAGAAAATCCATAATGACTTTTACGCTCAAAGCAGCGCACTGCAACAGCAACTGGTGACGAAGCGTTATGAATACAATGCCCTGTTAGCCGCGAACCCACCGGATAGCAGCAAAATTAACGCGGTCGCCAAAGAGATGGAGAATTTGCGTCAGTCGTTAGATGAGTTACGGGTGAAACGAGATATCGCGATGGCTGAAGCGGGTATTCCGCGCGGAGCCGGAATGGGCATGGGCTACGGCGGCTGCGGTGGTGGC…
ECK4022	b4030	JW3990	psiE	1	0	0	0	0	1	ATGACGTCACTCTCTCGTCCGCGCGTGGAGTTTATCTCCACCATTTTGCAGACCGTACTCAATCTTGGCCTGCTGTGCCTCGGCCTGATTTTGGTTGTCTTCCTCGGCAAAGAAACGGTGCATCTGGCTGATGTGCTGTTCGCGCCAGAACAAACCAGCAAATATGAGCTGGTAGAAGGACTGGTGGTTTACTTTCTCTATTTCGAATTTATCGCGCTGATTGTGAAGTACTTTCAGTCCGGTTTTCACTTCCCGCTACGTTACTTTGTCTATATTGGGATCACCGCCATTGTGCGCTTGATCATCGTCGATCATAAATCGCCACTGGATGTGTTGATCTACTCGGCTGCGATCCTGTTACTGGTGATCACCCTGTGGCTGTGTAATTCGAAACGGCTG…
ECK4032	b4040	JW4000	ubiA	0	0	1	1	1	3	ATGGAGTGGAGTCTGACGCAGAATAAGCTGCTGGCGTTTCATCGCTTAATGCGTACGGATAAGCCAATTGGCGCGTTACTGCTGCTCTGGCCAACATTATGGGCGTTGTGGGTGGCGACACCGGGCGTTCCCCAGCTCTGGATCCTGGCGGTGTTTGTCGCGGGTGTCTGGCTGATGCGCGCTGCCGGATGTGTGGTGAATGATTATGCTGACCGCAAGTTTGATGGTCATGTTAAGCGCACGGCGAACCGACCACTTCCCAGCGGCGCGGTAACAGAGAAAGAGGCGCGCGCGCTGTTTGTCGTGCTGGTACTGATTTCGTTTTTACTGGTGCTGACGCTGAATACGATGACCATTCTGTTGTCGATTGCCGCGCTAGCGCTGGCGTGGGTGTACCCG…
ECK4033	b4041	JW4001	plsB	0	1	1	1	1	4	ATGTCCGGCTGGCCACGAATTTACTACAAATTACTGAATTTACCATTAAGCATCCTGGTAAAAAGCAAGTCTATTCCGGCAGATCCTGCCCCGGAACTGGGGCTGGATACCTCTCGTCCAATTATGTACGTTTTACCGTACAACTCGAAAGCAGATTTGCTGACGTTGCGCGCCCAGTGTCTGGCACATGACTTGCCTGACCCGTTAGAGCCGCTGGAAATCGACGGCACGCTACTGCCGCGCTATGTGTTCATTCACGGCGGGCCGCGTGTGTTCACCTATTACACGCCGAAAGAAGAGTCTATTAAGCTGTTCCACGACTATCTCGATTTGCACCGTAGCAACCCAAATCTGGATGTGCAGATGGTGCCAGTGTCGGTGATGTTTGGTCGCGCGCCG…
ECK4035	b4043	JW4003	lexA	0	0	1	1	1	3	ATGAAAGCGTTAACGGCCAGGCAACAAGAGGTGTTTGATCTCATCCGTGATCACATCAGCCAGACAGGTATGCCGCCGACGCGTGCGGAAATCGCGCAGCGTTTGGGGTTCCGTTCCCCAAACGCGGCTGAAGAACATCTGAAGGCGCTGGCACGCAAAGGCGTTATTGAAATTGTTTCCGGCGCATCACGCGGGATTCGTCTGTTGCAGGAAGAGGAAGAAGGGTTGCCGCTGGTAGGTCGTGTGGCTGCCGGTGAACCACTTCTGGCGCAACAGCATATTGAAGGTCATTATCAGGTCGATCCTTCCTTATTCAAGCCGAATGCTGATTTCCTGCTGCGCGTCAGCGGGATGTCGATGAAAGATATCGGCATTATGGATGGTGACTTGCTGGCAGTG…
ECK4039	b4047	JW4007	yjbL	1	0	0	0	0	1	ATGTTGAAGATAATACCCGGTGCAACTGGATACTTTAATAAAACACTCAATTCAAATCAATTCGATAATGAAGATGCAATCAAAGATAAATTAGATAATAGAGGTTCAATCAAAGGTAAATTAAATAATATATATGGTAAATCTATTGATTATGCAGCGCTGCGTCATCGGGATATAATTATTGCAAAAATAGATTTGTTTATTCAACGAATCACGCATAATTTATGGCATGCACGTAAAAAAATGTGTTTTTAA
ECK4040	b4048	JW4008	yjbM	1	0	0	0	0	1	ATGTGGGTCAATAAGTATATTGACGATTGCACTGATGAGGATTTAAACGATCGTGACTTTATTGCATCAGTTGTTGACCGGGCTATTTTTCATTTCGCGATTAATAGTATATGTAATCCTGGGGATAATAAAGATGCAATGCCCATTGAACAATGTACTTTTGATGTAGAAACTAAGAATGACCTTCCCTCCACGGTTCAGCTATTTTATGAGGAATCTAAGGATAATGAACCTTTAGCGAATATACATTTTCAAGCAATAGGTTCTGGTTTTTTAACGTTTGTTAATGCCTGCCAGGAACATGATGACAACAGCTTAAAATTATTTGCTTCGCTGTTAATTTCACTTTCATATTCTAGTGCCTACGCAGATTTATCAGAAACAGTGTATATTAATGAA…
ECK4042	b4050	JW5716	pspG	1	0	0	0	0	1	ATGCTGGAACTACTTTTTGTGATTGGCTTTTTTGTCATGCTGATGGTCACCGGCGTTTCGTTGCTGGGCATTATCGCCGCGCTGGTTGTGGCGACGGCCATTATGTTCCTCGGCGGTATGCTGGCATTGATGATTAAGTTGCTGCCGTGGTTACTACTGGCGATTGCGGTGGTGTGGGTTATTAAGGCGATTAAAGCACCAAAAGTGCCGAAATATCAGCGTTATGACCGCTGGCGTTACTAA
ECK4044	b4052	JW4012	dnaB	1	1	1	1	1	5	ATGGCAGGAAATAAACCCTTCAACAAACAGCAGGCTGAACCCCGCGAACGCGATCCACAAGTTGCCGGGCTGAAAGTGCCTCCGCACTCGATCGAAGCGGAGCAGTCGGTGTTGGGCGGTTTAATGCTAGATAACGAACGCTGGGATGATGTAGCCGAGCGTGTGGTAGCAGACGATTTTTACACCCGCCCACACCGTCATATCTTTACTGAAATGGCGCGTTTGCAGGAAAGCGGTAGCCCTATCGATCTGATTACTCTTGCGGAATCGCTGGAACGCCAGGGGCAACTCGATAGCGTCGGTGGTTTTGCTTATCTGGCAGAGCTGTCAAAAAATACGCCAAGTGCGGCTAACATCAGTGCCTATGCGGACATCGTGCGTGAACGTGCCGTTGTCCGT…
ECK4046	b4054	JW4014	tyrB	1	0	0	0	0	1	GTGTTTCAAAAAGTTGACGCCTACGCTGGCGACCCGATTCTTACGCTTATGGAGCGTTTTAAAGAAGACCCTCGCAGCGACAAAGTGAATTTAAGTATCGGTCTGTACTACAACGAAGACGGAATTATTCCACAACTGCAAGCCGTGGCGGAGGCGGAAGCGCGCCTGAATGCGCAGCCTCATGGCGCTTCGCTTTATTTACCGATGGAAGGGCTTAACTGCTATCGCCATGCCATTGCGCCGCTGCTGTTTGGTGCGGACCATCCGGTACTGAAACAACAGCGCGTAGCAACCATTCAAACCCTTGGCGGCTCCGGGGCATTGAAAGTGGGCGCGGATTTCCTGAAACGCTACTTCCCGGAATCAGGCGTCTGGGTCAGCGATCCTACCTGGGAAAAC…
ECK4051	b4059	JW4020	ssb	0	1	1	1	1	4	ATGGCCAGCAGAGGCGTAAACAAGGTTATTCTCGTTGGTAATCTGGGTCAGGACCCGGAAGTACGCTACATGCCAAATGGTGGCGCAGTTGCCAACATTACGCTGGCTACTTCCGAATCCTGGCGTGATAAAGCGACCGGCGAGATGAAAGAACAGACTGAATGGCACCGCGTTGTGCTGTTCGGCAAACTGGCAGAAGTGGCGAGCGAATATCTGCGTAAAGGTTCTCAGGTTTATATCGAAGGTCAGCTGCGTACCCGTAAATGGACCGATCAATCCGGTCAGGATCGCTACACCACAGAAGTCGTGGTGAACGTTGGCGGCACCATGCAGATGCTGGGTGGTCGTCAGGGTGGTGGCGCTCCGGCAGGTGGCAATATCGGTGGTGGTCAGCCGCAG…
ECK4077	b4084	JW5724	alsK	0	0	1	0	0	1	ATGCAAAAACAGCATAACGTCGTAGCGGGCGTGGATATGGGGGCAACGCATATCCGCTTTTGTCTGCGGACAGCAGAAGGTGAAACGCTACACTGCGAAAAAAAGCGGACCGCAGAAGTCATTGCTCCCGGCCTGGTGTCGGGTATCGGCGAAATGATTGACGAGCAACTCAGGCGCTTTAACGCTCGCTGTCATGGTCTGGTGATGGGATTTCCGGCGCTGGTCAGTAAAGATAAACGCACCATTATTTCTACGCCTAACCTGCCGTTAACAGCGGCGGATTTATATGATCTCGCCGATAAGCTCGAAAATACGCTGAATTGTCCGGTTGAGTTTTCCCGCGACGTTAACCTGCAACTCTCCTGGGACGTAGTAGAAAACCGCCTTACGCAACAACTG…
ECK4136	b4142	JW4102	groS	1	1	1	1	1	5	ATGAATATTCGTCCATTGCATGATCGCGTGATCGTCAAGCGTAAAGAAGTTGAAACTAAATCTGCTGGCGGCATCGTTCTGACCGGCTCTGCAGCGGCTAAATCCACCCGCGGCGAAGTGCTGGCTGTCGGCAATGGCCGTATCCTTGAAAATGGCGAAGTGAAGCCGCTGGATGTGAAAGTTGGCGACATCGTTATTTTCAACGATGGCTACGGTGTGAAATCTGAGAAGATCGACAATGAAGAAGTGTTGATCATGTCCGAAAGCGACATTCTGGCAATTGTTGAAGCGTAA
ECK4137	b4143	JW4103	groL	1	1	0	1	1	4	ATGGCAGCTAAAGACGTAAAATTCGGTAACGACGCTCGTGTGAAAATGCTGCGCGGCGTAAACGTACTGGCAGATGCAGTGAAAGTTACCCTCGGTCCAAAAGGCCGTAACGTAGTTCTGGATAAATCTTTCGGTGCACCGACCATCACCAAAGATGGTGTTTCCGTTGCTCGTGAAATCGAACTGGAAGACAAGTTCGAAAATATGGGTGCGCAGATGGTGAAAGAAGTTGCCTCTAAAGCAAACGACGCTGCAGGCGACGGTACCACCACTGCAACCGTACTGGCTCAGGCTATCATCACTGAAGGTCTGAAAGCTGTTGCTGCGGGCATGAACCCGATGGACCTGAAACGTGGTATCGACAAAGCGGTTACCGCTGCAGTTGAAGAACTGAAAGCG…
ECK4141	b4147	JW4107	efp	1	1	0	1	0	3	ATGGCAACGTACTATAGCAACGATTTTCGTGCTGGTCTTAAAATCATGTTAGACGGCGAACCTTACGCGGTTGAAGCGAGTGAATTCGTAAAACCGGGTAAAGGCCAGGCATTTGCTCGCGTTAAACTGCGTCGTCTGCTGACCGGTACTCGCGTAGAAAAAACCTTCAAATCTACTGATTCCGCTGAAGGCGCTGATGTTGTCGATATGAACCTGACTTACCTGTACAACGACGGTGAGTTCTGGCACTTCATGAACAACGAAACTTTCGAGCAGCTGTCTGCTGATGCAAAAGCAATTGGTGACAACGCTAAATGGCTGCTGGATCAGGCAGAGTGTATCGTAACTCTGTGGAATGGTCAGCCGATCTCCGTTACTCCGCCGAACTTCGTTGAACTG…
ECK4151	b4155	JW4116	epmA	1	0	0	0	0	1	ATGAGCGAAACGGCATCCTGGCAGCCGAGCGCATCCATTCCTAACTTATTAAAACGCGCGGCGATTATGGCGGAGATCCGTCGTTTCTTTGCCGATCGTGGAGTGCTGGAGGTGGAGACGCCTTGTATGAGCCAGGCGACGGTAACCGATATTCATTTGGTCCCGTTTGAGACACGTTTCGTTGGCCCCGGGCATTCGCAGGGGATGAATCTCTGGTTAATGACCAGCCCGGAATACCATATGAAACGCCTGCTGGTTGCCGGTTGTGGGCCGGTATTCCAGCTGTGCCGCAGCTTCCGTAATGAAGAGATGGGGCGTTATCACAACCCTGAGTTCACTATGCTGGAGTGGTATCGACCGCACTATGATATGTACCGGTTGATGAACGAGGTGGACGAT…
ECK4154	b4158	JW4119	yjeO	1	0	0	0	0	1	ATGAGTGCGCGCATGTTTGTCTTATGCTGCATCTGGTTTATTGTGGCGTTCCTCTGGATAACCATCACTTCCGCGCTGGACAAAGAGTGGATGATTGATGGACGCGGGATTAACAACGTCTGCGATGTGTTGATGTATCTCGAAGAAGACGATACCCGTGATGTTGGTGTGATAATGACGTTACCGCTCTTTTTCCCTTTTCTCTGGTTCGCTTTGTGGCGAAAAAAACGCGGCTGGTTTATGTACGCCACCGCGCTGGCTATTTTCGGCTACTGGCTGTGGCAGTTTTTTCTGCGCTATCAGTTTTGTTTGTGA
ECK4156	b4160	JW4121	psd	0	0	1	1	1	3	TTGTTAAATTCATTTAAACTTTCGCTACAGTACATTCTGCCGAAACTATGGCTTACTCGCCTGGCGGGTTGGGGCGCAAGCAAGCGGGCAGGATGGCTGACAAAACTGGTTATCGATCTGTTCGTTAAATACTACAAGGTCGACATGAAAGAGGCGCAAAAGCCGGACACCGCCAGCTACCGCACCTTTAACGAATTCTTTGTCCGTCCGCTGCGTGACGAAGTACGCCCAATCGATACCGATCCGAATGTACTGGTCATGCCTGCCGATGGCGTTATCAGCCAGTTGGGTAAAATCGAAGAAGATAAAATCCTGCAAGCCAAAGGCCACAACTACAGCCTCGAAGCCCTGCTGGCAGGCAACTATCTGATGGCGGACCTGTTCCGCAACGGTACGTTT…
ECK4157	b4161	JW4122	rsgA	0	1	0	1	1	3	TTGAGTAAAAATAAACTCTCCAAAGGCCAGCAGCGCCGCGTGAACGCCAATCACCAGCGTCGTCTTAAAACGTCTAAGGAGAAGCCCGACTACGACGACAATCTGTTTGGCGAGCCTGATGAAGGTATCGTCATCAGCCGCTTTGGTATGCACGCTGATGTGGAATCCGCCGATGGCGACGTTCACCGCTGCAATATTCGCCGTACCATCCGTTCGCTGGTAACCGGCGACCGCGTAGTCTGGCGTCCGGGTAAACCGGCGGCGGAAGGCGTAAATGTCAAAGGGATCGTGGAAGCGGTGCATGAGCGTACCTCGGTGTTGACGCGTCCGGATTTCTACGACGGCGTAAAACCTATTGCCGCCAACATCGACCAGATTGTCATTGTCTCCGCCATTTTG…
ECK4158	b4162	JW5740	orn	0	0	1	1	1	3	ATGAGTGCCAATGAAAACAACCTGATTTGGATCGATCTTGAGATGACCGGTCTGGATCCCGAGCGCGATCGCATTATTGAGATTGCCACGCTGGTGACCGATGCCAACCTGAATATTCTGGCAGAAGGGCCGACCATTGCAGTACACCAGTCTGATGAACAGCTGGCGCTGATGGATGACTGGAACGTGCGCACCCATACCGCCAGCGGGCTGGTAGAGCGCGTGAAAGCGAGCACGATGGGCGATCGGGAAGCTGAACTGGCAACGCTCGAATTTTTAAAACAGTGGGTGCCTGCGGGAAAATCGCCGATTTGCGGTAACAGCATCGGTCAGGACCGTCGTTTCCTGTTTAAATACATGCCGGAGCTGGAAGCCTACTTCCACTACCGTTATCTCGAT…
ECK4164	b4168	JW4126	tsaE	1	1	1	1	1	5	ATGATGAATCGAGTAATTCCGCTCCCTGATGAGCAGGCAACATTAGACCTGGGCGAGCGGGTAGCGAAAGCCTGCGATGGCGCAACCGTAATCTATCTGTATGGCGATTTAGGCGCAGGTAAAACCACCTTTAGCCGGGGCTTTTTACAGGCTCTGGGTCATCAGGGTAATGTCAAAAGCCCCACTTATACGCTGGTCGAACCCTATACGCTCGACAACTTAATGGTCTATCACTTTGATTTGTACCGCCTTGCCGATCCCGAGGAGCTGGAGTTTATGGGGATCCGCGATTATTTTGCCAACGATGCCATCTGCCTGGTGGAGTGGCCACAACAAGGTACAGGTGTTCTTCCTGACCCGGATGTCGAAATACACATTGATTATCAGGCACAAGGCCGT…
ECK4167	b4171	JW4129	miaA	1	0	0	0	0	1	ATGAGTGATATCAGTAAGGCGAGCCTGCCTAAGGCGATTTTTTTGATGGGGCCGACGGCCTCCGGTAAAACGGCGTTAGCCATTGAGCTGCGTAAAATTTTACCAGTAGAGTTGATAAGCGTTGATTCTGCCCTTATTTACAAAGGGATGGATATCGGGACGGCGAAGCCGAACGCTGAAGAGTTACTCGCCGCGCCGCACCGATTGCTGGATATTCGCGATCCGTCGCAGGCTTACTCGGCTGCTGATTTTCGCCGCGATGCGCTGGCGGAAATGGCCGATATCACCGCGGCGGGGCGGATCCCACTGTTAGTGGGCGGTACGATGTTGTATTTCAAGGCATTGCTGGAAGGGTTGTCGCCGCTACCGTCGGCAGACCCGGAAGTACGGGCCAGAATT…
ECK4168	b4172	JW4130	hfq	1	0	0	0	0	1	ATGGCTAAGGGGCAATCTTTACAAGATCCGTTCCTGAACGCACTGCGTCGGGAACGTGTTCCAGTTTCTATTTATTTGGTGAATGGTATTAAGCTGCAAGGGCAAATCGAGTCTTTTGATCAGTTCGTGATCCTGTTGAAAAACACGGTCAGCCAGATGGTTTACAAGCACGCGATTTCTACTGTTGTCCCGTCTCGCCCGGTTTCTCATCACAGTAACAACGCCGGTGGCGGTACCAGCAGTAACTACCATCATGGTAGCAGCGCGCAGAATACTTCCGCGCAACAGGACAGCGAAGAAACCGAATAA
ECK4196	b4200	JW4158	rpsF	1	1	0	0	1	3	ATGCGTCATTACGAAATCGTTTTTATGGTCCATCCTGACCAGAGCGAACAGGTTCCGGGCATGATCGAGCGCTACACTGCTGCCATCACTGGTGCAGAAGGCAAGATCCACCGTCTGGAAGACTGGGGCCGCCGTCAGCTGGCTTACCCGATCAACAAACTGCACAAAGCACACTACGTTCTGATGAATGTTGAAGCTCCGCAGGAAGTGATCGATGAGCTGGAAACTACCTTCCGCTTCAACGATGCCGTTATCCGCAGCATGGTTATGCGTACCAAGCACGCTGTTACCGAAGCATCTCCGATGGTTAAAGCGAAAGACGAGCGCCGTGAGCGTCGCGATGATTTCGCAAACGAAACCGCTGATGATGCTGAAGCTGGGGATTCTGAAGAGTAA
ECK4197	b4201	JW4159	priB	1	0	0	0	1	2	ATGACCAACCGTCTGGTGTTGTCCGGCACCGTGTGCAGGGCTCCCCTTCGAAAGGTCAGTCCATCAGGAATTCCTCACTGCCAGTTCGTGCTTGAGCATCGTTCTGTGCAGGAGGAAGCCGGCTTTCACCGGCAGGCGTGGTGTCAAATGCCCGTTATTGTTAGCGGACACGAAAACCAGGCCATTACTCACAGTATAACGGTCGGCAGTCGCATAACCGTTCAGGGGTTCATTTCATGCCACAAGGCAAAGAACGGACTGAGCAAAATGGTTTTGCATGCCGAGCAGATTGAATTGATAGATTCTGGAGACTAG
ECK4198	b4202	JW4160	rpsR	0	1	1	1	1	4	ATGGCACGTTATTTCCGTCGTCGCAAGTTCTGCCGTTTCACCGCGGAAGGCGTTCAAGAGATCGACTATAAAGATATCGCTACGCTGAAAAACTACATCACCGAAAGCGGTAAGATTGTCCCAAGCCGTATCACCGGTACCCGTGCAAAATACCAGCGTCAGCTGGCTCGCGCTATCAAACGCGCTCGCTACCTGTCCCTGCTGCCGTACACTGATCGCCATCAGTAA
ECK4199	b4203	JW4161	rplI	0	1	0	0	0	1	ATGCAAGTTATTCTGCTTGATAAAGTAGCAAACCTGGGTAGCCTGGGTGATCAGGTAAACGTTAAAGCGGGCTATGCTCGTAACTTCCTGGTACCGCAGGGTAAAGCTGTTCCAGCTACCAAGAAAAACATTGAATTCTTCGAAGCTCGTCGCGCTGAACTGGAAGCTAAACTGGCTGAAGTTCTGGCAGCTGCTAATGCTCGCGCTGAGAAAATCAATGCACTGGAAACTGTTACCATCGCGTCTAAAGCTGGCGACGAAGGTAAACTGTTCGGTTCCATCGGTACTCGCGACATCGCTGACGCTGTAACTGCAGCTGGCGTTGAAGTGGCTAAGAGCGAAGTTCGTCTGCCGAACGGCGTTCTGCGTACCACTGGCGAACACGAAGTGAGCTTCCAG…
ECK4211	b4215	JW5748	ytfI	1	0	0	0	0	1	ATGTTACCCAGGATCAGACACAATAATTTTATTGGTGCGGTGGAGTTATTTGTAAAGTCTTCGTATACAAAAACACATTCAAACAATTTTTTTAACAACATCCATCATGCATTTAAGAAAAAAGATTGGATTTCGAATTATGATAGCCTGTTAACTTTGAGGGAGTTCTTTCGTTGCGCAACTCAGATTGATAAAAGTGGTTATCAGGTGCTTTCATCAAAAAATGAAACTGTTCACGCCATGGATAAGTTTCTTATCAGTTTCAGCCTTAAAGATAACGGTGCCGAATATACAATGACATTGCGAGGTAGTGGATTTGAATACGAAGAAATACCCATAACAATAAATGAATATAACTCATTCATGGATTTCAAAAACCGTGAATTTCCGTTAGAACAA…
ECK4220	b4224	JW5750	chpS	1	0	1	0	0	2	ATGCGTATTACCATAAAAAGATGGGGGAACAGTGCAGGTATGGTCATTCCCAATATCGTAATGAAAGAACTTAACTTACAGCCGGGGCAGAGCGTGGAGGCGCAAGTGAGCAACAATCAACTGATTCTGACACCCATCTCCAGGCGCTACTCGCTTGATGAACTGCTGGCACAGTGTGACATGAACGCCGCGGAACTTAGCGAGCAGGATGTCTGGGGTAAATCCACCCCTGCGGGTGACGAAATATGGTAA
ECK4222	b4226	JW4185	ppa	1	1	1	1	1	5	ATGAGCTTACTCAACGTCCCTGCGGGTAAAGATCTGCCGGAAGACATCTACGTTGTTATTGAGATCCCGGCTAACGCAGATCCGATCAAATACGAAATCGACAAAGAGAGCGGCGCACTGTTCGTTGACCGCTTCATGTCCACCGCGATGTTCTATCCATGCAACTACGGTTACATCAACCACACCCTGTCTCTGGACGGTGACCCGGTTGACGTACTGGTCCCAACTCCGTACCCGCTGCAGCCGGGTTCTGTGATCCGTTGCCGTCCGGTTGGCGTTCTGAAAATGACCGACGAAGCCGGTGAAGATGCGAAACTGGTTGCGGTTCCGCACAGCAAGCTGAGCAAAGAATACGATCACATTAAAGACGTTAACGATCTGCCTGAACTGCTGAAAGCG…
ECK4238	b4243	JW5755	ridA	1	0	0	0	0	1	ATGAGCAAAACTATCGCGACGGAAAATGCACCGGCAGCTATCGGTCCTTACGTACAGGGCGTTGATCTGGGCAATATGATCATCACCTCCGGTCAGATCCCGGTAAATCCGAAAACGGGCGAAGTACCGGCAGACGTCGCTGCACAGGCACGTCAGTCGCTGGATAACGTAAAAGCGATCGTCGAAGCCGCTGGCCTGAAAGTGGGCGACATCGTTAAAACTACCGTGTTTGTAAAAGATCTGAACGACTTCGCAACCGTAAACGCCACTTACGAAGCCTTCTTCACCGAACACAACGCCACCTTCCCGGCACGTTCTTGCGTTGAAGTTGCCCGTCTGCCGAAAGACGTGAAGATTGAGATCGAAGCGATCGCTGTTCGTCGCTAA
ECK4244	b4251	JW4208	bdcR	1	0	0	0	0	1	ATGGTCACTAAAAAACAATCTCGCGTTCCAGGTCGTCCCAGACGTTTCGCTCCTGAGCAGGCAATCTCTGCGGCAAAAGTGCTTTTTCACCAAAAAGGTTTCGATGCTGTCAGTGTTGCTGAAGTTACTGATTATCTTGGTATTAACCCCCCGAGCCTCTACGCGGCTTTTGGCAGTAAAGCTGGGTTATTTAGCCGTGTACTCAATGAATACGTCGGTACGGAAGCTATTCCGCTTGCCGATATTCTTCGTGATGATCGTCCGGTAGGCGAGTGCCTGGTTGAGGTATTAAAAGAAGCGGCGCGCAGATATAGCCAAAACGGCGGCTGCGCTGGCTGTATGGTTCTTGAAGGTATTCATAGTCATGATCCACAAGCGCGTGATATTGCCGTTCAATAT…
ECK4251	b4258	JW4215	valS	1	1	1	1	1	5	ATGGAAAAGACATATAACCCACAAGATATCGAACAGCCGCTTTACGAGCACTGGGAAAAGCAGGGCTACTTTAAGCCTAATGGCGATGAAAGCCAGGAAAGTTTCTGCATCATGATCCCGCCGCCGAACGTCACCGGCAGTTTGCATATGGGTCACGCCTTCCAGCAAACCATCATGGATACCATGATCCGCTATCAGCGCATGCAGGGCAAAAACACCCTGTGGCAGGTCGGTACTGACCACGCCGGGATCGCTACCCAGATGGTCGTTGAGCGCAAGATTGCCGCAGAAGAAGGTAAAACCCGTCACGACTACGGCCGCGAAGCTTTCATCGACAAAATCTGGGAATGGAAAGCGGAATCTGGCGGCACCATTACCCGTCAGATGCGCCGTCTCGGC…
ECK4252	b4259	JW4216	holC	1	0	0	0	0	1	ATGAAAAACGCGACGTTCTACCTTCTGGACAATGACACCACCGTCGATGGCTTAAGCGCCGTTGAGCAACTGGTGTGTGAAATTGCCGCAGAACGTTGGCGCAGCGGTAAGCGCGTGCTCATCGCCTGTGAAGATGAAAAGCAGGCTTACCGGCTGGATGAAGCCCTGTGGGCGCGTCCGGCAGAAAGCTTTGTTCCGCATAATTTAGCGGGAGAAGGACCGCGCGGCGGTGCACCGGTGGAGATCGCCTGGCCGCAAAAGCGTAGCAGCAGCCGGCGCGATATATTGATTAGTCTGCGAACAAGCTTTGCAGATTTTGCCACCGCTTTCACAGAAGTGGTAGACTTCGTTCCTTATGAAGATTCTCTGAAACAACTGGCGCGCGAACGCTATAAAGCC…
ECK4254	b4261	JW4218	lptF	1	0	1	1	1	4	GTGATAATCATAAGATATCTGGTGCGGGAGACGCTCAAAAGCCAGCTGGCGATACTCTTCATCTTGCTTTTGATCTTCTTCTGTCAAAAGTTAGTGAGGATCCTCGGCGCAGCGGTTGACGGCGATATTCCGGCGAATCTGGTGCTCTCCCTTCTCGGGTTGGGCGTGCCGGAAATGGCGCAGCTTATCCTGCCATTAAGCCTGTTCCTCGGGCTGCTGATGACGCTGGGCAAACTGTATACCGAAAGTGAAATTACGGTAATGCATGCCTGCGGCCTGAGCAAAGCGGTTCTGGTGAAAGCGGCAATGATCCTTGCGGTATTCACGGCAATCGTAGCGGCGGTTAACGTGATGTGGGCGGGACCGTGGTCATCGCGTCATCAGGATGAAGTGTTAGCA…
ECK4255	b4262	JW5760	lptG	1	0	1	1	1	4	ATGCAACCTTTTGGCGTACTTGACCGCTATATCGGTAAAACTATTTTCACCACCATCATGATGACACTGTTCATGCTGGTGTCGCTGTCGGGCATTATCAAGTTTGTCGATCAGCTGAAAAAAGCCGGGCAGGGGAGTTACGACGCGTTAGGCGCAGGAATGTATACCTTGCTGAGCGTGCCGAAAGATGTGCAGATCTTCTTCCCGATGGCGGCTCTGCTTGGGGCGTTGCTTGGTCTTGGGATGCTGGCGCAGCGCAGCGAACTGGTGGTGATGCAGGCTTCTGGTTTTACCCGTATGCAGGTGGCGCTGTCGGTGATGAAAACCGCCATTCCGCTGGTCTTGCTGACGATGGCGATTGGCGAATGGGTCGCGCCGCAGGGCGAGCAGATGGCGCGT…
ECK4276	b4286	JW4246	yjhV	1	0	0	0	0	1	CTACCTGAAGGGAGCCGCGGTCGCCTGGCAGTTGCAGTAGCAGGAGATCATCCAGCCGCAGTACAGGTCACGATGACTCTGGTTAATGATACCGGCTTTGACCCCGTATTTTCCGGCTCTATCGCTGAATCATGGCGTCAGCAGCCGTGCACACCATCCTATTGTTGTGACTGGGAGGCTGCCACCATGCTTCGCGCTTTCCCTCTGGCGAAAAAGGGAGAAGGACGGGCCCGTCTGCCTTCACTTTATGCCAGCTTCGGTAAGCTGGGTGAGACACCGACTCATGAAGATATCATTGATAACAATCGATCCATCAACTGGCCTGTATAA
ECK4291	b4302	JW4264	sgcA	1	0	0	0	0	1	ATGATTAACGATATTAAATGGGTACAGGCACAACGTAAAGCCACCGACTGGCGTCAGGCCGTGGAAATCGCCACCCGCCCGCTGGTAGCCTATGGTGCCGCGCAGCCATGCTACGTTAATGGGATCATCGAAAATACCCTTAACTGGGGGCCTTATTATCTGATAGCCCCAGGAATCGCCTTGCCTCACGCCCGACCAGAGCAAGGCGCAAACTATAATCAGGTCAGTATCACCACGCTACGCACCCCGGTCGCCTTTGGTAACGAGGAGTGCGACCCCGTCTGGCTGCTTCTCTGCGTCAGCGCCACGGATGCCAACGCACATATTTTGACCATTCAGCGCATCAGCCAGTTTATTGATTCGCCACAACGCTTAACGGCAGTGGGAAATGCCAGCACA…
ECK4351	b4361	JW4325	dnaC	1	1	1	1	1	5	ATGAAAAACGTTGGCGACCTGATGCAACGCCTGCAAAAAATGATGCCTGCCCATATCAAACCCGCATTCAAAACGGGTGAAGAACTACTGGCCTGGCAAAAAGAACAAGGAGCGATCCGCTCCGCCGCTCTCGAACGTGAAAATCGGGCGATGAAAATGCAGCGCACCTTTAACCGCTCCGGTATTCGTCCACTGCATCAGAACTGTTCCTTTGAGAACTATCGCGTTGAGTGTGAAGGGCAGATGAATGCGTTAAGCAAAGCGCGCCAGTATGTCGAAGAGTTTGACGGCAACATCGCCAGCTTCATCTTTTCTGGTAAGCCAGGAACCGGCAAAAACCATCTGGCGGCGGCAATCTGCAACGAGCTGCTGCTACGCGGTAAATCCGTATTGATCATC…
ECK4352	b4362	JW4326	dnaT	1	1	0	1	1	4	ATGTCTTCCAGAGTTTTGACCCCGGACGTCGTTGGTATTGACGCCCTGGTACACGATCACCAAACCGTTCTGGCAAAAGCTGAAGGCGGTGTGGTTGCCGTATTTGCTAACAATGCCCCGGCGTTTTATGCCGTCACGCCTGCACGCCTGGCTGAACTGCTGGCGCTGGAAGAAAAGCTGGCGCGTCCGGGAAGCGATGTCGCTCTGGACGATCAACTCTATCAGGAACCGCAAGCCGCTCCCGTTGCTGTACCCATGGGGAAATTCGCCATGTATCCGGACTGGCAACCCGATGCCGATTTTATCCGCCTGGCGGCGCTATGGGGCGTGGCGCTAAGAGAGCCGGTGACCACCGAAGAACTGGCCTCATTCATTGCCTACTGGCAGGCGGAAGGTAAA…
ECK4363	b4372	JW4334	holD	0	0	0	0	1	1	ATGACATCCCGACGAGACTGGCAGTTACAGCAACTGGGCATTACCCAGTGGTCGCTGCGTCGCCCTGGCGCGTTGCAGGGGGAGATTGCCATTGCGATCCCGGCACACGTCCGTCTGGTGATGGTGGCAAACGATCTTCCCGCCCTGACTGATCCTTTAGTGAGCGATGTTCTGCGCGCATTAACCGTCAGCCCCGACCAGGTGCTGCAACTGACGCCAGAAAAAATCGCGATGCTGCCGCAAGGCAGTCACTGCAACAGTTGGCGGTTGGGTACTGACGAACCGCTATCACTGGAAGGCGCTCAGGTGGCATCACCGGCGCTCACCGATTTACGGGCAAACCCAACGGCACGCGCCGCGTTATGGCAACAAATTTGCACATATGAACACGATTTCTTC…
ECK4364	b4373	JW4335	rimI	1	0	0	0	0	1	ATGAACACGATTTCTTCCCTCGAAACGACTGATTTACCGGCGGCTTACCACATTGAACAACGCGCCCACGCCTTTCCGTGGAGTGAAAAAACGTTTGCCAGCAACCAGGGCGAGCGTTATCTCAACTTTCAGTTAACGCAAAACGGCAAAATGGCGGCGTTTGCGATTACGCAAGTGGTGCTGGATGAAGCTACATTGTTCAATATTGCGGTCGATCCTGACTATCAGCGTCAGGGATTGGGAAGGGCGCTGCTGGAACATCTGATCGACGAACTGGAAAAACGCGGCGTGGCGACACTATGGCTGGAAGTCCGTGCTTCAAACGCTGCCGCCATTGCCCTGTACGAAAGTTTAGGCTTTAACGAGGCGACGATTCGCCGCAATTACTACCCCACCACG…
ECK4370	b4378	JW4341	yjjV	1	0	0	0	0	1	TTGATTTGCCGTTTTATCGACACCCACTGCCATTTTGATTTCCCGCCGTTTAGTGGCGATGAAGAGGCCAGCCTGCAACGCGCGGCACAAGCGGGCGTAGGCAAGATCATTGTTCCGGCAACAGAGGCGGAAAATTTTGCCCGTGTGTTGGCATTAGCGGAAAATTATCAACCGCTGTATGCCGCATTGGGCTTGCATCCTGGTATGTTGGAAAAACATAGCGATGTGTCTCTTGAGCAGCTACAGCAGGCGCTGGAAAGGCGTCCGGCGAAGGTGGTGGCGGTGGGGGAGATCGGTCTGGATCTCTTTGGCGACGATCCGCAATTTGAGAGGCAGCAGTGGTTACTCGACGAACAACTGAAACTGGCGAAACGCTACGATCTGCCGGTGATCCTGCAT…
ECK4378	b4386	JW4349	lplA	1	0	0	0	0	1	ATGTCCACATTACGCCTGCTCATCTCTGACTCTTACGACCCGTGGTTTAACCTGGCGGTGGAAGAGTGTATTTTTCGCCAAATGCCCGCCACGCAGCGCGTTCTGTTTCTCTGGCGCAATGCCGACACGGTAGTAATTGGTCGCGCGCAGAACCCGTGGAAAGAGTGTAATACCCGGCGGATGGAAGAAGATAACGTCCGCCTGGCGCGGCGCAGTAGCGGTGGCGGCGCGGTGTTCCACGATCTCGGCAATACCTGCTTTACCTTTATGGCTGGCAAGCCGGAGTACGATAAAACTATCTCCACGTCGATTGTGCTCAATGCGCTGAACGCGCTCGGCGTCAGCGCCGAAGCGTCCGGACGTAACGATCTGGTGGTGAAAACCGTCGAAGGCGACCGC…
ECK4397	#N/A	#N/A	ykfM	0	0	0	0	1	1	ATGCGTTTACATGTTAAATTAAAAGAGTTTCTTTCGATGTTTTTTATGGCCATATTATTTTTCCCTGCATTCAATGCTTCTTTGTTTTTTACCGGAGTTAAACCTCTATATTCAATAATAAAATGCTCCACGGAAATATTTTATGATTGGAGAATGTTGATTCTGTGCTTCGGTTTCATGTCGTTTTCCTTTTTAAATATTCATGTAATTTTACTTACGATAATAAAATCATTCTTAATCAAAAAAACGAAGGTAGTCAATTTCGCCACAGACATAACAATACAGCTAACTCTTATATTTTTACTAATAGCTATCGTAATAGCACCTTTAATAGCTCCTTTTGTCACAGGATATGTCAATACTAATTATCACCCCTGCGGTAATAATACGGGAATTTTC…
ECK4429	#N/A	#N/A	yjbS	0	0	0	0	1	1	ATGAATATATCATATGTGAATAGCAACAAAACGACATCTTTACCTGTTGAGCTAGATGCACTAAATAATAAAGATATCTCTTATGCCAAAGATTTCTTTTTATACATAGAAACACAGTTAAAAATTGCAAAAGATTTTTTAGACCTGGAGAAGAAGTATCAAGTTCTATTGCAAGTAAAGTTTTTCACGCATTTATTGATTTAG
ECK4447	#N/A	#N/A	ttcC	0	0	0	0	1	1	ATGTCGCAAAATCAAGAAATTAGTAAGAAAGAACAATACAACCTGAACAAG
ECK4475	#N/A	#N/A	safA	0	0	0	0	1	1	ATGCATGCGACCACAGTGAAAAACAAAATCACGCAAAGAGACAACTATAAAGAAATCATGTCTGCAATTGTGGTTGTCTTATTACTGACACTTACGTTGATAGCCATTTTTTCGGCAATTGATCAGCTGAGTATTTCAGAAATGGGTCGCATTGCAAGAGATCTTACACATTTCATTATCAATAGTTTGCAAGGCTGA
ECK4487	#N/A	#N/A	ymiB	0	0	0	0	1	1	ATGACTTACATGAAATTAACGGCGGCTAAACGCATTGTTTTTTTTATATATTTATTTGTAATCCAGTTTTGGAAAAACGCCAGTTTTCAAACGAAAGTCAGTTAA
ECK4489	#N/A	#N/A	ynbG	0	0	0	0	1	1	ATGAAATATATAAATTGTGTATATAATATAAATTACAAATTAAAACCACATTCTCATTATAAATAA
ECK4492	#N/A	#N/A	yobI	0	0	0	0	1	1	ATGTATATTTTTATTACGCATTTCTTCACTGAATATGTAATATTAAAATATTTGCTTCCAATATAA
ECK4497	#N/A	#N/A	yqcG	0	0	0	0	1	1	ATGTCAGAAGAAAATAAAGAAAATGGATTTAATCATGTCAAAACATTCACCAAAATTATATTTATTTTTTCTGTATTAGTTTTTAATGATAACGAATATAAAATTACCGATGCCGCCGTCAATTTATTTATCCAGATTTAA
ECK4498	#N/A	#N/A	yqeL	0	0	0	0	1	1	ATGAAAGATGTTGATCAAATCTTTGATGCTTTAGACTGCCATATACTGCGAGAATATTTA

## Sheet: C. Virulence
VFDB_gene_id	Genbank accession	Gene_symbol/Locus_id	Annotation	Virulence_component	VFDB_id	Organism
VFG037176	gb|YP_001844723	plc	phospholipase C	Phospholipase C	VF0470	Acinetobacter baumannii ACICU
VFG037177	gb|YP_001846906	plc	phospholipase C	Phospholipase C	VF0470	Acinetobacter baumannii ACICU
VFG037203	gb|YP_001847849	plcD	phosphatidylserine/phosphatidylglycerophosphate/cardiolipin synthase	Phospholipase D	VF0469	Acinetobacter baumannii ACICU
VFG037218	gb|YP_001847229	basJ	acinetobactin biosynthesis protein BasJ	Acinetobactin	VF0467	Acinetobacter baumannii ACICU
VFG037232	gb|YP_001847230	basI	phosphopantetheinyl transferase component of acinetobactin biosynthesis protein BasI	Acinetobactin	VF0467	Acinetobacter baumannii ACICU
VFG037246	gb|YP_001847231	basH	non-ribosomal peptide biosynthesis thioesterase BasH	Acinetobactin	VF0467	Acinetobacter baumannii ACICU
VFG037260	gb|YP_001847232	barB	siderophore efflux system of the ABC superfamily	Acinetobactin	VF0467	Acinetobacter baumannii ACICU
VFG037274	gb|YP_001847233	barA	siderophore efflux system of the ABC superfamily	Acinetobactin	VF0467	Acinetobacter baumannii ACICU
VFG037288	gb|YP_001847235	basG	acinetobactin biosynthesis protein BasF	Acinetobactin	VF0467	Acinetobacter baumannii ACICU
VFG037302	gb|YP_001847236	basF	aryl carrier protein BasF	Acinetobactin	VF0467	Acinetobacter baumannii ACICU
VFG037316	gb|YP_001847237	entE	non-ribosomal peptide synthetase adenylate-forming enzyme of acinetobactin synthesis	Acinetobactin	VF0467	Acinetobacter baumannii ACICU
VFG037330	gb|YP_001847238	basD	acinetobactin biosynthesis protein BasD	Acinetobactin	VF0467	Acinetobacter baumannii ACICU
VFG037344	gb|YP_001847239	basC	acinetobactin biosynthesis protein BasC	Acinetobactin	VF0467	Acinetobacter baumannii ACICU
VFG037358	gb|YP_001847240	bauA	TonB-dependent siderophore receptor BauA	Acinetobactin	VF0467	Acinetobacter baumannii ACICU
VFG037372	gb|YP_001847241	bauB	ferric siderophore ABC transporter, periplasmic siderophore-binding protein	Acinetobactin	VF0467	Acinetobacter baumannii ACICU
VFG037386	gb|YP_001847242	bauE	ferric siderophore ABC transporter, ATP-binding protein BauE	Acinetobactin	VF0467	Acinetobacter baumannii ACICU
VFG037400	gb|YP_001847243	bauC	ferric siderophore ABC transporter, permease protein BauC	Acinetobactin	VF0467	Acinetobacter baumannii ACICU
VFG037414	gb|YP_001847244	bauD	ferric siderophore ABC transporter, permease protein BauD	Acinetobactin	VF0467	Acinetobacter baumannii ACICU
VFG037428	gb|YP_001847246	basB	non-ribosomal peptide synthetase with condensation and peptidyl carrier protein domains	Acinetobactin	VF0467	Acinetobacter baumannii ACICU
VFG037442	gb|YP_001847247	basA	acinetobactin biosynthesis protein	Acinetobactin	VF0467	Acinetobacter baumannii ACICU
VFG037456	gb|YP_001847248	bauF	siderophore-interacting protein	Acinetobactin	VF0467	Acinetobacter baumannii ACICU
VFG037560	gb|YP_001847079	csuA/B	Csu pilus major pilin subunit CsuA/B	Csu fimbriae	VF0461	Acinetobacter baumannii ACICU
VFG037573	gb|YP_001847077	csuA	Csu pilus subunit CsuA	Csu fimbriae	VF0461	Acinetobacter baumannii ACICU
VFG037586	gb|YP_001847076	csuB	Csu pilus subunit CsuB	Csu fimbriae	VF0461	Acinetobacter baumannii ACICU
VFG037599	gb|YP_001847075	csuC	Csu pilus chaperone protein CsuC	Csu fimbriae	VF0461	Acinetobacter baumannii ACICU
VFG037612	gb|YP_001847074	csuD	Csu pilus usher protein CsuD	Csu fimbriae	VF0461	Acinetobacter baumannii ACICU
VFG037625	gb|YP_001847073	csuE	Csu pilus tip adhesin CsuE	Csu fimbriae	VF0461	Acinetobacter baumannii ACICU
VFG037638	gb|YP_001847597	bap	biofilm-associated protein	Bap	VF0462	Acinetobacter baumannii ACICU
VFG037650	gb|YP_001847024	pgaA	poly-beta-1,6 N-acetyl-D-glucosamine export porin PgaA	PNAG	VF0472	Acinetobacter baumannii ACICU
VFG037664	gb|YP_001847022	pgaB	poly-beta-1,6-N-acetyl-D-glucosamine N-deacetylase PgaB	PNAG	VF0472	Acinetobacter baumannii ACICU
VFG037678	gb|YP_001847021	pgaC	poly-beta-1,6 N-acetyl-D-glucosamine synthase	PNAG	VF0472	Acinetobacter baumannii ACICU
VFG037692	gb|YP_001847020	pgaD	poly-beta-1,6-N-acetyl-D-glucosamine biosynthesis protein PgaD	PNAG	VF0472	Acinetobacter baumannii ACICU
VFG037705	gb|YP_001847163	adeF	membrane-fusion protein	AdeFGH efflux pump	VF0504	Acinetobacter baumannii ACICU
VFG037720	gb|YP_001847164	adeG	cation/multidrug efflux pump	AdeFGH efflux pump	VF0504	Acinetobacter baumannii ACICU
VFG037735	gb|YP_001847165	adeH	outer membrane protein	AdeFGH efflux pump	VF0504	Acinetobacter baumannii ACICU
VFG038176	gb|YP_001847748	ompA	outer membrane protein OmpA	OmpA	VF0464	Acinetobacter baumannii ACICU
VFG038191	gb|YP_001844795	abaI	N-acyl-L-homoserine lactone synthetase	Quorom sensing	VF0471	Acinetobacter baumannii ACICU
VFG038205	gb|YP_001844797	abaR	DNA-binding HTH domain-containing protein	Quorom sensing	VF0471	Acinetobacter baumannii ACICU
VFG038219	gb|YP_001845364	bfmR	biofilm-controlling response regulator	BfmRS	VF0463	Acinetobacter baumannii ACICU
VFG038234	gb|YP_001845365	bfmS	signal transduction histidine kinase	BfmRS	VF0463	Acinetobacter baumannii ACICU
VFG037929	gb|YP_858233	exeA	general secretion pathway protein A	exe	SS209	Aeromonas hydrophila subsp. hydrophila ATCC 7966
VFG038261	gb|YP_008045131	exeA	general secretion pathway protein A	Exe T2SS	VF0478	Aeromonas hydrophila ML09-119
VFG038264	gb|YP_858234	exeB	general secretion pathway protein B	exe	SS209	Aeromonas hydrophila subsp. hydrophila ATCC 7966
VFG038265	gb|YP_008045132	exeB	general secretion pathway protein B	Exe T2SS	VF0478	Aeromonas hydrophila ML09-119
VFG038268	gb|YP_855101	exeC	general secretion pathway protein C	exe	SS209	Aeromonas hydrophila subsp. hydrophila ATCC 7966
VFG038269	gb|YP_008041713	exeC	general secretion pathway protein C	Exe T2SS	VF0478	Aeromonas hydrophila ML09-119
VFG038272	gb|YP_855102	exeD	general secretion pathway protein D	exe	SS209	Aeromonas hydrophila subsp. hydrophila ATCC 7966
VFG038273	gb|YP_008041714	exeD	general secretion pathway protein D	Exe T2SS	VF0478	Aeromonas hydrophila ML09-119
VFG038276	gb|YP_855103	exeE	general secretory pathway protein E	exe	SS209	Aeromonas hydrophila subsp. hydrophila ATCC 7966
VFG038277	gb|YP_008041715	exeE	general secretory pathway protein E	Exe T2SS	VF0478	Aeromonas hydrophila ML09-119
VFG038280	gb|YP_855104	exeF	general secretion pathway protein F	exe	SS209	Aeromonas hydrophila subsp. hydrophila ATCC 7966
VFG038281	gb|YP_008041716	exeF	general secretion pathway protein F	Exe T2SS	VF0478	Aeromonas hydrophila ML09-119
VFG038284	gb|YP_855105	exeG	general secretion pathway protein G	exe	SS209	Aeromonas hydrophila subsp. hydrophila ATCC 7966
VFG038288	gb|YP_855106	exeH	general secretion pathway protein H	exe	SS209	Aeromonas hydrophila subsp. hydrophila ATCC 7966
VFG038289	gb|YP_008041719	exeH	general secretion pathway protein H	Exe T2SS	VF0478	Aeromonas hydrophila ML09-119
VFG038292	gb|YP_855107	exeI	general secretion pathway protein I	exe	SS209	Aeromonas hydrophila subsp. hydrophila ATCC 7966
VFG038293	gb|YP_008041720	exeI	general secretion pathway protein I	Exe T2SS	VF0478	Aeromonas hydrophila ML09-119
VFG038296	gb|YP_855108	exeJ	general secretion pathway protein J	exe	SS209	Aeromonas hydrophila subsp. hydrophila ATCC 7966
VFG038297	gb|YP_008041721	exeJ	general secretion pathway protein J	Exe T2SS	VF0478	Aeromonas hydrophila ML09-119
VFG038300	gb|YP_855109	exeK	general secretion pathway protein K	exe	SS209	Aeromonas hydrophila subsp. hydrophila ATCC 7966
VFG038301	gb|YP_008041722	exeK	general secretion pathway protein K	Exe T2SS	VF0478	Aeromonas hydrophila ML09-119
VFG038304	gb|YP_855110	exeL	general secretion pathway protein L	exe	SS209	Aeromonas hydrophila subsp. hydrophila ATCC 7966
VFG038305	gb|YP_008041723	exeL	general secretion pathway protein L	Exe T2SS	VF0478	Aeromonas hydrophila ML09-119
VFG038308	gb|YP_855111	exeM	general secretion pathway protein M	exe	SS209	Aeromonas hydrophila subsp. hydrophila ATCC 7966
VFG038309	gb|YP_008041724	exeM	general secretion pathway protein M	Exe T2SS	VF0478	Aeromonas hydrophila ML09-119
VFG038312	gb|YP_855112	exeN	general secretion pathway protein N	exe	SS209	Aeromonas hydrophila subsp. hydrophila ATCC 7966
VFG038313	gb|YP_008041725	exeN	general secretion pathway protein N	Exe T2SS	VF0478	Aeromonas hydrophila ML09-119
VFG038317	gb|YP_008045209	tapD	prepilin peptidase	Exe T2SS	VF0478	Aeromonas hydrophila ML09-119
VFG038320	gb|YP_001144270	ascL	Type III secretion system C ring protein AscL	T3SS	VF0479	Aeromonas salmonicida subsp. salmonicida A449
VFG038321	gb|YP_001144271	ascK	Type III secretion system C ring protein AscK	T3SS	VF0479	Aeromonas salmonicida subsp. salmonicida A449
VFG038322	gb|YP_001144272	ascJ	type III secretion system OM ring protein AscJ	T3SS	VF0479	Aeromonas salmonicida subsp. salmonicida A449
VFG038323	gb|YP_001144273	ascI	Type III secretion system inner rod protein AscI	T3SS	VF0479	Aeromonas salmonicida subsp. salmonicida A449
VFG038324	gb|YP_001144274	ascH	Type III secretion system protein AscH, regulator needle assembling	T3SS	VF0479	Aeromonas salmonicida subsp. salmonicida A449
VFG038325	gb|YP_001144275	ascG	chaperone protein	T3SS	VF0479	Aeromonas salmonicida subsp. salmonicida A449
VFG038326	gb|YP_001144276	ascF	Type III secretion system needle complex subunit AscF	T3SS	VF0479	Aeromonas salmonicida subsp. salmonicida A449
VFG038327	gb|YP_001144277	ascE	chaperone protein	T3SS	VF0479	Aeromonas salmonicida subsp. salmonicida A449
VFG038328	gb|YP_001144278	ascD	Type III secretion system OM ring protein AscD	T3SS	VF0479	Aeromonas salmonicida subsp. salmonicida A449
VFG038329	gb|YP_001144279	ascC	Type III secretion system OM ring protein AscC	T3SS	VF0479	Aeromonas salmonicida subsp. salmonicida A449
VFG038330	gb|YP_001144280	ascB	chaperone protein	T3SS	VF0479	Aeromonas salmonicida subsp. salmonicida A449
VFG038331	gb|YP_001144281	exsD	Type III secretion system protein ExsD	T3SS	VF0479	Aeromonas salmonicida subsp. salmonicida A449
VFG038332	gb|YP_001144282	exsA	Type III secretion system transcriptional regulator	T3SS	VF0479	Aeromonas salmonicida subsp. salmonicida A449
VFG038333	gb|YP_001144283	exsB	type III secretion system OM ring protein ExsB	T3SS	VF0479	Aeromonas salmonicida subsp. salmonicida A449
VFG038334	gb|YP_001144284	exsE	Type III secretion system regulator	T3SS	VF0479	Aeromonas salmonicida subsp. salmonicida A449
VFG038335	gb|YP_001144285	exsC	chaperone protein	T3SS	VF0479	Aeromonas salmonicida subsp. salmonicida A449
VFG038336	gb|YP_001144286	aopD	Type III secretion system translocator AopD	T3SS	VF0479	Aeromonas salmonicida subsp. salmonicida A449
VFG038337	gb|YP_001144287	aopB	Type III secretion system translocator AopB	T3SS	VF0479	Aeromonas salmonicida subsp. salmonicida A449
VFG038338	gb|YP_001144288	acrH	chaperon protein for AopB/AopD	T3SS	VF0479	Aeromonas salmonicida subsp. salmonicida A449
VFG038339	gb|YP_001144289	acrV	Type III secretion system tip translocon AcrV	T3SS	VF0479	Aeromonas salmonicida subsp. salmonicida A449
VFG038340	gb|YP_001144290	acrG	Type III secretion system protein, LcrG-like	T3SS	VF0479	Aeromonas salmonicida subsp. salmonicida A449
VFG038341	gb|YP_001144291	acrR	Type III secretion system regulator, LcrR-like	T3SS	VF0479	Aeromonas salmonicida subsp. salmonicida A449
VFG038342	gb|YP_001144292	ascV	Type III secretion system inner membrane export apparatus protein AscV	T3SS	VF0479	Aeromonas salmonicida subsp. salmonicida A449
VFG038343	gb|YP_001144293	ascY	chaperone protein	T3SS	VF0479	Aeromonas salmonicida subsp. salmonicida A449
[truncated: 28,832 more rows]
