# Supplementary material for: Integrating genomic and Tn-Seq data to identify common in vivo fitness mechanisms across multiple bacterial species
Source: mBio. 2025 Sep 22;16(11):e01988-25. doi: 10.1128/mbio.01988-25 (PMC12607656; doi:10.1128/mbio.01988-25)
Supplement: Table S3 — Multi-species core pan-genome clusters. [file mbio.01988-25-s0005.xlsx]

## Sheet: Table S3
Table S3. Multi-species core pan-genome clusters.												KEGG			TIGR Matching			Essential Genes				Citrobacter					Enterobacter			Escherichia				Klebsiella					Serratia					RegulonDB Operon					Klebsiella Operon
MSC Pan-genome ID	Gene Symbol*	Gene Symbol (from Klebsiella)	Gene Name (from Pan-genome)	Blatter_id	Is Core? (70%)	Is Core? (100%)	Has Fitness Gene	Has Virulence	Core+fitness	nonCore+fitness	Fitness Count	Best Match ID	Description of the Best Match	All of KEGG Ids	Cluster ID /Main Role	TIGR ID	Description of Best TIGR Match	Is Essential?	ID	# of Datasets	Gene Symbol	Centroid ID	Fitness Locus ID	Old Fitness ID	Virulance Factor	Intra-Species Paralog	Centroid ID	Virulance Factor	Intra-Species Paralog	Centroid ID	Fitness Locus ID	Virulance Factor	Intra-Species Paralog	Centroid ID	Fitness Locus ID	Old Fitness Locus ID	Virulance Factor	Intra-Species Paralog	Centroid ID	Fitness Locus ID	Old Fitness Locus ID	Virulance Factor	Intra-Species Paralog	RegulonDB ID	RegulonDB Identity	# of Genes	RegulonDB Operon Gene List	Count of Fitness Genes in Operon	Klebsiella ID
centroid_0001	thrA	thrA	bifunctional aspartate kinase/homoserine dehydrogenase I	b0002	Y	Y	N	N	0	0	0	K12524	bifunctional aspartokinase / homoserine dehydrogenase 1 [EC:2.7.2.4 1.1.1.3]	K12524;K12525;K00928;K12526;K00003;K00651;K09903;K00931;K06981;K00947;K12657;K07166;K00926;K03499;K09707	Energy Metabolism	TIGR00657	asp_kinases: aspartate kinase	N	---	---	---	Citrobacter_4213	---	---	---	---	Enterobacter_1398	---	---	Escherichia_1	---	---	---	Klebsiella_899	---	---	---	---	Serratia_2	---	---	---	---	ECK120009369	thrLABC	4	thrL,thrA,thrB,thrC	0	KPN_00002
centroid_0002	thrB	thrB	homoserine kinase	b0003	Y	Y	N	N	0	0	0	K00872	homoserine kinase [EC:2.7.1.39]	K00872;K00919;K06984;K00869;K07031;K06982;K16651;K00849;K01597;K18674;K00938;K17942;K05305	Other	TIGR00191	thrB: homoserine kinase	N	---	---	---	Citrobacter_4212	---	---	---		Enterobacter_1399	---	---	Escherichia_2	---	---	---	Klebsiella_900	---	---	---	---	Serratia_3	---	---	---	---	ECK120009369	thrLABC	4	thrL,thrA,thrB,thrC	0	KPN_00003
centroid_0003	thrC	thrC	threonine synthase	b0004	Y	Y	N	N	0	0	0	K06037	O-phospho-L-threonine phospho-lyase [EC:4.2.3.-]	K06037;K01733;K21148;K12339;K01697;K14133;K22589	NA	TIGR00260	thrC: threonine synthase	N	---	---	---	Citrobacter_4211	---	---	---	---	Enterobacter_1400	---	---	Escherichia_3	---	---	---	Klebsiella_901	---	---	---	---	Serratia_4	---	---	---	---	ECK120009369	thrLABC	4	thrL,thrA,thrB,thrC	0	KPN_00004
centroid_0004	yaaX	---	DUF2502 domain-containing protein	b0005	N	N	N	N	0	0	0	K12057	conjugal transfer pilus assembly protein TraF	K12057	NA	---	NA	N	---	---	---	---	---	---	---	---	Enterobacter_1401	---	---	Escherichia_4	---	---	---	---	---	---	---	---	---	---	---	---	---	ECK120026504	yaaX	1	yaaX	0	---
centroid_0005	yaaA	yaaA	peroxide stress protein YaaA	b0006	Y	Y	N	N	0	0	0	K09861	uncharacterized protein	K09861	NA	---	NA	N	---	---	---	Citrobacter_4210	---	---	---	---	Enterobacter_1402	---	---	Escherichia_5	---	---	---	Klebsiella_903	---	---	---	---	Serratia_5	---	---	---	---	ECK120026505	yaaA	1	yaaA	0	KPN_00006
centroid_0006	yaaJ	yaaJ	Amino-acid carrier protein AlsT	b0007	Y	Y	N	N	0	0	0	K03310	alanine or glycine:cation symporter, AGCS family	K03310;K11626;K06296;K05658;K17232;K01992	Other	TIGR00835	agcS: amino acid carrier protein	N	---	---	---	Citrobacter_4209	---	---	---	---	Enterobacter_1403	---	---	Escherichia_6	---	---	---	Klebsiella_904	---	---	---	---	Serratia_6	---	---	---	---	ECK120026506	yaaJ	1	yaaJ	0	KPN_00007
centroid_0007	talB	talB	transaldolase	b0008	Y	Y	N	N	0	0	0	K00616	transaldolase [EC:2.2.1.2]	K00616;K08314;K00617;K08313;K13810	Other	TIGR00874	talAB: transaldolase	N	---	---	---	Citrobacter_4208	---	---	---	---	Enterobacter_1404	---	---	Escherichia_7	---	---	---	Klebsiella_905	---	---	---	---	Serratia_7	---	---	---	---	ECK120015352	talB	1	talB	0	KPN_00008
centroid_0008	mog	mogA	molybdopterin adenylyltransferase	b0009	Y	Y	N	N	0	0	0	K03831	molybdopterin adenylyltransferase [EC:2.7.7.75]	K03831;K06999;K15376;K03638;K02738;K03750;K03742;K03637;K07219	NA	TIGR00177	molyb_syn: molybdenum cofactor synthesis domain	Y	ECK0009	1	mog	Citrobacter_4207	---	---	---	---	Enterobacter_1405	---	---	Escherichia_8	---	---	---	Klebsiella_906	---	---	---	---	Serratia_8	---	---	---	---	ECK120026507	mog	1	mog	0	KPN_00009
centroid_0009	satP	yaaH	Inner membrane protein YaaH	b0010	Y	Y	N	N	0	0	0	K07034	uncharacterized protein	K07034;K16557;K15547;K10255;K21019;K05802;K07037;K18967;K07778;K22452	Other	---	NA	N	---	---	---	Citrobacter_4205	---	---	---	---	Enterobacter_1407	---	---	Escherichia_9	---	---	---	Klebsiella_908	---	---	---	---	Serratia_10	---	---	---	---	ECK120026508	satP	1	satP	0	KPN_00011
centroid_0010	yaaW	yaaW	hypothetical protein	b0011	N	N	N	N	0	0	0	K19852	serine/threonine protein kinase KIN1/2 [EC:2.7.11.1]	K19852	NA	---	NA	N	---	---	---	Citrobacter_4204	---	---	---	---	---	---	---	Escherichia_10	---	---	---	Klebsiella_909	---	---	---	---	---	---	---	---	---	ECK120026509	yaaW	1	yaaW	0	KPN_00012
centroid_0011	yaaI	yaaI	DUF2541 family protein	b0013	N	N	N	N	0	0	0	NA	NA	NA	NA	---	NA	N	---	---	---	Citrobacter_4203	---	---	---	---	---	---	---	Escherichia_11	---	---	---	Klebsiella_910	---	---	---	---	---	---	---	---	---	ECK120020482	yaaI	1	yaaI	0	KPN_00013
centroid_0012	dnaK	dnaK	Heat shock protein 70	b0014	Y	Y	N	N	0	0	0	K04043	molecular chaperone DnaK	K04043;K09490;K03283;K04044;K09489;K04045;K09491;K09485;K09486;K04046;K03569;K04024;K00854;K18640;K11214;K09542;K00879;K03860;K23876;K06240;K05635	Transport & binding proteins	TIGR02350	prok_dnaK: chaperone protein DnaK	Y	ECK0014	1	dnaK	Citrobacter_4202	---	---	---	---	Enterobacter_1408	---	---	Escherichia_12	---	---	---	Klebsiella_911	---	---	---	---	Serratia_11	---	---	---	---	---	dnaK-tpke11-dnaJ	3	dnaK,tpke11,dnaJ	1	KPN_00014
centroid_0013	dnaJ	dnaJ	molecular chaperone DnaJ	b0015	Y	Y	Y	N	1	0	1	K03686	molecular chaperone DnaJ	K03686;K09504;K05516;K09503;K14002;K09502;K09517;K09505;K09511;K09519;K09507;K09510;K09515;K09512;K09523;K09518;K09527;K09536;K09530;K09506;K09514;K09509;K09529;K09508;K09525;K09537;K09531;K09520;K09513;K19374;K09540;K17867;K09538;K09532;K09524;K19371;K09522;K09521;K05801;K09534;K23051;K19370;K09545;K09528;K00728;K09533;K04082;K04506;K19373;K09539;K07463;K23052;K22520;K09535;K17497;K19372;K17479;…	Other	TIGR02349	DnaJ_bact: chaperone protein DnaJ	N	---	---	---	Citrobacter_4201	CUC46_00075	CUC46_RS00075	---	---	Enterobacter_1409	---	---	Escherichia_13	---	---	---	Klebsiella_912	---	---	---	---	Serratia_12	---	---	---	---	---	dnaK-tpke11-dnaJ	3	dnaK,tpke11,dnaJ	1	KPN_00015
centroid_0014	mokC	---	type I toxin-antitoxin system toxin MokC	b0018	N	N	N	N	0	0	0	K18919	protein HokC/D	K18919;K18921;K18920;K18922;K23106;K16852;K16350;K02279;K05340;K12310;K10196	Other	---	NA	N	---	---	---	---	---	---	---	---	---	---	---	Escherichia_15	---	---	Escherichia_15;Escherichia_5283;Escherichia_8162;Escherichia_15905;Escherichia_19743;Escherichia_28009;Escherichia_30144;Escherichia_32087;Escherichia_33315;Escherichia_34496;Escherichia_34558;Escherichia_17357;Escherichia_17488;Escherichia_27978;Escherichia_28144;Escherichia_31158	---	---	---	---	---	---	---	---	---	---	---	---	---	---	0	---
centroid_0015	nhaA	nhaA	Sodium/proton antiporter NhaA	b0019	Y	Y	Y	N	1	0	2	K03313	Na+:H+ antiporter, NhaA family	K03313;K22940;K01992	Other	TIGR00773	NhaA: Na+/H+ antiporter NhaA	N	---	---	---	Citrobacter_4196	CUC46_00080	CUC46_RS00080	---	---	Enterobacter_1410	---	---	Escherichia_16	---	---	---	Klebsiella_913	---	---	---	---	Serratia_13	BVG96_00065	BVG96_RS00065	---	---	ECK120009391	nhaAR	2	nhaA,nhaR	1	KPN_00016
centroid_0016	nhaR	nhaR	transcriptional activator NhaR	b0020	Y	Y	N	N	0	0	0	K03717	LysR family transcriptional regulator, transcriptional activator of nhaA	K03717;K19338;K21703;K09681;K14057;K21755;K21959;K21900;K04761;K11921;K21757;K02623;K23773;K21711;K17737;K16516;K03566;K05817;K21960;K19242;K13634;K03576;K17850;K10918;K05798;K21698;K07592;K13636;K16135;K18297;K21699;K13794;K05596;K02521;K21742;K21756;K13928;K10972;K19555;K18900;K13635;K18927;K21645;K14657;K22879;K24082;K19735;K22711	Regulatory functions	---	NA	N	---	---	---	Citrobacter_4195	---	---	---	---	Enterobacter_1411	---	---	Escherichia_17	---	---	---	Klebsiella_914	---	---	---	---	Serratia_14	---	---	---	---	ECK120009391	nhaAR	2	nhaA,nhaR	1	KPN_00017
centroid_0017	rpsT	---	30S ribosomal protein S20	b0023	Y	Y	N	N	0	0	0	K02968	small subunit ribosomal protein S20	K02968;K13876;K10527	Protein synthesis/fate	TIGR00029	S20: ribosomal protein bS20	N	---	---	---	Citrobacter_4192	---	---	---	---	Enterobacter_1412	---	---	Escherichia_18	---	---	Escherichia_18;Escherichia_25384	Klebsiella_916	---	---	---	---	Serratia_15	---	---	---	---	---	---	---	---	0	---
centroid_0018	yaaY	---	DUF2575 family protein	b0024	N	N	N	N	0	0	0	K12949	cation-transporting P-type ATPase B [EC:7.2.2.-]	K12949	NA	---	NA	N	---	---	---	---	---	---	---	---	---	---	---	Escherichia_19	---	---	Escherichia_19;Escherichia_25359	---	---	---	---	---	---	---	---	---	---	---	---	---	---	0	---
centroid_0019	ribF	ribF	Riboflavin biosynthesis protein RibF	b0025	Y	Y	N	N	0	0	0	K11753	riboflavin kinase / FMN adenylyltransferase [EC:2.7.1.26 2.7.7.2]	K11753;K00861;K22949;K03177;K20884;K21345;K14656;K00980;K02201;K00969	Biosynthesis of cofactors, prosthetic groups, & carriers	TIGR00083	ribF: riboflavin biosynthesis protein RibF	N	---	---	---	Citrobacter_4191	---	---	---	---	Enterobacter_1414	---	---	Escherichia_20	---	---	Escherichia_20;Escherichia_25358	Klebsiella_917	---	---	---	---	Serratia_16	---	---	---	---	---	---	---	---	0	KPN_00020
centroid_0020	ileS	ileS	isoleucine--tRNA ligase	b0026	Y	Y	N	N	0	0	0	K01870	isoleucyl-tRNA synthetase [EC:6.1.1.5]	K01870;K01873;K01869;K01874;K01883;K15526;K04566;K14155	Protein synthesis/fate	TIGR00392	ileS: isoleucine--tRNA ligase	N	---	---	---	Citrobacter_4190	---	---	---	---	Enterobacter_1415	---	---	Escherichia_21	---	---	Escherichia_21;Escherichia_25357	Klebsiella_918	---	---	---	---	Serratia_17	---	---	---	---	---	---	---	---	0	KPN_00021
centroid_0021	lspA	lspA	lipoprotein signal peptidase	b0027	Y	Y	N	N	0	0	0	K03101	signal peptidase II [EC:3.4.23.36]	K03101;K02075;K12290;K13292	Protein synthesis/fate	TIGR00077	lspA: signal peptidase II	N	---	---	---	Citrobacter_4189	---	---	---	---	Enterobacter_1416	---	---	Escherichia_22	---	---	Escherichia_22;Escherichia_25356	Klebsiella_919	---	---	---	---	Serratia_18	---	---	---	---	---	---	---	---	0	KPN_00022
centroid_0022	fkpB	fkpB	FKBP-type peptidyl-prolyl cis-trans isomerase	b0028	Y	Y	N	N	0	0	0	K03774	FKBP-type peptidyl-prolyl cis-trans isomerase SlpA [EC:5.2.1.8]	K03774;K03775;K09569;K09568;K09577;K09571;K09576;K03545;K09572;K03773;K09575;K03772;K09570;K09573;K14826	Other	---	NA	N	---	---	---	Citrobacter_4188	---	---	---	---	Enterobacter_1417	---	---	Escherichia_23	---	---	Escherichia_23;Escherichia_25355	Klebsiella_920	---	---	---	---	Serratia_19	---	---	---	---	---	---	---	---	0	KPN_00023
centroid_0023	ispH	ispH	4-hydroxy-3-methylbut-2-enyl diphosphate reductase	b0029	Y	Y	N	N	0	0	0	K03527	4-hydroxy-3-methylbut-2-en-1-yl diphosphate reductase [EC:1.17.7.4]	K03527;K01091;K12253;K12410;K12268	Other	TIGR00216	ispH_lytB: 4-hydroxy-3-methylbut-2-enyl diphosphate reductase	Y	ECK0030	5	ispH	Citrobacter_4187	---	---	---	---	Enterobacter_1418	---	---	Escherichia_24	---	---	Escherichia_24;Escherichia_25354	Klebsiella_921	---	---	---	---	Serratia_20	---	---	---	---	ECK120009479	ribF-ileS-lspA-fkpB-ispH	5	ribF,ileS,lspA,fkpB,ispH	0	KPN_00024
centroid_0024	rihC	rihC	ribonucleoside hydrolase RihC	b0030	N	N	N	N	0	0	0	K12700	non-specific riboncleoside hydrolase [EC:3.2.-.-]	K12700;K01250;K01239;K10213;K01240	NA	---	NA	N	---	---	---	Citrobacter_4186	---	---	---	---	---	---	---	Escherichia_25	---	---	Escherichia_25;Escherichia_25353	Klebsiella_922	---	---	---	---	---	---	---	---	---	ECK120026514	rihC	1	rihC	0	KPN_00025
centroid_0025	dapB	dapB	4-hydroxy-tetrahydrodipicolinate reductase	b0031	Y	Y	N	N	0	0	0	K00215	4-hydroxy-tetrahydrodipicolinate reductase [EC:1.17.1.8]	K00215;K16908	Other	TIGR00036	dapB: 4-hydroxy-tetrahydrodipicolinate reductase	Y	ECK0032	4	dapB	Citrobacter_4185	---	---	---	---	Enterobacter_1427	---	---	Escherichia_26	---	---	Escherichia_26;Escherichia_25352	Klebsiella_926	---	---	---	---	Serratia_25	---	---	---	---	ECK120011048	dapB	1	dapB	0	KPN_00039
centroid_0026	carA	carA	glutamine-hydrolyzing carbamoyl-phosphate synthase small subunit	b0032	Y	Y	N	N	0	0	0	K01956	carbamoyl-phosphate synthase small subunit [EC:6.3.5.5]	K01956;K11540;K01948;K11541;K01954;K01664;K01658;K13950;K13503;K13497;K01951;K21175;K07010;K23150;K01656;K13501;K13063;K22314;K09473;K02501;K23265;K01937;K05520;K01307;K18881	Other	TIGR01368	CPSaseIIsmall: carbamoyl-phosphate synthase, small subunit	N	---	---	---	Citrobacter_4184	---	---	---	---	Enterobacter_1428	---	---	Escherichia_27	---	---	---	Klebsiella_928	---	---	---	---	Serratia_26	---	---	---	---	ECK120009301	carAB	2	carA,carB	0	KPN_00040
centroid_0027	carB	carB	carbamoyl-phosphate synthase large subunit	b0033	Y	Y	N	N	0	0	0	K01955	carbamoyl-phosphate synthase large subunit [EC:6.3.5.5]	K01955;K11540;K01948;K01954;K11541;K20141;K11263;K01958;K01965;K08289;K18603;K01959;K01964;K17810;K06914;K05844;K01961;K05827;K06913;K01946;K01921;K15740;K01968;K14940;K14541;K16181;K03802;K01589;K18856;K01941;K11262;K19412;K13037;K00602;K01945;K13777;K22224;K11808;K25032;K00004;K00060;K24012;K19974;K16869;K23007;K01501	Other	TIGR01369	CPSaseII_lrg: carbamoyl-phosphate synthase, large subunit	N	---	---	---	Citrobacter_4183	---	---	---	---	Enterobacter_1429	---	---	Escherichia_28	---	---	---	Klebsiella_929	---	---	---	---	Serratia_27	---	---	---	---	ECK120009301	carAB	2	carA,carB	0	KPN_00041
centroid_0028	caiF	---	carnitine metabolism transcriptional regulator CaiF	b0034	N	N	N	N	0	0	0	K08277	transcriptional activator CaiF	K08277;K24061;K10937;K22463	Other	---	NA	N	---	---	---	Citrobacter_4182	---	---	---	---	---	---	---	Escherichia_29	---	---	---	---	---	---	---	---	---	---	---	---	---	ECK120009715	caiF	1	caiF	0	---
centroid_0029	caiE	paaY	phenylacetic acid degradation protein PaaY	b0035	Y	Y	N	N	0	0	0	K02617	phenylacetic acid degradation protein	K02617;K08279;K01726;K01743;K08698;K19429;K00633;K02536;K00661;K16881;K15913;K05822;K13006;K13018;K10428;K00640;K00966;K10427;K04042;K08280;K03819;K24872;K03818;K00638;K20681;K03240;K21379;K03241;K00674;K23144;K24281;K08699;K00975;K18234;K06993;K24251;K00677;K20861;K17939;K19107;K22247;K20427;K00976;K19313	NA	TIGR02287	PaaY: phenylacetic acid degradation protein PaaY	N	---	---	---	Citrobacter_4181	---	---	---	---	Enterobacter_2698	---	---	Escherichia_30	---	---	---	Klebsiella_2368	---	---	---	---	Serratia_2489	---	---	---	---	ECK120009437	caiTABCDE	6	caiT,caiA,caiB,caiC,caiD,caiE	0	KPN_01481
centroid_0030	caiD	---	crotonobetainyl-CoA hydratase	b0036	N	N	N	N	0	0	0	K08299	crotonobetainyl-CoA hydratase [EC:4.2.1.149]	K08299;K01715;K01692;K16426;K07546;K15866;K15016;K13767;K07511;K15019;K05607;K16880;K13766;K22150;K07536;K07537;K07534;K18383;K12663;K11264;K01782;K15572;K13779;K20036;K01661;K13239;K10527;K07517;K18474;K01825;K22836;K07514;K05605;K00626;K15313;K18426;K13238;K07515;K00653;K15312;K14469;K16427;K14418;K18317;K18570;K13816;K18583;K20765;K15513;K18880;K07539;K22587;K16425;K19640;K04773;K04104;K21511	Other	---	NA	N	---	---	---	Citrobacter_4180	---	---	---	---	---	---	---	Escherichia_31	---	---	---	---	---	---	---	---	---	---	---	---	---	ECK120009437	caiTABCDE	6	caiT,caiA,caiB,caiC,caiD,caiE	0	---
centroid_0031	caiC	---	crotonobetaine/carnitine-CoA ligase	b0037	N	N	N	N	0	0	0	K02182	carnitine-CoA ligase [EC:6.2.1.48]	K02182;K00666;K01897;K01904;K12507;K18687;K04116;K22133;K01895;K18661;K23617;K02363;K12238;K10526;K08295;K18660;K04110;K16876;K22149;K15868;K04787;K04105;K04783;K12424;K20034;K08745;K13776;K18662;K03367;K08749;K01896;K20458;K01911;K04780;K02364;K18688;K04789;K23618;K08746;K15670;K15654;K14466;K09460;K21780;K14467;K01908;K21284;K12429;K08772;K01913;K15656;K23756;K15655;K20423;K15013;K16375;K22319;…	NA	---	NA	N	---	---	---	Citrobacter_4179	---	---	---	---	---	---	---	Escherichia_32	---	---	---	---	---	---	---	---	---	---	---	---	---	ECK120009437	caiTABCDE	6	caiT,caiA,caiB,caiC,caiD,caiE	0	---
centroid_0032	caiB	---	L-carnitine CoA-transferase	b0038	N	N	N	N	0	0	0	K08298	L-carnitine CoA-transferase [EC:2.8.3.21]	K08298;K15871;K07749;K18702;K01796;K18289;K18313;K18703;K07544;K07543;K14472;K13607;K14471;K19280;K20882;K15569;K14470;K15570;K02217	Other	---	NA	N	---	---	---	Citrobacter_4178	---	---	---	---	---	---	---	Escherichia_33	---	---	---	---	---	---	---	---	---	---	---	---	---	ECK120009437	caiTABCDE	6	caiT,caiA,caiB,caiC,caiD,caiE	0	---
centroid_0033	caiA	---	crotonobetainyl-CoA dehydrogenase	b0039	N	N	N	N	0	0	0	K08297	crotonobetainyl-CoA dehydrogenase [EC:1.3.8.13]	K08297;K18244;K00248;K00249;K16173;K00253;K06446;K11410;K04117;K09478;K22430;K15980;K11731;K14448;K24016;K16026;K11538;K00252;K22819;K19066;K19067;K09479;K00257;K21782;K22818;K20143;K19966;K07545;K00255;K20035;K22821;K22822;K15571;K15389;K04118;K12721;K16104;K22820;K19823;K11730;K09456;K11729;K06445;K16047;K20942;K14586;K22219;K22027;K00232;K14630;K00483	Other	---	NA	N	---	---	---	Citrobacter_4177	---	---	---	---	---	---	---	Escherichia_34	---	---	---	---	---	---	---	---	---	---	---	---	---	ECK120009437	caiTABCDE	6	caiT,caiA,caiB,caiC,caiD,caiE	0	---
centroid_0034	caiT	---	L-carnitine/gamma-butyrobetaine antiport BCCT transporter	b0040	N	N	N	N	0	0	0	K05245	L-carnitine/gamma-butyrobetaine antiporter	K05245;K03451;K05020;K02168;K07706	Other	TIGR00842	bcct: transporter, betaine/carnitine/choline transporter (BCCT) family	N	---	---	---	Citrobacter_4176	---	---	---	---	---	---	---	Escherichia_35	---	---	---	---	---	---	---	---	---	---	---	---	---	ECK120009437	caiTABCDE	6	caiT,caiA,caiB,caiC,caiD,caiE	0	---
centroid_0035	fixA	---	electron transfer flavoprotein FixA	b0041	N	N	N	N	0	0	0	K03521	electron transfer flavoprotein beta subunit	K03521;K22431;K03522	NA	---	NA	N	---	---	---	Citrobacter_4175	---	---	---	---	---	---	---	Escherichia_36	---	---	---	---	---	---	---	---	---	---	---	---	---	ECK120009716	fixABCX	4	fixA,fixB,fixC,fixX	0	---
centroid_0036	fixB	---	electron transfer flavoprotein subunit alpha/FixB family protein	b0042	N	N	N	N	0	0	0	K03522	electron transfer flavoprotein alpha subunit	K03522;K22432;K03521	NA	---	NA	N	---	---	---	Citrobacter_4174	---	---	---	---	---	---	---	Escherichia_37	---	---	---	---	---	---	---	---	---	---	---	---	---	ECK120009716	fixABCX	4	fixA,fixB,fixC,fixX	0	---
centroid_0037	fixC	---	FAD-dependent oxidoreductase	b0043	N	N	N	N	0	0	0	K00313	electron transfer flavoprotein-quinone oxidoreductase [EC:1.5.5.-]	K00313;K00311;K17830;K21401;K14257;K10960;K16033;K00480;K14253;K16431;K22712;K09835;K20940;K00285;K16839;K21061;K00486;K21267;K23319;K00384;K00244;K14672;K05712;K09516;K22270;K07137;K09845;K03185;K00303;K18800;K09471;K06443;K00306;K19746;K03153;K22084;K00112;K07222;K03333;K15461;K00111;K10210;K03184;K00511;K22692;K02846;K16022;K21567;K16051;K14974;K00301;K21256;K00322;K22699;K19813;K07077;K22549;…	Other	---	NA	N	---	---	---	Citrobacter_4173	---	---	---	---	---	---	---	Escherichia_38	---	---	---	---	---	---	---	---	---	---	---	---	---	ECK120009716	fixABCX	4	fixA,fixB,fixC,fixX	0	---
centroid_0038	fixX	---	ferredoxin-like protein FixX	b0044	N	N	N	N	0	0	0	K03855	ferredoxin like protein	K03855;K00184;K07307;K08353;K18362;K00196;K00124;K08358;K08349;K21308;K00533;K18560;K23976;K00311;K00385;K16293;K07311;K11180;K00171;K04014;K18356;K14108;K07138;K11181	NA	---	NA	N	---	---	---	Citrobacter_4172	---	---	---	---	---	---	---	Escherichia_39	---	---	---	---	---	---	---	---	---	---	---	---	---	ECK120009716	fixABCX	4	fixA,fixB,fixC,fixX	0	---
centroid_0039	yaaU	---	MFS transporter	b0045	N	N	N	N	0	0	0	K08368	MFS transporter, putative metabolite transport protein	K08368;K08369;K02100;K08137;K08176;K08195;K05548;K08202;K08138;K06610;K14258;K06609;K08150;K08139;K08200;K08149;K08199;K08198;K03762;K05819;K08178;K08196;K08153;K08211;K08142;K08141;K08209;K08191;K08194;K08147;K07299;K06258;K08151;K03290;K08212;K08145;K19576;K08174;K07783;K07191;K03444;K08204;K08216;K07552;K03535;K19577;K08144;K03761;K08213;K08221;K13021;K08148;K08224;K08210;K08207;K08167;K18567;…	Other	---	NA	N	---	---	---	Citrobacter_4171	---	---	---	---	---	---	---	Escherichia_40	---	---	---	---	---	---	---	---	---	---	---	---	---	ECK120026516	yaaU	1	yaaU	0	---
centroid_0040	kefF	yabF	glutathione-regulated potassium-efflux system oxidoreductase KefF	b0046	Y	Y	N	N	0	0	0	K11746	glutathione-regulated potassium-efflux system ancillary protein KefF	K11746;K11748;K13562;K00355;K08071;K03923;K01118;K19784	Other	---	NA	N	---	---	---	Citrobacter_4169	---	---	---	---	Enterobacter_1432	---	---	Escherichia_41	---	---	---	Klebsiella_931	---	---	---	---	Serratia_28	---	---	---	---	ECK120026517	kefFC	2	kefF,kefC	0	KPN_00043
centroid_0041	kefC	kefC	glutathione-regulated potassium-efflux system protein KefC	b0047	Y	Y	N	N	0	0	0	K11745	glutathione-regulated potassium-efflux system ancillary protein KefC	K11745;K11747;K03455;K03499;K06410;K24160;K05712;K08322;K14187;K24002;K01925;K04517;K19267;K00008;K00077;K16182;K10142;K00259;K00263;K00260;K19876;K11337;K00012;K13953;K02472;K01992;K13015;K03148;K22044;K20263	Transport & binding proteins	TIGR00932	2a37: transporter, monovalent cation:proton antiporter-2 (CPA2) family	N	---	---	---	Citrobacter_4168	---	---	---	---	Enterobacter_4802	---	---	Escherichia_42	---	---	---	Klebsiella_932	---	---	---	---	Serratia_29	---	---	---	---	ECK120026517	kefFC	2	kefF,kefC	0	KPN_00044
centroid_0042	folA	folA	Dihydrofolate reductase	b0048	Y	Y	N	N	0	0	0	K00287	dihydrofolate reductase [EC:1.5.1.3]	K00287;K18591;K18590;K13998;K18589;K19643;K17364;K19644;K00950	Other	---	NA	Y	ECK0049	4	folA	Citrobacter_4167	---	---	---	---	Enterobacter_1433	---	---	Escherichia_43	---	---	---	Klebsiella_933	---	---	---	---	Serratia_33	---	---	---	---	ECK120009121	folA	1	folA	0	KPN_00045
centroid_0043	apaH	apaH	bis(5'-nucleosyl)-tetraphosphatase (symmetrical)	b0049	Y	Y	Y	N	1	0	1	K01525	bis(5'-nucleosyl)-tetraphosphatase (symmetrical) [EC:3.6.1.41]	K01525;K07313;K07314;K17615;K06269;K03651;K13807;K07096;K07098;K04348;K04460;K15423;K15498;K04382;K04041	Other	TIGR00668	apaH: bis(5'-nucleosyl)-tetraphosphatase (symmetrical)	N	---	---	---	Citrobacter_4166	---	---	---	---	Enterobacter_1434	---	---	Escherichia_44	---	---	---	Klebsiella_934	---	---	---	---	Serratia_35	BVG96_00180	BVG96_RS00180	---	---	---	lptD-surA-pdxA-rsmA-apaGH	6	lptD,surA,pdxA,rsmA,apaG,apaH	5	KPN_00046
centroid_0044	apaG	apaG	Co2+/Mg2+ efflux protein ApaG	b0050	Y	Y	Y	N	1	0	1	K06195	ApaG protein	K06195;K10290;K17809	NA	---	NA	N	---	---	---	Citrobacter_4165	---	---	---	---	Enterobacter_1435	---	---	Escherichia_45	---	---	---	Klebsiella_935	---	---	---	---	Serratia_36	BVG96_00185	BVG96_RS00185	---	---	---	lptD-surA-pdxA-rsmA-apaGH	6	lptD,surA,pdxA,rsmA,apaG,apaH	5	KPN_00047
centroid_0045	rsmA	ksgA	16S rRNA (adenine(1518)-N(6)/adenine(1519)-N(6))- dimethyltransferase RsmA	b0051	Y	Y	Y	N	1	0	2	K02528	16S rRNA (adenine1518-N6/adenine1519-N6)-dimethyltransferase [EC:2.1.1.182]	K02528;K15266;K14191;K00561;K00570;K17653;K22309;K17462	NA	TIGR00755	ksgA: ribosomal RNA small subunit methyltransferase A	N	---	---	---	Citrobacter_4164	CUC46_00255	CUC46_RS00250	---	---	Enterobacter_1436	---	---	Escherichia_46	---	---	---	Klebsiella_936	---	---	---	---	Serratia_37	BVG96_00190	BVG96_RS00190	---	---	---	lptD-surA-pdxA-rsmA-apaGH	6	lptD,surA,pdxA,rsmA,apaG,apaH	5	KPN_00048
centroid_0046	pdxA	pdxA	4-hydroxythreonine-4-phosphate dehydrogenase PdxA	b0052	Y	Y	Y	N	1	0	2	K00097	4-hydroxythreonine-4-phosphate dehydrogenase [EC:1.1.1.262]	K00097;K22024;K18076	Other	TIGR00557	pdxA: 4-hydroxythreonine-4-phosphate dehydrogenase PdxA	N	---	---	---	Citrobacter_4163	---	---	---	---	Enterobacter_1437	---	---	Escherichia_47	---	---	---	Klebsiella_937	VK055_RS12665	VK055_2525	---	---	Serratia_38	BVG96_00195	BVG96_RS00195	---	---	---	lptD-surA-pdxA-rsmA-apaGH	6	lptD,surA,pdxA,rsmA,apaG,apaH	5	KPN_00049
centroid_0047	surA	surA	Peptidyl-prolyl cis-trans isomerase SurA	b0053	Y	Y	Y	N	1	0	1	K03771	peptidyl-prolyl cis-trans isomerase SurA [EC:5.2.1.8]	K03771;K03769;K07533;K03770;K09578;K09579;K03545;K09976;K12151	Transport & binding proteins	---	NA	N	---	---	---	Citrobacter_4162	CUC46_00265	CUC46_RS00260	---	---	Enterobacter_1438	---	---	Escherichia_48	---	---	---	Klebsiella_938	---	---	---	---	Serratia_39	---	---	---	---	---	lptD-surA-pdxA-rsmA-apaGH	6	lptD,surA,pdxA,rsmA,apaG,apaH	5	KPN_00050
centroid_0048	lptD	imp	LPS assembly protein LptD	b0054	Y	Y	N	N	0	0	0	K04744	LPS-assembly protein	K04744;K09774;K16566;K07274	Other	---	NA	Y	ECK0055	5	lptD	Citrobacter_4161	---	---	---	---	Enterobacter_1439	---	---	Escherichia_49	---	---	---	Klebsiella_939	---	---	---	---	Serratia_40	---	---	---	---	---	lptD-surA-pdxA-rsmA-apaGH	6	lptD,surA,pdxA,rsmA,apaG,apaH	5	KPN_00051
centroid_0049	djlA	djlA	co-chaperone DjlA	b0055	Y	Y	N	N	0	0	0	K05801	DnaJ like chaperone protein	K05801;K03686;K17867;K09506;K09529;K05516;K09523;K09540;K09527;K19371;K09503;K19370;K09511;K09510;K14002;K09512;K09517;K09514;K09536;K09531;K09522;K09537;K09502;K09515;K09504;K09539;K09508;K19374;K09533;K09509;K23051;K09518;K09513;K09538;K09507;K09505;K04082;K09535;K19373;K09530;K09520;K09521;K09519;K05793;K09534;K09532;K09528;K09525;K17805;K10716;K05782;K09524;K15741;K11849;K00728	NA	---	NA	N	---	---	---	Citrobacter_4160	---	---	---	---	Enterobacter_1440	---	---	Escherichia_50	---	---	---	Klebsiella_940	---	---	---	---	Serratia_41	---	---	---	---	ECK120026518	djlA	1	djlA	0	KPN_00052
centroid_0050	rluA	rluA	bifunctional tRNA pseudouridine(32) synthase/23S rRNA pseudouridine(746) synthase RluA	b0058	Y	Y	N	N	0	0	0	K06177	tRNA pseudouridine32 synthase / 23S rRNA pseudouridine746 synthase [EC:5.4.99.28 5.4.99.29]	K06177;K06180;K06179;K06175;K15454;K22538;K14655;K15453;K22537;K15265;K06183;K06178	Transcription	TIGR00005	rluA_subfam: pseudouridine synthase, RluA family	N	---	---	---	Citrobacter_4159	---	---	---	---	Enterobacter_1441	---	---	Escherichia_52	---	---	Escherichia_52;Escherichia_26798	Klebsiella_945	---	---	---	---	Serratia_42	---	---	---	---	---	---	---	---	0	KPN_00057
centroid_0051	rapA	hepA	RNA polymerase-associated protein RapA	b0059	Y	Y	N	N	0	0	0	K03580	ATP-dependent helicase HepA [EC:3.6.4.-]	K03580;K10875;K10877;K20093;K19001;K14440;K20092;K14436;K15505;K10841;K04494;K15711;K20098;K15192;K11643;K11647;K07012;K15083;K15173;K19789;K11367;K14439;K20096;K11654;K11727;K05591;K17677;K11927;K03257;K14435;K05590;K14437;K05592;K12835;K01156;K14438;K11594;K03654;K11642;K13025;K20091;K22407;K14777;K18959;K14809;K14806;K03732;K13982;K13179;K18409;K14807;K14778;K15710;K13116;K10779;K11661;K18692;…	Other	---	NA	N	---	---	---	Citrobacter_4158	---	---	---	---	Enterobacter_1442	---	---	Escherichia_53	---	---	---	Klebsiella_946	---	---	---	---	Serratia_43	---	---	---	---	ECK120010940	rapA-rluA	2	rapA,rluA	0	KPN_00058
centroid_0052	polB	polB	DNA polymerase II	b0060	Y	Y	N	N	0	0	0	K02336	DNA polymerase II [EC:2.7.7.7]	K02336;K02319;K02327;K18964;K02320;K18942;K18963;K02350;K07501;K02342;K02324	Other	---	NA	N	---	---	---	Citrobacter_4157	---	---	---	---	Enterobacter_1443	---	---	Escherichia_54	---	---	---	Klebsiella_947	---	---	---	---	Serratia_44	---	---	---	---	ECK120015327	polB	1	polB	0	KPN_00059
centroid_0053	araD	---	L-ribulose-5-phosphate 4-epimerase	b0061	Y	N	N	N	0	0	0	K03077	L-ribulose-5-phosphate 4-epimerase [EC:5.1.3.4]	K03077;K01628;K08964;K24269;K22130;K16054;K18613;K18622	NA	TIGR00760	araD: L-ribulose-5-phosphate 4-epimerase	N	---	---	---	Citrobacter_4155	---	---	---	---	Enterobacter_1444	---	---	Escherichia_55	---	---	Escherichia_55;Escherichia_26797	Klebsiella_948	---	---	---	---	---	---	---	---	---	ECK120009405	araBAD	3	araB,araA,araD	0	---
centroid_0054	araA	araA	L-arabinose isomerase	b0062	Y	N	N	N	0	0	0	K01804	L-arabinose isomerase [EC:5.3.1.4]	K01804;K00853	Other	---	NA	N	---	---	---	Citrobacter_4154	---	---	---	---	Enterobacter_1445	---	---	Escherichia_56	---	---	---	Klebsiella_949	---	---	---	---	---	---	---	---	---	ECK120009405	araBAD	3	araB,araA,araD	0	KPN_00061
centroid_0055	araB	araB	ribulokinase	b0063	Y	N	N	N	0	0	0	K00853	L-ribulokinase [EC:2.7.1.16]	K00853;K00875;K00854;K25031;K24707;K00862;K00880;K22935;K00864;K11216;K14309;K00879;K19583;K11214;K00848;K23876;K25026;K01845;K22568	Other	TIGR01234	L-ribulokinase: ribulokinase	N	---	---	---	Citrobacter_4153	---	---	---	---	Enterobacter_1446	---	---	Escherichia_57	---	---	---	Klebsiella_950	---	---	---	---	---	---	---	---	---	ECK120009405	araBAD	3	araB,araA,araD	0	KPN_00062
centroid_0056	araC	araC	Arabinose operon regulatory protein	b0064	Y	N	N	N	0	0	0	K02099	AraC family transcriptional regulator, arabinose operon regulatory protein	K02099;K18954;K21701;K07720;K07506;K02855;K02508;K02854;K18991;K23237;K14063;K21747;K13530;K03490;K12243;K21826;K20968;K05804;K13652;K18325;K21825;K21746;K13631;K13632;K17736;K13653;K13529;K05372;K13633;K19056;K06599;K04033;K10778;K19693;K21906;K11920;K03755;K21905;K07780;K07155;K04030;K22854;K19334;K10923	Regulatory functions	---	NA	N	---	---	---	Citrobacter_4152	---	---	---	---	Enterobacter_1447	---	---	Escherichia_58	---	---	---	Klebsiella_952	---	---	---	---	---	---	---	---	---	ECK120009196	araC	1	araC	0	KPN_00063
centroid_0057	yabI	yabI	DedA family protein	b0065	Y	Y	N	N	0	0	0	K03975	membrane-associated protein	K03975;K00389;K03803;K21394;K07058;K03222;K05654;K03688;K16052;K03980;K01992;K08970;K02653	NA	---	NA	N	---	---	---	Citrobacter_4151	---	---	---	---	Enterobacter_1448	---	---	Escherichia_59	---	---	---	Klebsiella_953	---	---	---	---	Serratia_45	---	---	---	---	ECK120026521	yabI	1	yabI	0	KPN_00064
centroid_0058	thiQ	yabJ	Thiamine import ATP-binding protein ThiQ	b0066	Y	Y	N	N	0	0	0	K02062	thiamine transport system ATP-binding protein [EC:7.6.2.15]	K02062;K02017;K02052;K02010;K10112;K11072;K15497;K02049;K10111;K05816;K02045;K17240;K11076;K11084;K15555;K02003;K02065;K02013;K02041;K06857;K02068;K11080;K05779;K25028;K05847;K01552;K02028;K02071;K02000;K02074;K01990;K16786;K10191;K06147;K02006;K06148;K16787;K10831;K01996;K09810;K02032;K15600;K10199;K10834;K24040;K16012;K10038;K10235;K17314;K10829;K17324;K16013;K09972;K09817;K06861;K19083;K09814;…	Transport & binding proteins	TIGR01277	thiQ: thiamine ABC transporter, ATP-binding protein	N	---	---	---	Citrobacter_4150	---	---	---	---	Enterobacter_1449	---	---	Escherichia_60	---	---	---	Klebsiella_954	---	---	---	---	Serratia_48	---	---	---	---	ECK120026522	sgrR-sroA-thiBPQ	5	sgrR,sroA,thiB,thiP,thiQ	0	KPN_00065
centroid_0059	thiP	thiP	thiamine/thiamine pyrophosphate ABC transporter permease ThiP	b0067	Y	Y	N	N	0	0	0	K02063	thiamine transport system permease protein	K02063;K02011;K15496;K02053;K02054;K02018;K02025;K11083;K05778;K11082;K02046;K11070;K11074;K02047;K11071;K02026;K10118;K11078;K17312;K10228;K10238;K10119;K10234;K05814;K25069;K10237;K17245;K17330;K17246;K05773;K17322;K17242;K25068;K17313;K05815;K17323;K17239;K10201;K17331;K11075;K10189;K11079;K10202;K10241;K10015;K17238;K10194;K10233;K02050;K10109;K15772;K17316;K15771;K10121;K10198;K25088;K10001;…	Other	TIGR01253	thiP: thiamine/thiamine pyrophosphate ABC transporter, permease protein	N	---	---	---	Citrobacter_4149	---	---	---	---	Enterobacter_1450	---	---	Escherichia_61	---	---	---	Klebsiella_955	---	---	---	---	Serratia_49	---	---	---	---	ECK120026522	sgrR-sroA-thiBPQ	5	sgrR,sroA,thiB,thiP,thiQ	0	KPN_00066
centroid_0060	thiB	tbpA	thiamine ABC transporter substrate binding subunit	b0068	Y	Y	N	N	0	0	0	K02064	thiamine transport system substrate-binding protein	K02064;K02012;K02055;K11081;K11069;K15770;K02027;K02020;K08478;K10117	NA	TIGR01276	thiB: thiamin/thiamin pyrophosphate ABC transporter, thiamin/thiamin pyrophospate-binding protein	N	---	---	---	Citrobacter_4148	---	---	---	---	Enterobacter_1451	---	---	Escherichia_62	---	---	---	Klebsiella_956	---	---	---	---	Serratia_50	---	---	---	---	ECK120026522	sgrR-sroA-thiBPQ	5	sgrR,sroA,thiB,thiP,thiQ	0	KPN_00067
centroid_0061	sgrR	yabN	transcriptional regulator SgrR	b0069	Y	Y	N	N	0	0	0	K11925	SgrR family transcriptional regulator	K11925;K02035;K15580;K24709;K19226;K13889;K12368;K15584;K25103;K13893;K16326;K23775;K10973;K15974;K13641	NA	---	NA	N	---	---	---	Citrobacter_4147	---	---	---	---	Enterobacter_1452	---	---	Escherichia_63	---	---	---	Klebsiella_957	---	---	---	---	Serratia_51	---	---	---	---	ECK120026522	sgrR-sroA-thiBPQ	5	sgrR,sroA,thiB,thiP,thiQ	0	KPN_00068
centroid_0062	sgrS	---	glucose uptake inhibitor SgrT	b4577	Y	Y	N	N	0	0	0	NA	NA	NA	NA	---	NA	N	---	---	---	Citrobacter_4146	---	---	---	---	Enterobacter_1453	---	---	Escherichia_64	---	---	---	Klebsiella_958	---	---	---	---	Serratia_52	---	---	---	---	ECK125300378	sgrST-setA	3	sgrS,sgrT,setA	0	KPN_00069
centroid_0063	leuD	leuD	3-isopropylmalate dehydratase small subunit	b0071	Y	Y	N	N	0	0	0	K01704	3-isopropylmalate/(R)-2-methylmalate dehydratase small subunit [EC:4.2.1.33 4.2.1.35]	K01704;K01702;K16793;K20453;K01705;K17749;K21359;K01681;K17450;K20930;K20455;K22416	NA	TIGR00171	leuD: 3-isopropylmalate dehydratase, small subunit	N	---	---	---	Citrobacter_4141	---	---	---	---	Enterobacter_1456	---	---	Escherichia_66	---	---	---	Klebsiella_967	---	---	---	---	Serratia_55	---	---	---	---	ECK125141553	leuLABCD	5	leuL,leuA,leuB,leuC,leuD	0	KPN_00077
centroid_0064	leuC	leuC	3-isopropylmalate dehydratase large subunit	b0072	Y	Y	N	N	0	0	0	K01702	3-isopropylmalate dehydratase [EC:4.2.1.33]	K01702;K01703;K16792;K17749;K01705;K01681;K20452;K17450;K01682;K20455;K20930;K22416;K19095	NA	TIGR00170	leuC: 3-isopropylmalate dehydratase, large subunit	N	---	---	---	Citrobacter_4140	---	---	---	---	Enterobacter_1457	---	---	Escherichia_67	---	---	---	Klebsiella_968	---	---	---	---	Serratia_56	---	---	---	---	ECK125141553	leuLABCD	5	leuL,leuA,leuB,leuC,leuD	0	KPN_00078
centroid_0065	leuB	leuB	3-isopropylmalate dehydrogenase	b0073	Y	Y	N	N	0	0	0	K00052	3-isopropylmalate dehydrogenase [EC:1.1.1.85]	K00052;K21360;K07246;K10978;K17750;K00030;K05824;K17753;K00031;K18076;K21257	Other	TIGR00169	leuB: 3-isopropylmalate dehydrogenase	N	---	---	---	Citrobacter_4139	---	---	---	---	Enterobacter_1458	---	---	Escherichia_68	---	---	---	Klebsiella_969	---	---	---	---	Serratia_57	---	---	---	---	ECK125141553	leuLABCD	5	leuL,leuA,leuB,leuC,leuD	0	KPN_00079
centroid_0066	leuA	leuA	2-isopropylmalate synthase	b0074	Y	Y	N	N	0	0	0	K01649	2-isopropylmalate synthase [EC:2.3.3.13]	K01649;K09011;K15741;K15742;K10977;K02594;K05942;K01655;K21934;K01666;K17748;K01640;K18365;K12910;K01571;K18314;K01960;K01958;K20140;K03416;K08093	Other	TIGR00973	leuA_bact: 2-isopropylmalate synthase	N	---	---	---	Citrobacter_4138	---	---	---	---	Enterobacter_1459	---	---	Escherichia_69	---	---	---	Klebsiella_970	---	---	---	---	Serratia_58	---	---	---	---	ECK125141553	leuLABCD	5	leuL,leuA,leuB,leuC,leuD	0	KPN_00080
centroid_0067	leuL	---	leu operon leader peptide	b0075	N	N	N	N	0	0	0	K05806	leu operon leader peptide	K05806	Other	---	NA	N	---	---	---	---	---	---	---	---	---	---	---	Escherichia_70	---	---	---	---	---	---	---	---	---	---	---	---	---	ECK125141553	leuLABCD	5	leuL,leuA,leuB,leuC,leuD	0	---
centroid_0068	leuO	leuO	HTH-type transcriptional regulator LeuO	b0076	Y	Y	N	N	0	0	0	K05798	LysR family transcriptional regulator, transcriptional activator for leuABCD operon	K05798;K18297;K14657;K11921;K21900;K21703;K14057;K04761;K03576;K21959;K03566;K17737;K09681;K19338;K21757;K02623;K19624;K23773;K21711;K05817;K21755;K16516;K17850;K07592;K13928;K21699;K21960;K19242;K13634;K13636;K03717;K10918;K13794;K21698;K13635;K02521;K21645;K05596;K18900;K16135;K18927;K21756;K24082;K19735;K10972;K21742;K22879;K19618;K02019;K19555	Regulatory functions	---	NA	N	---	---	---	Citrobacter_4137	---	---	---	---	Enterobacter_1461	---	---	Escherichia_71	---	---	---	Klebsiella_973	---	---	---	---	Serratia_59	---	---	---	---	ECK125141551	leuO	1	leuO	0	KPN_00081
centroid_0069	ilvI	ilvI	acetolactate synthase 3 large subunit	b0077	Y	Y	N	N	0	0	0	K01652	acetolactate synthase I/II/III large subunit [EC:2.2.1.6]	K01652;K01608;K00158;K12253;K03852;K00156;K01576;K12261;K03336;K01577;K04103;K11259;K12673;K01568;K21431;K12732;K02551;K13039;K09459;K00179;K24393;K00175;K21416;K06034;K09722;K12410;K11381;K00174;K14759	Other	TIGR00118	acolac_lg: acetolactate synthase, large subunit, biosynthetic type	N	---	---	---	Citrobacter_4136	---	---	---	---	Enterobacter_1462	---	---	Escherichia_72	---	---	---	Klebsiella_974	---	---	---	---	Serratia_61	---	---	---	---	ECK120009174	ilvIH	2	ilvI,ilvH	0	KPN_00082
centroid_0070	ilvH	ilvH	acetolactate synthase small subunit	b0078	Y	Y	N	N	0	0	0	K01653	acetolactate synthase I/III small subunit [EC:2.2.1.6]	K01653;K11258;K01139;K06209;K03567;K04767;K00058;K04518	NA	TIGR00119	acolac_sm: acetolactate synthase, small subunit	N	---	---	---	Citrobacter_4135	---	---	---	---	Enterobacter_1463	---	---	Escherichia_73	---	---	---	Klebsiella_975	---	---	---	---	Serratia_62	---	---	---	---	ECK120009174	ilvIH	2	ilvI,ilvH	0	KPN_00083
centroid_0071	fruL	---	fruR/shl operon leader peptide	b0079	N	N	N	N	0	0	0	NA	NA	NA	NA	---	NA	N	---	---	---	---	---	---	---	---	---	---	---	Escherichia_74	---	---	---	---	---	---	---	---	---	---	---	---	---	---	---	---	---	0	---
centroid_0072	cra	fruR	catabolite repressor/activator	b0080	Y	Y	N	N	0	0	0	K03435	LacI family transcriptional regulator, fructose operon transcriptional repressor	K03435;K03484;K02529;K05499;K03604;K02525;K06145;K16136;K03487;K02103;K17640;K03485;K06146;K10439;K23508;K17213;K12113;K02058;K17202;K17208;K10546;K11930;K23545;K10543;K10552;K10549;K10540;K10559;K18294;K07727;K22299;K09017	Regulatory functions	TIGR02417	fruct_sucro_rep: D-fructose-responsive transcription factor	N	---	---	---	Citrobacter_4134	---	---	---	---	Enterobacter_1464	---	---	Escherichia_75	---	---	---	Klebsiella_976	---	---	---	---	Serratia_63	---	---	---	---	ECK120026525	cra	1	cra	0	KPN_00084
centroid_0073	mraZ	yabB	cell division protein MraZ	b0081	Y	Y	N	N	0	0	0	K03925	MraZ protein	K03925	NA	TIGR00242	TIGR00242: division/cell wall cluster transcriptional repressor MraZ	N	---	---	---	Citrobacter_4133	---	---	---	---	Enterobacter_1465	---	---	Escherichia_76	---	---	---	Klebsiella_977	---	---	---	---	Serratia_65	---	---	---	---	---	mraZ-rsmH-ftsLI-murEF-mraY-murD-ftsW-murGC-ddlB-ftsQAZ-lpxC	16	mraZ,rsmH,ftsL,ftsI,murE,murF,mraY,murD,ftsW,murG,murC,ddlB,ftsQ,ftsA,ftsZ,lpxC	0	KPN_00085
centroid_0074	rsmH	mraW	16S rRNA (cytosine(1402)-N(4))-methyltransferase RsmH	b0082	Y	Y	N	N	0	0	0	K03438	16S rRNA (cytosine1402-N4)-methyltransferase [EC:2.1.1.199]	K03438;K23095;K00570;K03500;K13623;K03183;K07755	Other	TIGR00006	TIGR00006: 16S rRNA (cytosine(1402)-N(4))-methyltransferase	Y	ECK0083	1	rsmH	Citrobacter_4132	---	---	---	---	Enterobacter_1466	---	---	Escherichia_77	---	---	---	Klebsiella_978	---	---	---	---	Serratia_66	---	---	---	---	---	mraZ-rsmH-ftsLI-murEF-mraY-murD-ftsW-murGC-ddlB-ftsQAZ-lpxC	16	mraZ,rsmH,ftsL,ftsI,murE,murF,mraY,murD,ftsW,murG,murC,ddlB,ftsQ,ftsA,ftsZ,lpxC	0	KPN_00086
centroid_0075	ftsL	ftsL	Cell division protein FtsL	b0083	Y	Y	N	N	0	0	0	K03586	cell division protein FtsL	K03586	Other	TIGR02209	ftsL_broad: cell division protein FtsL	Y	ECK0084	5	ftsL	Citrobacter_4131	---	---	---	---	Enterobacter_1467	---	---	Escherichia_78	---	---	---	Klebsiella_979	---	---	---	---	Serratia_67	---	---	---	---	---	mraZ-rsmH-ftsLI-murEF-mraY-murD-ftsW-murGC-ddlB-ftsQAZ-lpxC	16	mraZ,rsmH,ftsL,ftsI,murE,murF,mraY,murD,ftsW,murG,murC,ddlB,ftsQ,ftsA,ftsZ,lpxC	0	KPN_00087
centroid_0076	ftsI	ftsI	peptidoglycan glycosyltransferase FtsI	b0084	Y	Y	N	N	0	0	0	K03587	cell division protein FtsI (penicillin-binding protein 3) [EC:3.4.16.4]	K03587;K08384;K05515;K08724;K21467;K05364;K12556;K21465;K12552;K21468;K18149;K00687;K05366;K23657;K05367;K02545;K12555;K21464;K21466;K18770;K05365;K12553;K03693;K01928	Other	---	NA	Y	ECK0085	5	ftsI	Citrobacter_4130	---	---	---	---	Enterobacter_1468	---	---	Escherichia_79	---	---	---	Klebsiella_980	---	---	---	---	Serratia_68	---	---	---	---	---	mraZ-rsmH-ftsLI-murEF-mraY-murD-ftsW-murGC-ddlB-ftsQAZ-lpxC	16	mraZ,rsmH,ftsL,ftsI,murE,murF,mraY,murD,ftsW,murG,murC,ddlB,ftsQ,ftsA,ftsZ,lpxC	0	KPN_00088
centroid_0077	murE	murE	UDP-N-acetylmuramoyl-L-alanyl-D-glutamate--2, 6-diaminopimelate ligase	b0085	Y	Y	N	N	0	0	0	K01928	UDP-N-acetylmuramoyl-L-alanyl-D-glutamate--2,6-diaminopimelate ligase [EC:6.3.2.13]	K01928;K15792;K05362;K01929;K01925;K01924;K23169;K03802;K01798;K23393;K02558;K11754;K24102;K21612;K20457;K01930;K06915	Other	TIGR01085	murE: UDP-N-acetylmuramyl-tripeptide synthetase	Y	ECK0086	5	murE	Citrobacter_4129	---	---	---	---	Enterobacter_1469	---	---	Escherichia_80	---	---	---	Klebsiella_981	---	---	---	---	Serratia_69	---	---	---	---	---	mraZ-rsmH-ftsLI-murEF-mraY-murD-ftsW-murGC-ddlB-ftsQAZ-lpxC	16	mraZ,rsmH,ftsL,ftsI,murE,murF,mraY,murD,ftsW,murG,murC,ddlB,ftsQ,ftsA,ftsZ,lpxC	0	KPN_00089
centroid_0078	murF	murF	UDP-N-acetylmuramoyl-tripeptide--D-alanyl-D- alanine ligase	b0086	Y	Y	N	N	0	0	0	K01929	UDP-N-acetylmuramoyl-tripeptide--D-alanyl-D-alanine ligase [EC:6.3.2.10]	K01929;K15792;K01798;K01928;K01925;K01924;K23169;K02558;K23393;K05362;K21612;K03802;K11754;K24102	Other	TIGR01143	murF: UDP-N-acetylmuramoyl-tripeptide--D-alanyl-D-alanine ligase	Y	ECK0087	4	murF	Citrobacter_4128	---	---	---	---	Enterobacter_1470	---	---	Escherichia_81	---	---	---	Klebsiella_982	---	---	---	---	Serratia_70	---	---	---	---	---	mraZ-rsmH-ftsLI-murEF-mraY-murD-ftsW-murGC-ddlB-ftsQAZ-lpxC	16	mraZ,rsmH,ftsL,ftsI,murE,murF,mraY,murD,ftsW,murG,murC,ddlB,ftsQ,ftsA,ftsZ,lpxC	0	KPN_00090
centroid_0079	mraY	mraY	Phospho-N-acetylmuramoyl-pentapeptide- transferase	b0087	Y	Y	N	N	0	0	0	K01000	phospho-N-acetylmuramoyl-pentapeptide-transferase [EC:2.7.8.13]	K01000;K02851;K13007;K01001;K13292	Other	TIGR00445	mraY: phospho-N-acetylmuramoyl-pentapeptide-transferase	Y	ECK0088	4	mraY	Citrobacter_4127	---	---	---	---	Enterobacter_1471	---	---	Escherichia_82	---	---	---	Klebsiella_983	---	---	---	---	Serratia_71	---	---	---	---	---	mraZ-rsmH-ftsLI-murEF-mraY-murD-ftsW-murGC-ddlB-ftsQAZ-lpxC	16	mraZ,rsmH,ftsL,ftsI,murE,murF,mraY,murD,ftsW,murG,murC,ddlB,ftsQ,ftsA,ftsZ,lpxC	0	KPN_00091
centroid_0080	murD	murD	UDP-N-acetylmuramoylalanine--D-glutamate ligase	b0088	Y	Y	N	N	0	0	0	K01925	UDP-N-acetylmuramoylalanine--D-glutamate ligase [EC:6.3.2.9]	K01925;K23169;K01924;K01929;K01928;K15792;K02558;K05362;K01798;K03802;K23393;K21612;K24102;K11754;K02293;K04517;K20457;K17722;K05556;K24866;K00008;K15022;K16182;K00001	Other	TIGR01087	murD: UDP-N-acetylmuramoylalanine--D-glutamate ligase	Y	ECK0089	5	murD	Citrobacter_4126	---	---	---	---	Enterobacter_1472	---	---	Escherichia_83	---	---	---	Klebsiella_984	---	---	---	---	Serratia_72	---	---	---	---	---	mraZ-rsmH-ftsLI-murEF-mraY-murD-ftsW-murGC-ddlB-ftsQAZ-lpxC	16	mraZ,rsmH,ftsL,ftsI,murE,murF,mraY,murD,ftsW,murG,murC,ddlB,ftsQ,ftsA,ftsZ,lpxC	0	KPN_00092
centroid_0081	ftsW	ftsW	cell division protein FtsW	b0089	Y	Y	N	N	0	0	0	K03588	cell division protein FtsW	K03588;K05837;K12654;K20972;K19621;K01992	Other	TIGR02614	ftsW: cell division protein FtsW	Y	ECK0090	5	ftsW	Citrobacter_4125	---	---	---	---	Enterobacter_1473	---	---	Escherichia_84	---	---	---	Klebsiella_985	---	---	---	---	Serratia_73	---	---	---	---	---	mraZ-rsmH-ftsLI-murEF-mraY-murD-ftsW-murGC-ddlB-ftsQAZ-lpxC	16	mraZ,rsmH,ftsL,ftsI,murE,murF,mraY,murD,ftsW,murG,murC,ddlB,ftsQ,ftsA,ftsZ,lpxC	0	KPN_00093
centroid_0082	murG	murG	undecaprenyldiphospho-muramoylpentapeptide beta-N-acetylglucosaminyltransferase	b0090	Y	Y	N	N	0	0	0	K02563	UDP-N-acetylglucosamine--N-acetylmuramyl-(pentapeptide) pyrophosphoryl-undecaprenol N-acetylglucosamine transferase [EC:2.4.1.227]	K02563;K03429;K03715;K15897;K09726;K00754;K05841;K16444;K18101;K12583;K14375;K14596;K17249;K04940;K22491;K19002;K02527	Other	TIGR01133	murG: undecaprenyldiphospho-muramoylpentapeptide beta-N-acetylglucosaminyltransferase	Y	ECK0091	5	murG	Citrobacter_4124	---	---	---	---	Enterobacter_1474	---	---	Escherichia_85	---	---	---	Klebsiella_986	---	---	---	---	Serratia_74	---	---	---	---	---	mraZ-rsmH-ftsLI-murEF-mraY-murD-ftsW-murGC-ddlB-ftsQAZ-lpxC	16	mraZ,rsmH,ftsL,ftsI,murE,murF,mraY,murD,ftsW,murG,murC,ddlB,ftsQ,ftsA,ftsZ,lpxC	0	KPN_00094
centroid_0083	murC	---	UDP-N-acetylmuramate--L-alanine ligase	b0091	Y	Y	N	N	0	0	0	K01924	UDP-N-acetylmuramate--alanine ligase [EC:6.3.2.8]	K01924;K02558;K01925;K01929;K01928;K23169;K15792;K01921;K05362;K23393;K03802;K11754;K21612;K01798;K24102;K20457;K08319;K01930;K01932;K03609;K15016	Other	TIGR01082	murC: UDP-N-acetylmuramate--L-alanine ligase	Y	ECK0092	5	murC	Citrobacter_4123	---	---	---	---	Enterobacter_1475	---	---	Escherichia_86	---	---	---	Klebsiella_987	---	---	---	---	Serratia_75	---	---	---	---	---	mraZ-rsmH-ftsLI-murEF-mraY-murD-ftsW-murGC-ddlB-ftsQAZ-lpxC	16	mraZ,rsmH,ftsL,ftsI,murE,murF,mraY,murD,ftsW,murG,murC,ddlB,ftsQ,ftsA,ftsZ,lpxC	0	---
centroid_0084	ddlB	ddl	D-alanine--D-alanine ligase	b0092	Y	Y	N	N	0	0	0	K01921	D-alanine-D-alanine ligase [EC:6.3.2.4]	K01921;K18856;K15739;K05844;K01955;K06914;K03802;K01959;K01961;K01965;K11263;K16181;K01968;K14940;K05827;K00075;K17810;K01589;K20141;K01945;K15740;K01964;K01266;K13777;K16601;K18603;K08289;K19412;K11808;K16610;K01958;K06913;K16582;K16604;K14541	Other	TIGR01205	D_ala_D_alaTIGR: D-alanine--D-alanine ligase	Y	ECK0093	1	ddlB	Citrobacter_4122	---	---	---	---	Enterobacter_1476	---	---	Escherichia_87	---	---	---	Klebsiella_988	---	---	---	---	Serratia_76	---	---	---	---	---	mraZ-rsmH-ftsLI-murEF-mraY-murD-ftsW-murGC-ddlB-ftsQAZ-lpxC	16	mraZ,rsmH,ftsL,ftsI,murE,murF,mraY,murD,ftsW,murG,murC,ddlB,ftsQ,ftsA,ftsZ,lpxC	0	KPN_00096
centroid_0085	ftsQ	ftsQ	cell division protein FtsQ	b0093	Y	Y	N	N	0	0	0	K03589	cell division protein FtsQ	K03589	NA	---	NA	Y	ECK0094	5	ftsQ	Citrobacter_4121	---	---	---	---	Enterobacter_1477	---	---	Escherichia_88	---	---	---	Klebsiella_989	---	---	---	---	Serratia_77	---	---	---	---	---	mraZ-rsmH-ftsLI-murEF-mraY-murD-ftsW-murGC-ddlB-ftsQAZ-lpxC	16	mraZ,rsmH,ftsL,ftsI,murE,murF,mraY,murD,ftsW,murG,murC,ddlB,ftsQ,ftsA,ftsZ,lpxC	0	KPN_00097
centroid_0086	ftsA	ftsA	cell division protein FtsA	b0094	Y	Y	N	N	0	0	0	K03590	cell division protein FtsA	K03590;K02662;K03569;K18640;K04024;K04046;K04045;K04043;K04044;K09491;K04019;K01524;K12279;K03283;K09490;K16615;K11400	Other	TIGR01174	ftsA: cell division protein FtsA	Y	ECK0095	5	ftsA	Citrobacter_4120	---	---	---	---	Enterobacter_1478	---	---	Escherichia_89	---	---	---	Klebsiella_990	---	---	---	---	Serratia_78	---	---	---	---	---	mraZ-rsmH-ftsLI-murEF-mraY-murD-ftsW-murGC-ddlB-ftsQAZ-lpxC	16	mraZ,rsmH,ftsL,ftsI,murE,murF,mraY,murD,ftsW,murG,murC,ddlB,ftsQ,ftsA,ftsZ,lpxC	0	KPN_00098
centroid_0087	ftsZ	ftsZ	cell division protein FtsZ	b0095	Y	Y	N	N	0	0	0	K03531	cell division protein FtsZ	K03531;K22222	Other	TIGR00065	ftsZ: cell division protein FtsZ	Y	ECK0096	5	ftsZ	Citrobacter_4119	---	---	---	---	Enterobacter_1479	---	---	Escherichia_90	---	---	---	Klebsiella_991	---	---	---	---	Serratia_79	---	---	---	---	---	mraZ-rsmH-ftsLI-murEF-mraY-murD-ftsW-murGC-ddlB-ftsQAZ-lpxC	16	mraZ,rsmH,ftsL,ftsI,murE,murF,mraY,murD,ftsW,murG,murC,ddlB,ftsQ,ftsA,ftsZ,lpxC	0	KPN_00099
centroid_0088	lpxC	lpxC	UDP-3-O-acyl-N-acetylglucosamine deacetylase	b0096	Y	Y	N	Y	0	0	0	K02535	UDP-3-O-[3-hydroxymyristoyl] N-acetylglucosamine deacetylase [EC:3.5.1.108]	K02535;K16363;K16225	Cell Envelope	TIGR00325	lpxC: UDP-3-O-[3-hydroxymyristoyl] N-acetylglucosamine deacetylase	Y	ECK0097	4	lpxC	Citrobacter_4118	---	---	77.303_VFG013414(gi:148826244)	---	Enterobacter_1480	77.632_VFG013412(gb|NP_439302)	---	Escherichia_91	---	77.303_VFG013414(gi:148826244)	---	Klebsiella_992	---	---	77.632_VFG013412(gb|NP_439302)	---	Serratia_80	---	---	75.329_VFG013412(gb|NP_439302)	---	---	mraZ-rsmH-ftsLI-murEF-mraY-murD-ftsW-murGC-ddlB-ftsQAZ-lpxC	16	mraZ,rsmH,ftsL,ftsI,murE,murF,mraY,murD,ftsW,murG,murC,ddlB,ftsQ,ftsA,ftsZ,lpxC	0	KPN_00100
centroid_0089	secM	yacA	Secretion monitor precursor	b0097	Y	Y	N	N	0	0	0	K13301	secretion monitor	K13301	Other	---	NA	Y	ECK0098	3	secM	Citrobacter_4117	---	---	---	---	Enterobacter_1481	---	---	Escherichia_92	---	---	---	Klebsiella_993	---	---	---	---	Serratia_82	---	---	---	---	ECK120009022	secMA-mutT	3	secM,secA,mutT	0	KPN_00101
centroid_0090	secA	secA	preprotein translocase subunit SecA	b0098	Y	Y	N	N	0	0	0	K03070	preprotein translocase subunit SecA [EC:7.4.2.8]	K03070;K07039;K09858;K03654;K19789;K20096;K10901	Other	TIGR00963	secA: preprotein translocase, SecA subunit	Y	ECK0099	5	secA	Citrobacter_4116	---	---	---	---	Enterobacter_1482	---	---	Escherichia_93	---	---	---	Klebsiella_994	---	---	---	---	Serratia_83	---	---	---	---	ECK120009022	secMA-mutT	3	secM,secA,mutT	0	KPN_00102
centroid_0091	mutT	mutT	8-oxo-dGTP diphosphatase	b0099	Y	Y	N	N	0	0	0	K08320	(d)CTP diphosphatase [EC:3.6.1.65]	K08320;K03574;K08311;K12944;K01515;K01518;K12152;K18445;K08310;K17816;K23258;K08312;K03426;K13522;K17879;K01554;K13987;K17817;K16855;K07766;K03207;K18665;K12629;K12613;K13988;K20986;K19965;K03826;K01823;K18447;K03575;K18453;K14397;K06181;K12945	Other	TIGR00586	mutt: mutator mutT protein	N	---	---	---	Citrobacter_4115	---	---	---	---	Enterobacter_1483	---	---	Escherichia_94	---	---	---	Klebsiella_995	---	---	---	---	Serratia_84	---	---	---	---	ECK120009022	secMA-mutT	3	secM,secA,mutT	0	KPN_00103
centroid_0092	yacG	yacG	DNA gyrase inhibitor YacG	b0101	Y	Y	N	N	0	0	0	K09862	uncharacterized protein	K09862;K19779	Other	---	NA	N	---	---	---	Citrobacter_4114	---	---	---	---	Enterobacter_1484	---	---	Escherichia_95	---	---	---	Klebsiella_996	---	---	---	---	Serratia_85	---	---	---	---	ECK120026527	coaE-zapD-yacG	3	coaE,zapD,yacG	1	KPN_00104
centroid_0093	zapD	yacF	Z ring-associated protein D	b0102	Y	Y	Y	N	1	0	1	K18778	cell division protein ZapD	K18778;K23368	NA	---	NA	N	---	---	---	Citrobacter_4113	---	---	---	---	Enterobacter_1485	---	---	Escherichia_96	C_RS00570	---	---	Klebsiella_997	---	---	---	---	Serratia_86	---	---	---	---	ECK120026527	coaE-zapD-yacG	3	coaE,zapD,yacG	1	KPN_00105
centroid_0094	coaE	coaE	dephospho-CoA kinase	b0103	Y	Y	N	N	0	0	0	K00859	dephospho-CoA kinase [EC:2.7.1.24]	K00859;K02318;K10353;K00945;K00851;K06958;K00891;K15519;K00943;K02450;K07321;K07028;K05774;K01552;K00876;K07588;K00860;K05715;K16786;K05961;K13829;K15518	Biosynthesis of cofactors, prosthetic groups, & carriers	TIGR00152	TIGR00152: dephospho-CoA kinase	Y	ECK0103	4	coaE	Citrobacter_4112	---	---	---	---	Enterobacter_1486	---	---	Escherichia_97	---	---	---	Klebsiella_998	---	---	---	---	Serratia_87	---	---	---	---	ECK120026527	coaE-zapD-yacG	3	coaE,zapD,yacG	1	KPN_00106
centroid_0095	guaC	guaC	GMP reductase	b0104	Y	Y	N	N	0	0	0	K00364	GMP reductase [EC:1.7.1.7]	K00364;K00088;K22083;K16423;K01788;K07181;K00101;K15054;K17828	Other	TIGR01305	GMP_reduct_1: guanosine monophosphate reductase	N	---	---	---	Citrobacter_4111	---	---	---	---	Enterobacter_1487	---	---	Escherichia_98	---	---	---	Klebsiella_999	---	---	---	---	Serratia_88	---	---	---	---	ECK120021221	guaC	1	guaC	0	KPN_00107
centroid_0096	hofC	---	protein transport protein HofC	b0106	Y	Y	N	Y	0	0	0	K02505	protein transport protein HofC	K02505;K02653;K02455;K12278;K02244;K10934;K07333;K12510;K12511;K02574	NA	---	NA	N	---	---	---	Citrobacter_4110	---	---	---	---	Enterobacter_1488	---	---	Escherichia_99	---	99.5_VFG046044	---	Klebsiella_1000	---	---	---	---	Serratia_89	---	---	---	---	ECK120026528	ppdD-hofBC	3	ppdD,hofB,hofC	0	---
centroid_0097	hofB	---	Type II traffic warden ATPase	b0107	Y	Y	N	Y	0	0	0	K02504	protein transport protein HofB	K02504;K02652;K02454;K12276;K02243;K02669;K10965;K12203;K02670;K07332;K02283;K20527;K03196;K02282;K12083;K12283;K19036;K02450;K14326;K07012;K03581;K06390;K02404;K03556;K11127;K06915;K18230;K17408;K11701;K07133;K19783;K06917;K19789;K06662;K10413;K00942;K15497;K13338;K03112;K00791;K03724;K10844;K10742;K09384;K15255;K03546;K17680;K03544;K12272;K21440	NA	---	NA	N	---	---	---	Citrobacter_4109	---	---	76.906_VFG042799(gi:15799791)	---	Enterobacter_1489	---	---	Escherichia_100	---	99.566_VFG045984	---	Klebsiella_1001	---	---	---	---	Serratia_90	---	---	---	---	ECK120026528	ppdD-hofBC	3	ppdD,hofB,hofC	0	---
centroid_0098	ppdD	---	prepilin peptidase-dependent pilin	b0108	Y	Y	N	Y	0	0	0	K02682	prepilin peptidase dependent protein D	K02682;K02650;K02655;K02456;K08084;K08085;K10925;K02679;K10924;K02457;K02245;K10926;K02459;K02246;K12285;K10927;K02458;K10930;K02672;K02681;K02680;K02247;K02671;K10931;K02248	NA	TIGR02532	IV_pilin_GFxxxE: prepilin-type N-terminal cleavage/methylation domain	N	---	---	---	Citrobacter_4108	---	---	89.51_VFG045972	---	Enterobacter_1490	82.639_VFG045972	---	Escherichia_101	---	100_VFG045936	---	Klebsiella_1002	---	---	87.943_VFG045955	---	Serratia_91	---	---	---	---	ECK120026528	ppdD-hofBC	3	ppdD,hofB,hofC	0	---
centroid_0099	nadC	nadC	Nicotinate-nucleotide pyrophosphorylase [carboxylating]	b0109	Y	Y	N	N	0	0	0	K00767	nicotinate-nucleotide pyrophosphorylase (carboxylating) [EC:2.4.2.19]	K00767;K03813;K01609;K00763;K00088;K02777;K02005;K16180;K00278;K01783;K11003;K08093;K00788	Biosynthesis of cofactors, prosthetic groups, & carriers	TIGR00078	nadC: nicotinate-nucleotide diphosphorylase (carboxylating)	N	---	---	---	Citrobacter_4107	---	---	---	---	Enterobacter_1491	---	---	Escherichia_102	---	---	---	Klebsiella_1003	---	---	---	---	Serratia_92	---	---	---	---	ECK120026529	nadC	1	nadC	0	KPN_00111
centroid_0100	ampD	ampD	1,6-anhydro-N-acetylmuramyl-L-alanine amidase AmpD	b0110	Y	Y	N	N	0	0	0	K03806	N-acetyl-anhydromuramoyl-L-alanine amidase [EC:3.5.1.28]	K03806;K11066;K01447	Other	---	NA	N	---	---	---	Citrobacter_4106	---	---	---	---	Enterobacter_1492	---	---	Escherichia_103	---	---	---	Klebsiella_1004	---	---	---	---	Serratia_93	---	---	---	---	ECK120009427	ampDE	2	ampD,ampE	0	KPN_00112
centroid_0101	ampE	ampE	beta-lactamase regulator AmpE	b0111	Y	Y	N	N	0	0	0	K03807	AmpE protein	K03807;K02227;K02225;K00703;K03606;K16052	NA	---	NA	N	---	---	---	Citrobacter_4105	---	---	---	---	Enterobacter_1493	---	---	Escherichia_104	---	---	---	Klebsiella_1005	---	---	---	---	Serratia_94	---	---	---	---	ECK120009427	ampDE	2	ampD,ampE	0	KPN_00113
centroid_0102	aroP	aroP	General aromatic amino acid permease	b0112	Y	Y	N	N	0	0	0	K11734	aromatic amino acid transport protein AroP	K11734;K11732;K03293;K11737;K16234;K11735;K02205;K11736;K11738;K16237;K16235;K16261;K11733;K16236;K03294;K16238;K16263;K13866;K19540;K20265;K14052;K13863;K03759;K13864;K13871;K13865;K03758;K13872;K13868;K13869;K03756;K13870;K13781;K03757;K13780;K06296	Other	---	NA	N	---	---	---	Citrobacter_4102	---	---	---	---	Enterobacter_1496	---	---	Escherichia_105	---	---	---	Klebsiella_1008	---	---	---	---	Serratia_3484	---	---	---	Serratia_2243;Serratia_3484	ECK120009205	aroP	1	aroP	0	KPN_00116
centroid_0103	pdhR	pdhR	pyruvate dehydrogenase complex transcriptional repressor PdhR	b0113	Y	Y	N	N	0	0	0	K14348	GntR family transcriptional regulator, L-lactate dehydrogenase operon regulator	K14348;K05799;K11474;K13637;K19776;K22104;K19775;K24967;K03710;K02103;K23466;K22293;K02043;K10711;K03603;K00375;K11922;K18907;K05836;K24966;K03492;K24969;K11475;K03482;K07978;K03489;K07979;K13654;K03486;K11476;K15735;K24968;K02436;K06075;K02081;K21727;K02444;K22489;K03436;K02430;K22296;K22103;K03709;K23015;K23239;K06608;K18909;K03712;K03892;K10123;K13771;K02468;K15973;K23775;K10914	Regulatory functions	---	NA	N	---	---	---	Citrobacter_4101	---	---	---	---	Enterobacter_1497	---	---	Escherichia_106	---	---	---	Klebsiella_1009	---	---	---	---	Serratia_3483	---	---	---	---	---	pdhR-aceEF-lpd	4	pdhR,aceE,aceF,lpd	2	KPN_00117
centroid_0104	aceE	aceE	Pyruvate dehydrogenase E1 component	b0114	Y	Y	Y	N	1	0	3	K00163	pyruvate dehydrogenase E1 component [EC:1.2.4.1]	K00163;K00615;K17100;K01662	NA	TIGR00759	aceE: pyruvate dehydrogenase (acetyl-transferring), homodimeric type	N	---	---	---	Citrobacter_4100	CUC46_00605	CUC46_RS00585	---	---	Enterobacter_1498	---	---	Escherichia_107	C_RS00670	---	---	Klebsiella_1010	---	---	---	---	Serratia_3482	BVG96_16890	BVG96_RS16885	---	---	---	pdhR-aceEF-lpd	4	pdhR,aceE,aceF,lpd	2	KPN_00118
centroid_0105	aceF	aceF	pyruvate dehydrogenase complex dihydrolipoyllysine-residue acetyltransferase	b0115	Y	Y	N	N	0	0	0	K00627	pyruvate dehydrogenase E2 component (dihydrolipoamide acetyltransferase) [EC:2.3.1.12]	K00627;K09699;K00658;K13997;K11381;K01965;K11263;K01968;K01958;K01616;K02005;K20140;K14541;K23351;K13408;K11003;K21135;K13888;K17490;K18605;K18306;K01960;K15037;K02022;K13777;K24950;K12537;K02160;K18990;K01571;K19271;K19595;K01941;K15727;K00346;K03585;K03543;K12542;K21137;K21136;K19291;K20345;K15548;K11262;K02414;K01993;K19678;K02437;K15549;K15732;K19586;K18302;K12809;K20047;K05746;K12532;K02777;…	Other	TIGR01348	PDHac_trf_long: dihydrolipoyllysine-residue acetyltransferase	Y	ECK0114	2	aceF	Citrobacter_4099	---	---	---	---	Enterobacter_1499	---	---	Escherichia_108	---	---	---	Klebsiella_1011	---	---	---	---	Serratia_3481	---	---	---	---	---	pdhR-aceEF-lpd	4	pdhR,aceE,aceF,lpd	2	KPN_00119
centroid_0106	lpd	lpdA	Dihydrolipoyl dehydrogenase	b0116	Y	Y	Y	N	1	0	3	K00382	dihydrolipoamide dehydrogenase [EC:1.8.1.4]	K00382;K00520;K17883;K21739;K00383;K23842;K00322;K23076;K22182;K17870;K04283;K18367;K22364;K03423;K00529;K00384;K05910;K22745;K00362;K21567;K10797;K17722;K12265;K22747;K18249;K08255;K22549;K18227;K00266;K05297;K12527;K21738;K18359;K00360;K03885;K17869;K00302;K08232;K22345;K03387;K00219;K17872;K20202;K17877;K18559;K03388;K24426;K21833;K24245;K15022;K17830;K21677;K18088;K18090;K00244;K04727;K00313;…	Other	TIGR01350	lipoamide_DH: dihydrolipoyl dehydrogenase	Y	ECK0115	2	lpd	Citrobacter_4098	CUC46_00615	CUC46_RS00595	---	---	Enterobacter_1500	---	---	Escherichia_109	C_RS00680	---	---	Klebsiella_1012	---	---	---	---	Serratia_3480	BVG96_16880	BVG96_RS16875	---	---	---	pdhR-aceEF-lpd	4	pdhR,aceE,aceF,lpd	2	KPN_00120
centroid_0107	yacH	yacH	DUF3300 domain-containing protein	b0117	Y	N	N	N	0	0	0	K04149	histamine receptor H1	K04149;K08941;K04849;K07631	NA	---	NA	N	---	---	---	Citrobacter_4095	---	---	---	---	Enterobacter_1503	---	---	Escherichia_110	---	---	---	Klebsiella_1015	---	---	---	---	---	---	---	---	---	ECK120020483	yacH	1	yacH	0	KPN_00123
centroid_0108	acnB	acnB	bifunctional aconitate hydratase 2/2-methylisocitrate dehydratase	b0118	Y	Y	Y	N	1	0	1	K01682	aconitate hydratase 2 / 2-methylisocitrate dehydratase [EC:4.2.1.3 4.2.1.99]	K01682;K01703;K16792;K20452;K01705;K01702;K01681;K17749;K17450;K05865;K20455;K05989	Energy Metabolism	TIGR00117	acnB: aconitate hydratase 2	N	---	---	---	Citrobacter_4094	---	---	---	---	Enterobacter_1504	---	---	Escherichia_111	---	---	Escherichia_111;Escherichia_11725	Klebsiella_1017	---	---	---	---	Serratia_3479	BVG96_16875	BVG96_RS16870	---	---	ECK120009828	acnB	1	acnB	1	KPN_00124
centroid_0109	yacL	yacL	Uncharacterised protein	b0119	Y	Y	N	N	0	0	0	K09910	uncharacterized protein	K09910	NA	---	NA	N	---	---	---	Citrobacter_4093	---	---	---	---	Enterobacter_1505	---	---	Escherichia_112	---	---	---	Klebsiella_1018	---	---	---	---	Serratia_3478	---	---	---	---	ECK120026530	yacL	1	yacL	0	KPN_00125
centroid_0110	speD	speD	adenosylmethionine decarboxylase	b0120	Y	N	N	N	0	0	0	K01611	S-adenosylmethionine decarboxylase [EC:4.1.1.50]	K01611;K17521;K13844	Other	TIGR03331	SAM_DCase_Eco: S-adenosylmethionine decarboxylase proenzyme	N	---	---	---	---	---	---	---	---	Enterobacter_1506	---	---	Escherichia_113	---	---	---	Klebsiella_1019	---	---	---	---	Serratia_3477	---	---	---	---	ECK120009547	yacC-speED	3	yacC,speE,speD	0	KPN_00126
centroid_0111	speE	speE	polyamine aminopropyltransferase	b0121	Y	N	N	N	0	0	0	K00797	spermidine synthase [EC:2.5.1.16]	K00797;K24034;K18787;K05353;K00802;K15256;K06983;K18534;K00570;K22857;K02528;K15954;K00574;K24666;K00564;K18162;K22545;K15958;K02302;K00561;K02169;K04793;K07317	NA	TIGR00417	speE: spermidine synthase	N	---	---	---	---	---	---	---	---	Enterobacter_1507	---	---	Escherichia_114	---	---	---	Klebsiella_1020	---	---	---	---	Serratia_3476	---	---	---	---	ECK120009547	yacC-speED	3	yacC,speE,speD	0	KPN_00127
centroid_0112	yacC	yacC	hypothetical protein	b0122	Y	Y	N	N	0	0	0	K02465	general secretion pathway protein S	K02465	NA	---	NA	Y	ECK0121	1	yacC	Citrobacter_4092	---	---	---	---	Enterobacter_1508	---	---	Escherichia_115	---	---	---	Klebsiella_1023	---	---	---	---	Serratia_3475	---	---	---	---	ECK120009547	yacC-speED	3	yacC,speE,speD	0	KPN_00130
centroid_0113	cueO	cueO	multicopper oxidase	b0123	Y	Y	N	N	0	0	0	K14588	blue copper oxidase	K14588;K04753;K06324;K08100;K00421;K20219;K00423;K22552;K22348;K19791;K22350;K00368;K05909;K14735;K16614;K13624	Other	---	NA	N	---	---	---	Citrobacter_4091	---	---	---	---	Enterobacter_4803	---	---	Escherichia_116	---	---	---	Klebsiella_1024	---	---	---	---	Serratia_3474	---	---	---	---	ECK120010915	cueO	1	cueO	0	KPN_00131
centroid_0114	gcd	gcd	glucose/quinate/shikimate family membrane-bound PQQ-dependent dehydrogenase	b0124	Y	N	N	N	0	0	0	K00117	quinoprotein glucose dehydrogenase [EC:1.1.5.2]	K00117;K05358;K00114;K17760;K23995;K21676;K22473;K20936;K14028;K05889;K20937;K17713;K23562;K08852;K02674;K24131;K14205;K18814;K21908;K05770;K00142;K07778	NA	TIGR03074	PQQ_membr_DH: membrane-bound PQQ-dependent dehydrogenase, glucose/quinate/shikimate family	N	---	---	---	---	---	---	---	---	Enterobacter_1509	---	---	Escherichia_117	---	---	---	Klebsiella_1025	---	---	---	---	Serratia_2505	---	---	---	---	ECK120009178	gcd	1	gcd	0	KPN_00132
centroid_0115	hpt	hpt	hypoxanthine phosphoribosyltransferase	b0125	Y	Y	N	N	0	0	0	K15780	bifunctional protein TilS/HprT [EC:6.3.4.19 2.4.2.8]	K15780;K00760;K24196;K07101;K02825;K00769;K02242;K00948;K00762;K09685;K00761;K00759;K03816;K00764	Other	TIGR01203	HGPRTase: hypoxanthine phosphoribosyltransferase	N	---	---	---	Citrobacter_4089	---	---	---	---	Enterobacter_1510	---	---	Escherichia_118	---	---	---	Klebsiella_1027	---	---	---	---	Serratia_3473	---	---	---	---	ECK120010904	hpt	1	hpt	0	KPN_00133
centroid_0116	can	yadF	carbonate dehydratase	b0126	Y	Y	N	N	0	0	0	K01673	carbonic anhydrase [EC:4.2.1.1]	K01673;K22576;K20499	Other	---	NA	Y	ECK0125	5	can	Citrobacter_4088	---	---	---	---	Enterobacter_1511	---	---	Escherichia_119	---	---	---	Klebsiella_1028	---	---	---	---	Serratia_3472	---	---	---	---	ECK120021196	can	1	can	0	KPN_00134
centroid_0117	yadG	yadG	ABC transporter ATP-binding protein	b0127	Y	Y	N	N	0	0	0	K01990	ABC-2 type transport system ATP-binding protein	K01990;K09695;K05643;K19340;K11050;K18232;K19309;K20459;K09697;K05641;K02071;K13926;K05648;K01552;K20490;K02049;K16786;K02013;K06857;K02006;K09817;K02041;K02028;K16787;K02003;K09812;K15497;K11072;K25028;K05642;K16907;K09810;K02052;K05647;K10038;K09820;K02010;K05685;K23537;K01995;K01996;K02032;K02062;K05847;K02017;K24040;K15555;K10041;K05644;K02031;K17240;K02056;K05645;K23060;K21397;K10010;K02074;…	Transport & binding proteins	---	NA	N	---	---	---	Citrobacter_4087	---	---	---	---	Enterobacter_1512	---	---	Escherichia_120	---	---	---	Klebsiella_1029	---	---	---	---	Serratia_3471	---	---	---	---	ECK120026531	yadGH	2	yadG,yadH	0	KPN_00135
centroid_0118	yadH	yadH	Inner membrane transport permease YadH	b0128	Y	Y	N	N	0	0	0	K09694	lipooligosaccharide transport system permease protein	K09694;K09692;K09690;K18233;K09688;K11051;K01421;K02194;K13926;K02418;K07112;K08711;K08712;K05681;K18967;K01992;K05973;K21019;K22452;K05802;K02478	Other	---	NA	N	---	---	---	Citrobacter_4086	---	---	---	---	Enterobacter_1513	---	---	Escherichia_121	---	---	---	Klebsiella_1030	---	---	---	---	Serratia_3470	---	---	---	---	ECK120026531	yadGH	2	yadG,yadH	0	KPN_00136
centroid_0119	yadI	yadI	PTS sugar transporter subunit IIA	b0129	Y	N	N	N	0	0	0	K02744	N-acetylgalactosamine PTS system EIIA component [EC:2.7.1.-]	K02744;K02793;K02794;K02812;K11194;K17464;K19506	Transport & binding proteins	---	NA	Y	ECK0128	1	yadI	Citrobacter_4085	---	---	---	---	Enterobacter_1514	---	---	Escherichia_122	---	---	---	Klebsiella_1031	---	---	---	---	---	---	---	---	---	ECK120029299	yadI	1	yadI	0	KPN_00137
centroid_0120	yadE	yadE	Poly-beta-1,6-N-acetyl-D-glucosamine N-deacetylase precursor	b0130	Y	Y	N	N	0	0	0	K21478	poly-beta-1,6-N-acetyl-D-glucosamine N-deacetylase [EC:3.5.1.-]	K21478;K11931;K22278;K14659;K01567;K01452;K23989;K18454;K11062	Other	---	NA	N	---	---	---	Citrobacter_4084	---	---	---	---	Enterobacter_1515	---	---	Escherichia_123	---	---	---	Klebsiella_1032	---	---	---	---	Serratia_3469	---	---	---	---	ECK120026532	yadE	1	yadE	0	KPN_00138
centroid_0121	panD	panD	Aspartate 1-decarboxylase precursor	b0131	Y	Y	N	N	0	0	0	K01579	aspartate 1-decarboxylase [EC:4.1.1.11]	K01579	Other	TIGR00223	panD: aspartate 1-decarboxylase	N	---	---	---	Citrobacter_4083	---	---	---	---	Enterobacter_1523	---	---	Escherichia_124	---	---	Escherichia_124;Escherichia_30701	Klebsiella_1033	---	---	---	---	Serratia_3468	---	---	---	---	ECK120020432	panD	1	panD	0	KPN_00139
centroid_0122	rpnC	---	recombination-promoting nuclease RpnC	b0132	N	N	N	N	0	0	0	K24088	recombination-promoting nuclease RpnC [EC:3.1.21.-]	K24088;K24087;K24090;K24089;K01157	NA	TIGR01784	T_den_put_tspse: conserved hypothetical protein	N	---	---	---	---	---	---	---	---	---	---	---	Escherichia_125	---	---	Escherichia_125;Escherichia_11084	---	---	---	---	---	---	---	---	---	---	---	rpnC	1	rpnC	0	---
centroid_0123	panC	panC	Pantothenate synthetase	b0133	Y	Y	N	N	0	0	0	K01918	pantoate--beta-alanine ligase [EC:6.3.2.1]	K01918;K13799;K14806;K21345;K11753;K01529;K14656	Other	TIGR00018	panC: pantoate--beta-alanine ligase	N	---	---	---	Citrobacter_4082	---	---	---	---	Enterobacter_1524	---	---	Escherichia_126	---	---	Escherichia_126;Escherichia_35063	Klebsiella_1034	---	---	---	---	Serratia_3467	---	---	---	---	ECK120009501	panBC	2	panB,panC	0	KPN_00140
centroid_0124	panB	panB	3-methyl-2-oxobutanoate hydroxymethyltransferase	b0134	Y	Y	N	N	0	0	0	K00606	3-methyl-2-oxobutanoate hydroxymethyltransferase [EC:2.1.2.11]	K00606;K03417;K01779	Other	TIGR00222	panB: 3-methyl-2-oxobutanoate hydroxymethyltransferase	N	---	---	---	Citrobacter_4081	---	---	---	---	Enterobacter_1525	---	---	Escherichia_127	---	---	---	Klebsiella_1035	---	---	---	---	Serratia_3466	---	---	---	---	ECK120009501	panBC	2	panB,panC	0	KPN_00141
centroid_0125	yadC	---	fimbrial-like adhesin	b0135	N	N	N	N	0	0	0	K07345	major type 1 subunit fimbrin (pilin)	K07345;K07352;K07351;K07348	Cell Envelope	---	NA	N	---	---	---	---	---	---	---	---	---	---	---	Escherichia_128	---	---	---	---	---	---	---	---	---	---	---	---	---	ECK120030130	yadMLKC	4	yadM,yadL,yadK,yadC	0	---
centroid_0126	yadK	---	fimbrial protein	b0136	N	N	N	N	0	0	0	K07352	type 1 fimbrial protein	K07352;K07349;K07348	NA	---	NA	N	---	---	---	---	---	---	---	---	---	---	---	Escherichia_129	---	---	---	---	---	---	---	---	---	---	---	---	---	ECK120030130	yadMLKC	4	yadM,yadL,yadK,yadC	0	---
centroid_0127	yadL	---	fimbrial-like protein YadL	b0137	N	N	N	N	0	0	0	K07345	major type 1 subunit fimbrin (pilin)	K07345;K07349;K07352;K07348;K07351;K12517;K12521	Cell Envelope	---	NA	N	---	---	---	---	---	---	---	---	---	---	---	Escherichia_130	---	---	---	---	---	---	---	---	---	---	---	---	---	ECK120030130	yadMLKC	4	yadM,yadL,yadK,yadC	0	---
centroid_0128	yadM	---	fimbrial protein	b0138	N	N	N	N	0	0	0	K07345	major type 1 subunit fimbrin (pilin)	K07345;K07352;K07348;K07349;K07351;K12521	Cell Envelope	---	NA	N	---	---	---	---	---	---	---	---	---	---	---	Escherichia_131	---	---	---	---	---	---	---	---	---	---	---	---	---	ECK120030130	yadMLKC	4	yadM,yadL,yadK,yadC	0	---
centroid_0129	htrE	---	Yad fimbria usher protein HtrE	b0139	N	N	N	N	0	0	0	K07347	outer membrane usher protein	K07347;K07354;K12518;K21966	Cell Envelope	---	NA	N	---	---	---	---	---	---	---	---	---	---	---	Escherichia_132	---	---	---	---	---	---	---	---	---	---	---	---	---	ECK120009590	yadV-htrE	2	yadV,htrE	0	---
centroid_0130	yadV	---	fimbrial chaperone	b0140	N	N	N	N	0	0	0	K15540	chaperone protein EcpD	K15540;K12519;K07346;K07353;K21965	Other	---	NA	N	---	---	---	---	---	---	---	---	---	---	---	Escherichia_133	---	---	---	---	---	---	---	---	---	---	---	---	---	ECK120009590	yadV-htrE	2	yadV,htrE	0	---
centroid_0131	yadN	---	fimbrial protein	b0141	N	N	N	N	0	0	0	K07345	major type 1 subunit fimbrin (pilin)	K07345;K07352;K07351;K07349;K07348	Cell Envelope	---	NA	N	---	---	---	---	---	---	---	---	---	---	---	Escherichia_134	---	---	---	---	---	---	---	---	---	---	---	---	---	ECK120030131	yadN	1	yadN	0	---
centroid_0132	folK	folK	2-amino-4-hydroxy-6- hydroxymethyldihydropteridine diphosphokinase	b0142	Y	Y	N	N	0	0	0	K00950	2-amino-4-hydroxy-6-hydroxymethyldihydropteridine diphosphokinase [EC:2.7.6.3]	K00950;K13940;K13941;K13939	Other	TIGR01498	folK: 2-amino-4-hydroxy-6-hydroxymethyldihydropteridine diphosphokinase	Y	ECK0141	3	folK	Citrobacter_4080	---	---	---	---	Enterobacter_1526	---	---	Escherichia_135	---	---	---	Klebsiella_1036	---	---	---	---	Serratia_3461	---	---	---	---	ECK120009503	pcnB-folK	2	pcnB,folK	0	KPN_00142
centroid_0133	pcnB	pcnB	polynucleotide adenylyltransferase	b0143	Y	Y	N	N	0	0	0	K00970	poly(A) polymerase [EC:2.7.7.19]	K00970;K00974;K00990;K18190;K17882	Other	TIGR01942	pcnB: poly(A) polymerase	N	---	---	---	Citrobacter_4079	---	---	---	---	Enterobacter_1527	---	---	Escherichia_136	---	---	---	Klebsiella_1037	---	---	---	---	Serratia_3460	---	---	---	---	ECK120009503	pcnB-folK	2	pcnB,folK	0	KPN_00143
centroid_0134	gluQ	yadB	Glutamyl-Q tRNA(Asp) synthetase	b0144	Y	Y	N	N	0	0	0	K01894	glutamyl-Q tRNA(Asp) synthetase [EC:6.1.1.-]	K01894;K01885;K09698;K01886;K04083;K14163	Other	TIGR03838	queuosine_YadB: glutamyl-queuosine tRNA(Asp) synthetase	N	---	---	---	Citrobacter_4078	---	---	---	---	Enterobacter_1528	---	---	Escherichia_137	---	---	---	Klebsiella_1038	---	---	---	---	Serratia_3459	---	---	---	---	---	sfsA-dksA-gluQ	3	sfsA,dksA,gluQ	1	KPN_00144
centroid_0135	dksA	dksA	RNA polymerase-binding protein DksA	b0145	Y	Y	Y	N	1	0	1	K06204	DnaK suppressor protein	K06204;K24631;K11589;K02309	Other	TIGR02420	dksA: RNA polymerase-binding protein DksA	N	---	---	---	Citrobacter_4077	CUC46_00800	CUC46_RS00770	---	---	Enterobacter_1529	---	---	Escherichia_138	---	---	---	Klebsiella_1039	---	---	---	---	Serratia_3458	---	---	---	---	---	sfsA-dksA-gluQ	3	sfsA,dksA,gluQ	1	KPN_00145
centroid_0136	sfsA	sfsA	Sugar fermentation stimulation protein A	b0146	Y	Y	N	N	0	0	0	K06206	sugar fermentation stimulation protein A	K06206;K07133	NA	TIGR00230	sfsA: sugar fermentation stimulation protein	N	---	---	---	Citrobacter_4076	---	---	---	---	Enterobacter_1530	---	---	Escherichia_139	---	---	---	Klebsiella_1040	---	---	---	---	Serratia_3457	---	---	---	---	---	sfsA-dksA-gluQ	3	sfsA,dksA,gluQ	1	KPN_00146
centroid_0137	thpR	ligT	2'-5'-RNA ligase	b0147	Y	Y	N	N	0	0	0	K01975	RNA 2',3'-cyclic 3'-phosphodiesterase [EC:3.1.4.58]	K01975	NA	TIGR02258	2_5_ligase: 2'-5' RNA ligase	N	---	---	---	Citrobacter_4075	---	---	---	---	Enterobacter_1531	---	---	Escherichia_140	---	---	---	Klebsiella_1041	---	---	---	---	Serratia_3456	---	---	---	---	---	thpR	1	thpR	0	KPN_00147
centroid_0138	hrpB	hrpB	ATP-dependent helicase HrpB	b0148	Y	Y	N	N	0	0	0	K03579	ATP-dependent helicase HrpB [EC:3.6.4.13]	K03579;K12818;K03578;K12813;K18995;K17820;K13026;K12820;K13117;K14442;K14781;K13185;K12815;K12814;K14780;K20101;K20099;K18711;K13184;K18408;K19527;K14433;K18994;K21843;K07012;K03727;K05590;K03726;K05591;K21505;K02240;K12598;K03654;K18959;K18664;K14777;K12835;K16911;K19178;K06877;K19789	Other	TIGR01970	DEAH_box_HrpB: ATP-dependent helicase HrpB	N	---	---	---	Citrobacter_4074	---	---	---	---	Enterobacter_1532	---	---	Escherichia_141	---	---	---	Klebsiella_1042	---	---	---	---	Serratia_3455	---	---	---	---	ECK120026534	hrpB	1	hrpB	0	KPN_00148
centroid_0139	mrcB	mrcB	Murein polymerase	b0149	Y	Y	N	N	0	0	0	K05365	penicillin-binding protein 1B [EC:2.4.1.129 3.4.16.4]	K05365;K05366;K21464;K12555;K05367;K18770;K03693;K04478;K03814;K12551;K05364;K05515;K03587;K08384;K21465;K21468;K08724;K21467;K03723;K24605;K03702;K10802;K18667;K01622;K11359;K15142	Other	TIGR02071	PBP_1b: penicillin-binding protein 1B	N	---	---	---	Citrobacter_4073	---	---	---	---	Enterobacter_1533	---	---	Escherichia_142	---	---	---	Klebsiella_1062	---	---	---	---	Serratia_3454	---	---	---	---	ECK120026535	mrcB	1	mrcB	0	KPN_00164
centroid_0140	fhuA	fhuA	ferrichrome porin FhuA	b0150	Y	Y	N	N	0	0	0	K16090	catecholate siderophore receptor	K16090;K16088;K02014;K16089;K16092;K16091;K16087;K15721;K16152;K03285	NA	TIGR01783	TonB-siderophor: TonB-dependent siderophore receptor	N	---	---	---	Citrobacter_4067	---	---	---	---	Enterobacter_1538	---	---	Escherichia_143	---	---	---	Klebsiella_1063	---	---	---	---	Serratia_3453	---	---	---	---	ECK120009213	fhuACDB	4	fhuA,fhuC,fhuD,fhuB	0	KPN_00165
centroid_0141	fhuC	fhuC	Iron(3+)-hydroxamate import ATP-binding protein FhuC	b0151	Y	Y	N	N	0	0	0	K10829	ferric hydroxamate transport system ATP-binding protein [EC:7.2.2.16]	K10829;K02013;K25028;K23184;K10834;K25130;K23188;K25115;K02074;K02041;K09817;K01552;K02068;K09820;K01990;K06857;K02006;K06147;K16786;K06074;K19340;K01995;K02017;K11710;K06148;K16787;K19973;K02032;K11603;K24040;K02062;K02056;K02071;K10441;K16013;K16784;K16012;K02065;K02003;K02052;K11607;K02010;K05847;K09810;K15497;K02021;K01996;K16014;K02031;K02049;K10830;K02028;K23537;K10820;K02193;K11072;K12541;…	Transport & binding proteins	---	NA	N	---	---	---	Citrobacter_4066	---	---	---	---	Enterobacter_1539	---	---	Escherichia_144	---	---	---	Klebsiella_1064	---	---	---	---	Serratia_3452	---	---	---	---	ECK120009213	fhuACDB	4	fhuA,fhuC,fhuD,fhuB	0	KPN_00166
centroid_0142	fhuD	fhuD	Iron(III)-hydroxamate-binding protein FhuD	b0152	Y	Y	N	N	0	0	0	K23227	ferric hydroxamate transport system substrate-binding protein	K23227;K02016;K21701;K23181;K25109;K25034;K06858;K25113;K25132	NA	---	NA	N	---	---	---	Citrobacter_4065	---	---	---	---	Enterobacter_1540	---	---	Escherichia_145	---	---	---	Klebsiella_1065	---	---	---	---	Serratia_3451	---	---	---	---	ECK120009213	fhuACDB	4	fhuA,fhuC,fhuD,fhuB	0	KPN_00167
centroid_0143	fhuB	fhuB	Iron(III)-hydroxamate import system permease protein FhuB	b0153	Y	Y	N	N	0	0	0	K23228	ferric hydroxamate transport system permease protein	K23228;K02015;K23187;K25111;K25027;K23183;K23182;K25110;K25114;K25133;K06073;K23186;K25109;K02075	Other	---	NA	N	---	---	---	Citrobacter_4064	---	---	---	---	Enterobacter_1541	---	---	Escherichia_146	---	---	---	Klebsiella_1066	---	---	---	---	Serratia_3450	---	---	---	---	ECK120009213	fhuACDB	4	fhuA,fhuC,fhuD,fhuB	0	KPN_00168
centroid_0144	hemL	hemL	Glutamate-1-semialdehyde 2,1-aminomutase	b0154	Y	Y	N	Y	0	0	0	K01845	glutamate-1-semialdehyde 2,1-aminomutase [EC:5.4.3.8]	K01845;K07250;K00823;K15681;K00821;K09251;K21585;K05830;K15661;K15372;K16129;K00819;K00833;K14268;K00836;K00840;K21778;K00822;K00596;K20428;K00827;K00818;K14286;K12256;K20708;K21188;K20568;K20435;K16871;K19563;K18202;K03851;K03918;K20597;K24276;K15785;K20567;K20585;K20596;K24866;K13524;K13553;K10590;K19562;K03738;K23397;K01739;K00639;K18933;K00652	Other	TIGR00713	hemL: glutamate-1-semialdehyde-2,1-aminomutase	Y	ECK0153	4	hemL	Citrobacter_4063	---	---	---	---	Enterobacter_1542	---	---	Escherichia_147	---	---	---	Klebsiella_1067	---	---	---	---	Serratia_95	---	---	70.588_VFG013618(gi:113461372)	---	ECK120015491	hemL	1	hemL	0	KPN_00169
centroid_0145	clcA	yadQ	H(+)/Cl(-) exchange transporter ClcA	b0155	Y	Y	N	N	0	0	0	K03281	chloride channel protein, CIC family	K03281;K05016;K05011;K05012;K05015;K05017;K05018;K05010;K08177;K12530;K05658;K01992	Transport & binding proteins	---	NA	N	---	---	---	Citrobacter_4062	---	---	---	---	Enterobacter_1543	---	---	Escherichia_148	---	---	---	Klebsiella_1068	---	---	---	---	Serratia_96	---	---	---	---	ECK120026536	clcA	1	clcA	0	KPN_00170
centroid_0146	yadW	---	protein YadW	b4728	N	N	N	N	0	0	0	NA	NA	NA	NA	---	NA	N	---	---	---	---	---	---	---	---	---	---	---	Escherichia_149	---	---	---	---	---	---	---	---	---	---	---	---	---	---	---	---	---	0	---
centroid_0147	erpA	yadR	Iron-sulfur cluster insertion protein ErpA	b0156	Y	Y	N	N	0	0	0	K15724	iron-sulfur cluster insertion protein	K15724;K22072;K13628;K22063;K05997;K14338;K07400	NA	TIGR00049	TIGR00049: iron-sulfur cluster assembly accessory protein	Y	ECK0155	3	erpA	Citrobacter_4061	---	---	---	---	Enterobacter_1544	---	---	Escherichia_150	---	---	---	Klebsiella_1069	---	---	---	---	Serratia_97	---	---	---	---	ECK120020534	erpA	1	erpA	0	KPN_00171
centroid_0148	yadS	yadS	TRIC cation channel family protein	b0157	Y	Y	N	N	0	0	0	K16018	kanosamine 6-kinase [EC:2.7.1.179]	K16018;K02750;K11357	NA	---	NA	N	---	---	---	Citrobacter_4060	---	---	---	---	Enterobacter_1545	---	---	Escherichia_151	---	---	---	Klebsiella_1070	---	---	---	---	Serratia_99	---	---	---	---	---	mtn-btuF-yadS	3	mtn,btuF,yadS	1	KPN_00172
centroid_0149	btuF	yadT	vitamin B12 ABC transporter substrate-binding protein BtuF	b0158	Y	Y	N	N	0	0	0	K06858	vitamin B12 transport system substrate-binding protein	K06858;K25034;K02016;K25132;K25113;K23227;K25109;K23181;K21701;K10439	NA	---	NA	N	---	---	---	Citrobacter_4059	---	---	---	---	Enterobacter_1546	---	---	Escherichia_152	---	---	---	Klebsiella_1071	---	---	---	---	Serratia_100	---	---	---	---	---	mtn-btuF-yadS	3	mtn,btuF,yadS	1	KPN_00173
centroid_0150	mtn	pfs	5'-methylthioadenosine/S-adenosylhomocysteine nucleosidase	b0159	Y	Y	Y	N	1	0	1	K01243	adenosylhomocysteine nucleosidase [EC:3.2.2.9]	K01243;K18284;K11783;K03784;K01244;K00757;K01241;K03783;K00772	Other	TIGR01704	MTA/SAH-Nsdase: MTA/SAH nucleosidase	Y	ECK0158	1	mtn	Citrobacter_4058	---	---	---	---	Enterobacter_1547	---	---	Escherichia_153	---	---	---	Klebsiella_1072	---	---	---	---	Serratia_101	BVG96_00520	BVG96_RS00515	---	---	---	mtn-btuF-yadS	3	mtn,btuF,yadS	1	KPN_00174
centroid_0151	dgt	dgt	dGTPase	b0160	Y	Y	N	N	0	0	0	K01129	dGTPase [EC:3.1.5.1]	K01129;K06885;K22544	NA	TIGR01353	dGTP_triPase: putative dGTPase	N	---	---	---	Citrobacter_4057	---	---	---	---	Enterobacter_1548	---	---	Escherichia_154	---	---	---	Klebsiella_1073	---	---	---	---	Serratia_102	---	---	---	---	ECK120026538	dgt	1	dgt	0	KPN_00175
centroid_0152	degP	degP	Periplasmic serine endoprotease DegP precursor	b0161	Y	Y	N	N	0	0	0	K04772	serine protease DegQ [EC:3.4.21.-]	K04772;K04691;K04771;K08372;K08669;K08070;K08784;K08785;K08786;K23012;K22686;K24060;K07177;K11749;K03797;K02452;K06097;K24057;K05701;K24050;K06095;K08018;K07680;K16175;K02374;K01318;K24066;K08020;K07765;K15682;K08676;K06399;K21877;K24061;K05731;K16847;K20251;K04775;K22862;K06693;K19867;K07532;K24053;K24067;K21879;K13365;K24059;K24056;K23934;K23353;K17254;K13358;K20315;K20057;K06098;K07524;K08789;…	Protein synthesis/fate	TIGR02037	degP_htrA_DO: peptidase Do	N	---	---	---	Citrobacter_4056	---	---	---	---	Enterobacter_1549	---	---	Escherichia_155	---	---	---	Klebsiella_1074	---	---	---	---	Serratia_103	---	---	---	---	ECK120011050	degP	1	degP	0	KPN_00176
centroid_0153	cdaR	cdaR	Sugar diacid regulator	b0162	Y	N	N	N	0	0	0	K02647	carbohydrate diacid regulator	K02647;K09684;K23253;K17251	NA	---	NA	N	---	---	---	Citrobacter_4055	---	---	---	---	Enterobacter_1550	---	---	Escherichia_156	---	---	---	Klebsiella_1075	---	---	---	---	---	---	---	---	---	ECK120009029	cdaR	1	cdaR	0	KPN_00177
centroid_0154	yaeH	yaeH	Uncharacterised protein	b0163	Y	Y	N	N	0	0	0	NA	NA	NA	NA	---	NA	N	---	---	---	Citrobacter_4054	---	---	---	---	Enterobacter_1551	---	---	Escherichia_157	---	---	---	Klebsiella_1076	---	---	---	---	Serratia_3283	---	---	---	---	ECK120026540	yaeH	1	yaeH	0	KPN_00178
centroid_0155	dapD	dapD	2,3,4,5-tetrahydropyridine-2,6-dicarboxylate N-succinyltransferase	b0166	Y	Y	N	N	0	0	0	K00674	2,3,4,5-tetrahydropyridine-2,6-dicarboxylate N-succinyltransferase [EC:2.3.1.117]	K00674;K19107;K05822;K02536;K19429;K01726;K15913;K00640;K04042;K00638;K03818;K00633;K16881;K00677;K00661;K10427;K13018;K08698;K24281;K00975;K13006;K23144;K03240;K18234;K00966;K10428;K08279;K02617;K24872;K20861;K03819;K01743	NA	TIGR00965	dapD: 2,3,4,5-tetrahydropyridine-2,6-dicarboxylate N-succinyltransferase	Y	ECK0164	4	dapD	Citrobacter_4053	---	---	---	---	Enterobacter_1552	---	---	Escherichia_159	---	---	---	Klebsiella_1077	---	---	---	---	Serratia_3282	---	---	---	---	ECK120026542	map-glnD-dapD	3	map,glnD,dapD	1	KPN_00179
centroid_0156	glnD	glnD	bifunctional uridylyltransferase/uridylyl-removing protein GlnD	b0167	Y	Y	Y	N	1	0	3	K00990	[protein-PII] uridylyltransferase [EC:2.7.7.59]	K00990;K07076;K06950;K07182;K03567;K03698	Other	TIGR01693	UTase_glnD: protein-P-II uridylyltransferase	Y	ECK0165	1	glnD	Citrobacter_4052	CUC46_00935	CUC46_RS00895	---	---	Enterobacter_1553	---	---	Escherichia_160	---	---	---	Klebsiella_1078	VK055_RS11950	VK055_2385	---	---	Serratia_3281	BVG96_15700	BVG96_RS15695	---	---	ECK120026542	map-glnD-dapD	3	map,glnD,dapD	1	KPN_00180
centroid_0157	map	map	Methionine aminopeptidase	b0168	Y	Y	N	N	0	0	0	K01265	methionyl aminopeptidase [EC:3.4.11.18]	K01265;K01271;K01262;K15783;K08326;K08688;K14813;K18573;K14213	NA	TIGR00500	met_pdase_I: methionine aminopeptidase, type I	Y	ECK0166	5	map	Citrobacter_4051	---	---	---	---	Enterobacter_1554	---	---	Escherichia_161	---	---	---	Klebsiella_1079	---	---	---	---	Serratia_3280	---	---	---	---	ECK120026542	map-glnD-dapD	3	map,glnD,dapD	1	KPN_00181
centroid_0158	rpsB	rpsB	30S ribosomal protein S2	b0169	Y	Y	N	N	0	0	0	K02967	small subunit ribosomal protein S2	K02967;K02998;K10439;K01656	Protein synthesis/fate	TIGR01011	rpsB_bact: ribosomal protein uS2	Y	ECK0168	5	rpsB	Citrobacter_4050	---	---	---	---	Enterobacter_1555	---	---	Escherichia_162	---	---	---	Klebsiella_1080	---	---	---	---	Serratia_3279	---	---	---	---	---	tff-rpsB-tsf	3	tff,rpsB,tsf	0	KPN_00182
centroid_0159	tsf	tsf	elongation factor Ts	b0170	Y	Y	N	N	0	0	0	K02357	elongation factor Ts	K02357	Other	TIGR00116	tsf: translation elongation factor Ts	Y	ECK0169	4	tsf	Citrobacter_4049	---	---	---	---	Enterobacter_1556	---	---	Escherichia_163	---	---	---	Klebsiella_1081	---	---	---	---	Serratia_3278	---	---	---	---	---	tff-rpsB-tsf	3	tff,rpsB,tsf	0	KPN_00183
centroid_0160	pyrH	pyrH	UMP kinase	b0171	Y	Y	N	N	0	0	0	K09903	uridylate kinase [EC:2.7.4.22]	K09903;K00928;K00947;K12524;K00651;K06981;K12526;K00931;K12657;K07144;K00930	NA	TIGR02075	pyrH_bact: UMP kinase	Y	ECK0170	5	pyrH	Citrobacter_4048	---	---	---	---	Enterobacter_1557	---	---	Escherichia_164	---	---	---	Klebsiella_1082	---	---	---	---	Serratia_3277	---	---	---	---	ECK120010878	pyrH	1	pyrH	0	KPN_00184
centroid_0161	frr	frr	ribosome recycling factor	b0172	Y	Y	N	N	0	0	0	K02838	ribosome recycling factor	K02838;K14801;K22384;K20662	NA	TIGR00496	frr: ribosome recycling factor	Y	ECK0171	5	frr	Citrobacter_4047	---	---	---	---	Enterobacter_1558	---	---	Escherichia_165	---	---	---	Klebsiella_1083	---	---	---	---	Serratia_3276	---	---	---	---	ECK125160639	frr	1	frr	0	KPN_00185
centroid_0162	dxr	ispC	1-deoxy-D-xylulose-5-phosphate reductoisomerase	b0173	Y	Y	N	N	0	0	0	K00099	1-deoxy-D-xylulose-5-phosphate reductoisomerase [EC:1.1.1.267]	K00099;K07665	Other	TIGR00243	Dxr: 1-deoxy-D-xylulose 5-phosphate reductoisomerase	Y	ECK0172	5	dxr	Citrobacter_4046	---	---	---	---	Enterobacter_1559	---	---	Escherichia_166	---	---	---	Klebsiella_1084	---	---	---	---	Serratia_3275	---	---	---	---	ECK120026546	dxr-uppS-cdsA	3	dxr,uppS,cdsA	0	KPN_00186
centroid_0163	uppS	uppS	(2E,6E)-farnesyl-diphosphate-specific ditrans,polycis-undecaprenyl-diphosphate synthase	b0174	Y	Y	N	N	0	0	0	K00806	undecaprenyl diphosphate synthase [EC:2.5.1.31]	K00806;K11778;K14215;K15888;K12503;K21273;K22423;K18114;K15887;K19177;K13876	Other	TIGR00055	uppS: di-trans,poly-cis-decaprenylcistransferase	Y	ECK0173	5	ispU	Citrobacter_4045	---	---	---	---	Enterobacter_1560	---	---	Escherichia_167	---	---	---	Klebsiella_1085	---	---	---	---	Serratia_3274	---	---	---	---	ECK120026546	dxr-uppS-cdsA	3	dxr,uppS,cdsA	0	KPN_00187
centroid_0164	cdsA	cdsA	phosphatidate cytidylyltransferase	b0175	Y	Y	N	N	0	0	0	K00981	phosphatidate cytidylyltransferase [EC:2.7.7.41]	K00981;K19664;K16368;K00806;K00099;K23088;K05802;K07697;K02668;K03606;K06296;K02021;K05340;K11911;K07037;K01992;K00325;K19621;K05285;K00339;K21022	NA	---	NA	Y	ECK0174	5	cdsA	Citrobacter_4044	---	---	---	---	Enterobacter_1561	---	---	Escherichia_168	---	---	---	Klebsiella_1086	---	---	---	---	Serratia_3273	---	---	---	---	ECK120026546	dxr-uppS-cdsA	3	dxr,uppS,cdsA	0	KPN_00188
centroid_0165	rseP	yaeL	sigma E protease regulator RseP	b0176	Y	Y	N	N	0	0	0	K11749	regulator of sigma E protease [EC:3.4.24.-]	K11749;K07765;K06693;K04772;K04771;K08372;K03797;K04691;K08669;K07177;K02452;K06399;K08070;K16922;K07532;K08785;K06402;K24060;K08786;K13365;K08676;K22686;K20315;K20251;K23353;K24059;K21879;K13358;K24057;K24067;K05701;K21877;K02374;K17254;K06095;K07680;K24066;K12331;K24061;K19867;K06098;K20057;K24053;K06097;K08784;K04237;K21882;K08789;K16175;K05702;K20468	Protein synthesis/fate	TIGR00054	TIGR00054: RIP metalloprotease RseP	Y	ECK0175	3	rseP	Citrobacter_4043	---	---	---	---	Enterobacter_1562	---	---	Escherichia_169	---	---	---	Klebsiella_1087	---	---	---	---	Serratia_3272	---	---	---	---	ECK120010951	rseP	1	rseP	0	KPN_00189
centroid_0166	bamA	yaeT	outer membrane protein assembly factor BamA	b0177	Y	Y	N	N	0	0	0	K07277	outer membrane protein insertion porin family	K07277;K07278;K07326;K03589;K02393	Other	TIGR03303	OM_YaeT: outer membrane protein assembly complex, YaeT protein	Y	ECK0176	4	bamA	Citrobacter_4042	---	---	---	---	Enterobacter_1563	---	---	Escherichia_170	---	---	---	Klebsiella_1088	---	---	---	---	Serratia_3271	---	---	---	---	---	bamA-skp-lpxD-fabZ-lpxAB-rnhB-dnaE	8	bamA,skp,lpxD,fabZ,lpxA,lpxB,rnhB,dnaE	1	KPN_00190
centroid_0167	skp	hlpA	Outer membrane protein OmpH	b0178	Y	Y	N	N	0	0	0	K06142	outer membrane protein	K06142;K02383;K18682;K13219;K00118;K11345;K00004;K24148;K06240;K05635;K06243	Other	---	NA	Y	ECK0177	1	skp	Citrobacter_4041	---	---	---	---	Enterobacter_1564	---	---	Escherichia_171	---	---	---	Klebsiella_1089	---	---	---	---	Serratia_3270	---	---	---	---	---	bamA-skp-lpxD-fabZ-lpxAB-rnhB-dnaE	8	bamA,skp,lpxD,fabZ,lpxA,lpxB,rnhB,dnaE	1	KPN_00191
centroid_0168	lpxD	lpxD	UDP-3-O-(3-hydroxymyristoyl)glucosamine N-acyltransferase	b0179	Y	Y	N	N	0	0	0	K02536	UDP-3-O-[3-hydroxymyristoyl] glucosamine N-acyltransferase [EC:2.3.1.191]	K02536;K00677;K19429;K13018;K03240;K15913;K05822;K16881;K04042;K10428;K00633;K24281;K23144;K02617;K24251;K13006;K10427;K00661;K03241;K01726;K20681;K00638;K03819;K00674;K00966;K00975;K08279;K24872;K00640;K18234;K21379;K20861;K03818;K01743;K08280;K17939;K06993;K08699;K19107;K08698;K22247	Cell Envelope	TIGR01853	lipid_A_lpxD: UDP-3-O-[3-hydroxymyristoyl] glucosamine N-acyltransferase LpxD	Y	ECK0178	4	lpxD	Citrobacter_4040	---	---	---	---	Enterobacter_1565	---	---	Escherichia_172	---	---	---	Klebsiella_1090	---	---	---	---	Serratia_3269	---	---	---	---	---	bamA-skp-lpxD-fabZ-lpxAB-rnhB-dnaE	8	bamA,skp,lpxD,fabZ,lpxA,lpxB,rnhB,dnaE	1	KPN_00192
centroid_0169	fabZ	fabZ	3-hydroxyacyl-[acyl-carrier-protein] dehydratase FabZ	b0180	Y	Y	N	N	0	0	0	K02372	3-hydroxyacyl-[acyl-carrier-protein] dehydratase [EC:4.2.1.59]	K02372;K16363;K01716;K15314;K17865;K01075;K14449;K07107;K02618	NA	TIGR01750	fabZ: beta-hydroxyacyl-(acyl-carrier-protein) dehydratase FabZ	Y	ECK0179	5	fabZ	Citrobacter_4039	---	---	---	---	Enterobacter_1566	---	---	Escherichia_173	---	---	---	Klebsiella_1091	---	---	---	---	Serratia_3268	---	---	---	---	---	bamA-skp-lpxD-fabZ-lpxAB-rnhB-dnaE	8	bamA,skp,lpxD,fabZ,lpxA,lpxB,rnhB,dnaE	1	KPN_00193
centroid_0170	lpxA	lpxA	acyl-ACP--UDP-N-acetylglucosamine O-acyltransferase	b0181	Y	Y	N	Y	0	0	0	K00677	UDP-N-acetylglucosamine acyltransferase [EC:2.3.1.129]	K00677;K02536;K19429;K13006;K05822;K16881;K10428;K13018;K15913;K24281;K20681;K04042;K10427;K23144;K00633;K17939;K01726;K00661;K02617;K00966;K00638;K00640;K03240;K24872;K03241;K01743;K19107;K24251;K03818;K08280;K20861;K00975;K03819;K08279;K18234;K00976;K00674;K08699;K08698	NA	TIGR01852	lipid_A_lpxA: acyl-[acyl-carrier-protein]-UDP-N-acetylglucosamine O-acyltransferase	Y	ECK0180	5	lpxA	Citrobacter_4038	---	---	73.282_VFG013394(gi:113461502)	---	Enterobacter_1567	70.229_VFG013394(gi:113461502)	---	Escherichia_174	---	72.901_VFG013167(gi:170718383)	---	Klebsiella_1092	---	---	71.374_VFG013167(gi:170718383)	---	Serratia_3267	---	---	70.611_VFG013167(gi:170718383)	---	---	bamA-skp-lpxD-fabZ-lpxAB-rnhB-dnaE	8	bamA,skp,lpxD,fabZ,lpxA,lpxB,rnhB,dnaE	1	KPN_00194
centroid_0171	lpxB	lpxB	Lipid-A-disaccharide synthase	b0182	Y	Y	N	N	0	0	0	K00748	lipid-A-disaccharide synthase [EC:2.4.1.182]	K00748;K02563;K16150;K03429;K15897;K13254	Cell Envelope	TIGR00215	lpxB: lipid-A-disaccharide synthase	Y	ECK0181	5	lpxB	Citrobacter_4037	---	---	---	---	Enterobacter_1568	---	---	Escherichia_175	---	---	---	Klebsiella_1093	---	---	---	---	Serratia_3266	---	---	---	---	---	bamA-skp-lpxD-fabZ-lpxAB-rnhB-dnaE	8	bamA,skp,lpxD,fabZ,lpxA,lpxB,rnhB,dnaE	1	KPN_00195
centroid_0172	rnhB	rnhB	Ribonuclease HII	b0183	Y	Y	Y	N	1	0	1	K03470	ribonuclease HII [EC:3.1.26.4]	K03470;K10743;K03471	NA	---	NA	Y	ECK0182	1	rnhB	Citrobacter_4036	---	---	---	---	Enterobacter_1569	---	---	Escherichia_176	---	---	---	Klebsiella_1094	---	---	---	---	Serratia_3265	BVG96_15620	BVG96_RS15615	---	---	---	bamA-skp-lpxD-fabZ-lpxAB-rnhB-dnaE	8	bamA,skp,lpxD,fabZ,lpxA,lpxB,rnhB,dnaE	1	KPN_00196
centroid_0173	dnaE	dnaE	DNA polymerase III subunit alpha	b0184	Y	Y	N	N	0	0	0	K02337	DNA polymerase III subunit alpha [EC:2.7.7.7]	K02337;K14162;K03763;K07053;K03698;K20859;K07064;K04477	Other	TIGR00594	polc: DNA polymerase III, alpha subunit	Y	ECK0183	5	dnaE	Citrobacter_4035	---	---	---	---	Enterobacter_1570	---	---	Escherichia_177	---	---	---	Klebsiella_1095	---	---	---	---	Serratia_3264	---	---	---	---	---	bamA-skp-lpxD-fabZ-lpxAB-rnhB-dnaE	8	bamA,skp,lpxD,fabZ,lpxA,lpxB,rnhB,dnaE	1	KPN_00197
centroid_0174	accA	accA	Acetyl-coenzyme A carboxylase carboxyl transferase subunit alpha	b0185	Y	Y	N	N	0	0	0	K01962	acetyl-CoA carboxylase carboxyl transferase subunit alpha [EC:6.4.1.2 2.1.3.15]	K01962;K04104;K01604;K19312;K15036;K01966;K01970;K18604;K15052;K18472;K13778;K01969;K13933;K01615;K20511	Fatty acid & phospholipid metabolism	TIGR00513	accA: acetyl-CoA carboxylase, carboxyl transferase, alpha subunit	Y	ECK0184	5	accA	Citrobacter_4034	---	---	---	---	Enterobacter_1571	---	---	Escherichia_178	---	---	---	Klebsiella_1096	---	---	---	---	Serratia_3263	---	---	---	---	ECK125203406	accA	1	accA	0	KPN_00198
centroid_0175	ldcC	ldcC	Lysine decarboxylase, constitutive	b0186	Y	Y	N	N	0	0	0	K01582	lysine decarboxylase [EC:4.1.1.18]	K01582;K01584;K01585;K01620;K00652	Other	---	NA	N	---	---	---	Citrobacter_4033	---	---	---	---	Enterobacter_1572	---	---	Escherichia_179	---	---	---	Klebsiella_1097	---	---	---	---	Serratia_3262	---	---	---	---	ECK120008926	ldcC	1	ldcC	0	KPN_00199
centroid_0176	yaeR	yaeR	VOC family protein	b0187	Y	Y	N	N	0	0	0	K08234	glyoxylase I family protein	K08234;K01759;K05606;K07104;K00446;K20431;K15975;K21265;K11210;K06996;K06991;K10621;K07032;K21264;K16049;K21672;K00457;K00462;K21253;K21252;K11945;K15749;K15651;K16421;K24788	NA	---	NA	N	---	---	---	Citrobacter_4032	---	---	---	---	Enterobacter_1573	---	---	Escherichia_180	---	---	---	Klebsiella_1098	---	---	---	---	Serratia_3260	---	---	---	---	ECK120026547	yaeR	1	yaeR	0	KPN_00200
centroid_0177	tilS	tilS	tRNA(Ile)-lysidine synthase	b0188	Y	Y	N	N	0	0	0	K04075	tRNA(Ile)-lysidine synthase [EC:6.3.4.19]	K04075;K15780;K14058;K21947;K06864;K06920;K14168;K14169;K00390;K01953;K00566	Other	TIGR02432	lysidine_TilS_N: tRNA(Ile)-lysidine synthetase	Y	ECK0187	5	tilS	Citrobacter_4031	---	---	---	---	Enterobacter_1574	---	---	Escherichia_181	---	---	---	Klebsiella_1099	---	---	---	---	Serratia_3255	---	---	---	---	ECK120026548	tilS	1	tilS	0	KPN_00201
centroid_0178	rof	rof	Rho-binding antiterminator	b0189	Y	Y	N	N	0	0	0	K19000	Rho-binding antiterminator	K19000	NA	---	NA	N	---	---	---	Citrobacter_4030	---	---	---	Citrobacter_4030;Citrobacter_10265	Enterobacter_1575	---	---	Escherichia_182	---	---	Escherichia_182;Escherichia_29441	Klebsiella_1100	---	---	---	---	Serratia_3253	---	---	---	---	---	---	---	---	0	KPN_00202
centroid_0179	yaeP	yaeP	Uncharacterised protein	b4406	Y	Y	N	N	0	0	0	K09721	uncharacterized protein	K09721	NA	---	NA	N	---	---	---	Citrobacter_4029	---	---	---	Citrobacter_4029;Citrobacter_10264	Enterobacter_1576	---	---	Escherichia_183	---	---	Escherichia_183;Escherichia_29442	Klebsiella_1101	---	---	---	---	Serratia_3252	---	---	---	---	---	---	---	---	0	KPN_00203
centroid_0180	yaeQ	yaeQ	YaeQ family protein	b0190	Y	Y	N	N	0	0	0	NA	NA	NA	NA	---	NA	N	---	---	---	Citrobacter_4028	---	---	---	---	Enterobacter_1577	---	---	Escherichia_184	---	---	Escherichia_184;Escherichia_29443	Klebsiella_1102	---	---	---	---	Serratia_3251	---	---	---	---	ECK120026550	yaeQ-arfB-nlpE	3	yaeQ,arfB,nlpE	0	KPN_00204
centroid_0181	arfB	yaeJ	Peptidyl-tRNA hydrolase YaeJ	b0191	Y	Y	N	N	0	0	0	K15034	ribosome-associated protein	K15034;K15033;K02839;K02835;K02836;K23498;K03208	Other	---	NA	N	---	---	---	Citrobacter_4027	---	---	---	Citrobacter_4027;Citrobacter_10263	Enterobacter_1578	---	---	Escherichia_185	---	---	Escherichia_185;Escherichia_29444	Klebsiella_1103	---	---	---	---	Serratia_3250	---	---	---	---	---	---	---	---	0	KPN_00205
centroid_0182	nlpE	cutF	copper homeostasis/adhesion lipoprotein NlpE	b0192	Y	Y	N	N	0	0	0	K06079	copper homeostasis protein (lipoprotein)	K06079;K08985	NA	---	NA	N	---	---	---	Citrobacter_4026	---	---	---	---	Enterobacter_1579	---	---	Escherichia_186	---	---	---	Klebsiella_1104	---	---	---	---	Serratia_3249	---	---	---	---	ECK120026550	yaeQ-arfB-nlpE	3	yaeQ,arfB,nlpE	0	KPN_00206
centroid_0183	yaeF	yaeF	YaeF family permuted papain-like enzyme	b0193	N	N	N	N	0	0	0	K21471	peptidoglycan DL-endopeptidase CwlO [EC:3.4.-.-]	K21471;K20742;K21473;K13695;K19224;K19303;K13694;K19223;K19220;K21474;K16817	NA	---	NA	N	---	---	---	---	---	---	---	---	---	---	---	Escherichia_187	---	---	Escherichia_187;Escherichia_29445	Klebsiella_1105	---	---	---	---	---	---	---	---	---	---	---	---	---	0	KPN_00207
centroid_0184	proS	proS	Proline--tRNA ligase	b0194	Y	Y	N	N	0	0	0	K01881	prolyl-tRNA synthetase [EC:6.1.1.15]	K01881;K01868;K14163;K01880;K01892;K01875;K02333;K03976;K19055;K02502	Protein synthesis/fate	TIGR00409	proS_fam_II: proline--tRNA ligase	Y	ECK0194	5	proS	Citrobacter_4025	---	---	---	Citrobacter_4025;Citrobacter_10262	Enterobacter_1580	---	---	Escherichia_188	---	---	Escherichia_188;Escherichia_29446	Klebsiella_1106	---	---	---	---	Serratia_3248	---	---	---	---	ECK120011052	proS	1	proS	0	KPN_00208
centroid_0185	trmO	yaeB	tRNA (N6-threonylcarbamoyladenosine(37)-N6)-methyltransferase TrmO	b0195	Y	Y	N	N	0	0	0	K22900	tRNA (adenine37-N6)-methyltransferase [EC:2.1.1.-]	K22900;K18742	NA	TIGR00104	tRNA_TsaA: tRNA-Thr(GGU) m(6)t(6)A37 methyltransferase TsaA	N	---	---	---	Citrobacter_4024	---	---	---	Citrobacter_4024;Citrobacter_10261	Enterobacter_1581	---	---	Escherichia_189	---	---	Escherichia_189;Escherichia_29524	Klebsiella_1107	---	---	---	---	Serratia_3247	---	---	---	---	---	---	---	---	0	KPN_00209
centroid_0186	rcsF	rcsF	Rcs stress response system protein RcsF	b0196	Y	Y	N	N	0	0	0	K06080	RcsF protein	K06080;K13695;K14955;K18480;K11906	NA	---	NA	N	---	---	---	Citrobacter_4023	---	---	---	Citrobacter_4023;Citrobacter_10042;Citrobacter_10260	Enterobacter_1582	---	---	Escherichia_190	---	---	Escherichia_190;Escherichia_29447	Klebsiella_1108	---	---	---	---	Serratia_3246	---	---	---	---	---	---	---	---	0	KPN_00210
centroid_0187	metQ	metQ	D-methionine-binding lipoprotein MetQ precursor	b0197	Y	Y	N	N	0	0	0	K02073	D-methionine transport system substrate-binding protein	K02073;K02051;K02044;K02002;K15551;K15553;K15598;K07080	Other	TIGR00363	TIGR00363: lipoprotein, YaeC family	N	---	---	---	Citrobacter_4022	---	---	---	Citrobacter_4022;Citrobacter_10041;Citrobacter_10259	Enterobacter_1583	---	---	Escherichia_191	---	---	Escherichia_191;Escherichia_29525	Klebsiella_1109	---	---	---	---	Serratia_3245	---	---	---	---	ECK120008970	metNIQ	3	metN,metI,metQ	0	KPN_00211
centroid_0188	metI	metI	methionine ABC transporter permease MetI	b0198	Y	Y	N	N	0	0	0	K02072	D-methionine transport system permease protein	K02072;K05846;K02050;K02029;K02042;K10037;K23063;K02037;K17073;K10040;K10006;K10002;K10009;K16962;K02034;K16958;K02038;K17074;K10023;K17062;K09971;K02011;K10007;K23059;K02001;K17077;K10003;K16959;K02053;K02018;K11083;K23057;K13891;K11070;K10019;K15496;K02063;K15552;K02046;K23056;K11071;K10238;K02054;K15582;K09970;K02026;K15581;K02033;K10229;K10020;K16201;K15599;K02028;K15554;K23062;K11079;K10024;…	Other	---	NA	N	---	---	---	Citrobacter_4021	---	---	---	Citrobacter_4021;Citrobacter_10040;Citrobacter_10258	Enterobacter_1584	---	---	Escherichia_192	---	---	Escherichia_192;Escherichia_29526	Klebsiella_1110	---	---	---	---	Serratia_3244	---	---	---	---	---	---	---	---	0	KPN_00212
centroid_0189	metN	metN	Methionine import ATP-binding protein MetN	b0199	Y	Y	N	N	0	0	0	K02071	D-methionine transport system ATP-binding protein	K02071;K02028;K09812;K02032;K02003;K02065;K02000;K02031;K09810;K05847;K02010;K06857;K23060;K02062;K10010;K10041;K02052;K05685;K10038;K16786;K02041;K16960;K10823;K02017;K16963;K09972;K02049;K15583;K11072;K16787;K02045;K13892;K01990;K10021;K09814;K24949;K10008;K02006;K13896;K10112;K01552;K02068;K10199;K10004;K10824;K01995;K12372;K15497;K10025;K23058;K11631;K16920;K11635;K24040;K10000;K17076;K17240;…	Transport & binding proteins	TIGR02314	ABC_MetN: D-methionine ABC transporter, ATP-binding protein	N	---	---	---	Citrobacter_4020	---	---	---	Citrobacter_4020;Citrobacter_10039	Enterobacter_1585	---	---	Escherichia_193	---	---	Escherichia_193;Escherichia_29527	Klebsiella_1111	---	---	---	---	Serratia_3243	---	---	---	---	ECK120008970	metNIQ	3	metN,metI,metQ	0	KPN_00213
centroid_0190	gmhB	gmhB	D-glycero-beta-D-manno-heptose 1,7-bisphosphate 7-phosphatase	b0200	Y	Y	Y	N	1	0	2	K03273	D-glycero-D-manno-heptose 1,7-bisphosphate phosphatase [EC:3.1.3.82 3.1.3.83]	K03273;K01089;K01091;K07025;K22292;K02843;K20862;K16017;K01838;K08723;K01560;K06019;K01101;K08073;K01097;K11725;K02101;K24204;K22223;K02566;K07015;K19270;K19269;K20860;K20884;K20881;K02467;K11777;K01079;K10004;K10008;K09972;K10041;K22912;K23060;K21013;K06117;K05961;K01534;K21064;K05306	NA	TIGR00213	GmhB_yaeD: D,D-heptose 1,7-bisphosphate phosphatase	N	---	---	---	Citrobacter_4019	CUC46_01100	CUC46_RS01060	---	Citrobacter_4019;Citrobacter_10038	Enterobacter_1586	---	---	Escherichia_194	---	---	---	Klebsiella_1112	VK055_RS11780	VK055_2352	---	---	Serratia_3242	---	---	---	---	ECK120026553	gmhB	1	gmhB	1	KPN_00214
centroid_0191	dkgB	dkgB	2,5-didehydrogluconate reductase DkgB	b0207	Y	Y	N	N	0	0	0	K06222	2,5-diketo-D-gluconate reductase B [EC:1.1.1.346]	K06222;K06221;K23257;K00002;K18097;K18107;K00011;K23486;K22374;K05275;K08243;K04119;K19642;K23107;K06607;K19654;K03378;K00037;K07079;K00085;K00212;K13981;K13374;K19634;K05295;K18471;K00089;K19651;K17743;K13394;K19265;K00063;K22093;K05882;K17744;K15303;K00251;K19639;K00062;K23003;K00064;K13315;K04883;K15967;K04882;K00555;K04884;K17647;K11205	Other	---	NA	N	---	---	---	Citrobacter_4018	---	---	---	---	Enterobacter_1587	---	---	Escherichia_195	---	---	---	Klebsiella_1113	---	---	---	---	Serratia_182	---	---	---	---	ECK120026554	dkgB	1	dkgB	0	KPN_00221
centroid_0192	yafC	yafC	LysR family transcriptional regulator	b0208	Y	Y	N	N	0	0	0	K18900	LysR family transcriptional regulator, regulator for bpeEF and oprC	K18900;K16135;K21698;K10918;K21742;K03566;K21703;K21900;K18927;K09681;K17737;K14057;K11921;K19338;K22711;K13636;K17850;K21711;K21959;K24082;K04761;K21757;K03576;K19242;K21699;K21755;K21960;K21645;K16516;K13634;K07592;K23773;K19618;K05817;K10972;K13794;K02521;K13635;K05596;K02623;K03717;K18297;K21756;K05798;K19555;K13928;K14657;K02019;K22879;K21454;K19735;K03709;K07725;K15974;K01356	Regulatory functions	---	NA	N	---	---	---	Citrobacter_4017	---	---	---	---	Enterobacter_1588	---	---	Escherichia_196	---	---	---	Klebsiella_1114	---	---	---	---	Serratia_183	---	---	---	---	ECK120020485	yafC	1	yafC	0	KPN_00222
centroid_0193	yafD	yafD	endonuclease/exonuclease/phosphatase family protein	b0209	Y	Y	N	N	0	0	0	K18353	vancomycin resistance protein VanJ	K18353;K06896;K01142	NA	---	NA	N	---	---	---	Citrobacter_4015	---	---	---	---	Enterobacter_1590	---	---	Escherichia_197	---	---	---	Klebsiella_1116	---	---	---	---	Serratia_184	---	---	---	---	ECK120026555	yafDE	2	yafD,yafE	0	KPN_00224
centroid_0194	yafE	yafE	class I SAM-dependent methyltransferase	b0210	Y	Y	N	N	0	0	0	K07755	arsenite methyltransferase [EC:2.1.1.137]	K07755;K03183;K18897;K18534;K02169;K23095;K15256;K00568;K22438;K17462;K05928;K06219;K18162;K19889;K15942;K20081;K20082;K16868;K00598;K00559;K13623;K18896;K15467;K15257;K24071;K05929;K00570;K16403;K21172;K22545;K12502;K06127;K13042;K17803;K20331;K15444;K00564;K15471;K00563;K14374;K22857;K00574;K23153;K10718;K14369;K16414;K03428;K21542;K21541;K16217;K21896;K00591;K21282;K11434;K03182;K08242;K13311;…	Other	---	NA	Y	ECK0210	1	yafE	Citrobacter_4014	---	---	---	---	Enterobacter_1591	---	---	Escherichia_198	---	---	---	Klebsiella_1117	---	---	---	---	Serratia_319	---	---	---	---	ECK120026555	yafDE	2	yafD,yafE	0	KPN_00225
centroid_0195	mltD	mltD	murein transglycosylase D	b0211	Y	Y	N	N	0	0	0	K08307	membrane-bound lytic murein transglycosylase D [EC:4.2.2.-]	K08307;K19223;K19220;K22409;K19224;K08309;K18691;K12943;K08306;K06194;K02656;K21508;K08308;K06306;K16291;K13429;K21687;K06370;K07483;K13473;K06417;K07499;K14060;K07269	NA	---	NA	N	---	---	---	Citrobacter_4013	---	---	---	---	Enterobacter_1592	---	---	Escherichia_199	---	---	---	Klebsiella_1118	---	---	---	---	Serratia_185	---	---	---	---	ECK120026556	mltD	1	mltD	0	KPN_00226
centroid_0196	gloB	gloB	Hydroxyacylglutathione hydrolase	b0212	Y	Y	N	N	0	0	0	K01069	hydroxyacylglutathione hydrolase [EC:3.1.2.6]	K01069;K23864;K16639;K17725;K13075;K15318;K17837;K05555;K20257;K02238;K06167;K06897;K12574;K00784;K22405;K07041;K03476;K07576;K12264;K18610;K10887;K07577	NA	TIGR03413	GSH_gloB: hydroxyacylglutathione hydrolase	N	---	---	---	Citrobacter_4012	---	---	---	---	Enterobacter_1593	---	---	Escherichia_200	---	---	---	Klebsiella_1119	---	---	---	---	Serratia_186	---	---	---	---	ECK120026557	gloB	1	gloB	0	KPN_00227
centroid_0197	yafS	yafS	biotin biosynthesis protein BioC	b0213	Y	Y	N	N	0	0	0	K02169	malonyl-CoA O-methyltransferase [EC:2.1.1.197]	K02169;K18897;K18534;K03183;K06219;K22438;K07755;K23095;K20082;K18162;K20081;K05928;K06127;K14850;K15467;K00563;K19889;K14374;K16868;K12502;K22857	Other	---	NA	N	---	---	---	Citrobacter_4011	---	---	---	---	Enterobacter_1594	---	---	Escherichia_201	---	---	---	Klebsiella_1120	---	---	---	---	Serratia_187	---	---	---	---	ECK120020487	yafS	1	yafS	0	KPN_00228
centroid_0198	rnhA	rnhA	ribonuclease HI	b0214	Y	Y	Y	N	1	0	1	K03469	ribonuclease HI [EC:3.1.26.4]	K03469;K14159;K06993;K22316;K19055	Other	---	NA	Y	ECK0214	1	rnhA	Citrobacter_4010	CUC46_01175	CUC46_RS01135	---	---	Enterobacter_1595	---	---	Escherichia_202	---	---	---	Klebsiella_1121	---	---	---	---	Serratia_188	---	---	---	---	ECK120009166	rnhA	1	rnhA	1	KPN_00229
centroid_0199	dnaQ	dnaQ	DNA polymerase III subunit epsilon	b0215	Y	Y	N	N	0	0	0	K14159	ribonuclease HI / DNA polymerase III subunit epsilon [EC:3.1.26.4 2.7.7.7]	K14159;K02342;K10857;K03763;K09951;K18969;K03683;K18416;K06348;K10790;K18418;K18327;K09929	NA	TIGR00573	dnaq: exonuclease, DNA polymerase III, epsilon subunit family	Y	ECK0215	1	dnaQ	Citrobacter_4009	---	---	---	---	Enterobacter_1596	---	---	Escherichia_203	---	---	---	Klebsiella_1122	---	---	---	---	Serratia_189	---	---	---	---	ECK120009154	dnaQ	1	dnaQ	0	KPN_00230
centroid_0200	yafV	yafV	amidohydrolase	b0219	Y	Y	N	N	0	0	0	K13566	omega-amidase [EC:3.5.1.3]	K13566;K01506;K18540;K11206;K12251;K08590;K01431;K03820;K01501;K01459;K14663;K13035;K01950	Central intermediary metabolism	---	NA	N	---	---	---	Citrobacter_3996	---	---	---	---	Enterobacter_1604	---	---	Escherichia_206	---	---	---	Klebsiella_1125	---	---	---	---	Serratia_240	---	---	---	---	ECK120020489	yafV	1	yafV	0	KPN_00234
centroid_0201	ivy	---	C-lysozyme inhibitor	b0220	N	N	N	N	0	0	0	NA	NA	NA	NA	---	NA	N	---	---	---	---	---	---	---	---	---	---	---	Escherichia_207	---	---	---	Klebsiella_1523	---	---	---	---	---	---	---	---	---	ECK120021254	ivy	1	ivy	0	---
centroid_0202	fadE	fadE	acyl-CoA dehydrogenase FadE	b0221	Y	Y	N	N	0	0	0	K06445	acyl-CoA dehydrogenase [EC:1.3.99.-]	K06445;K15980;K18244;K00249;K06446;K00248;K11410;K09479;K00253;K16173;K09478;K22430;K24016;K16026;K00252;K20143;K21782;K14448;K04117;K11538;K22818;K00257;K20035;K22820;K22822;K08297;K11731;K04118;K07545;K19966;K22819;K00255;K00232;K19067;K15389;K16104;K09456;K11729;K11730;K16047	Other	---	NA	N	---	---	---	Citrobacter_3995	---	---	---	---	Enterobacter_1605	---	---	Escherichia_208	---	---	---	Klebsiella_1126	---	---	---	---	Serratia_248	---	---	---	---	ECK120021211	fadE	1	fadE	0	KPN_00235
centroid_0203	gmhA	lpcA	Phosphoheptose isomerase	b0222	Y	Y	N	Y	0	0	0	K03271	D-sedoheptulose 7-phosphate isomerase [EC:5.3.1.28]	K03271;K12961;K03272;K19337;K08094;K15835;K23238;K19504;K06041;K07106;K10708;K00820;K15916;K00845;K19510;K03481;K02467;K02058	Other	TIGR00441	gmhA: phosphoheptose isomerase	N	---	---	---	Citrobacter_3994	---	---	77.083_VFG013422(gi:33152324)	---	Enterobacter_1606	75_VFG013422(gi:33152324)	---	Escherichia_209	---	75_VFG013422(gi:33152324)	---	Klebsiella_1127	---	---	79.688_VFG013421(gi:148828334)	---	Serratia_249	---	---	79.688_VFG013421(gi:148828334)	---	ECK120026561	gmhA	1	gmhA	0	KPN_00236
centroid_0204	yafJ	yafJ	putative glutamine amidotransferase	b0223	Y	Y	N	N	0	0	0	K18802	glutamine amidotransferase	K18802;K07008;K00764;K22081;K00820	NA	---	NA	N	---	---	---	Citrobacter_3993	---	---	---	---	Enterobacter_1607	---	---	Escherichia_210	---	---	---	Klebsiella_1128	---	---	---	---	Serratia_250	---	---	---	---	ECK120026562	yafJ	1	yafJ	0	KPN_00237
centroid_0205	ldtF	yafK	murein L,D-transpeptidase	b0224	Y	Y	N	N	0	0	0	NA	NA	NA	Other	---	NA	N	---	---	---	Citrobacter_3992	---	---	---	---	Enterobacter_1608	---	---	Escherichia_211	---	---	---	Klebsiella_1129	---	---	---	---	Serratia_251	---	---	---	---	ECK120026563	ldtF	1	ldtF	0	KPN_00238
centroid_0206	yafL	---	C40 family peptidase	b0227	N	N	N	N	0	0	0	K19303	murein DD-endopeptidase [EC:3.4.-.-]	K19303;K13694;K21471;K20742;K13695;K19224;K21473;K19223;K19220;K21474;K11060;K09934;K00678	NA	---	NA	N	---	---	---	Citrobacter_3991	---	---	---	---	---	---	---	Escherichia_214	---	---	---	---	---	---	---	---	---	---	---	---	---	ECK120026565	yafL	1	yafL	0	---
centroid_0207	lfhA	---	flagellar type III secretion system protein FlhA	b0229	N	N	N	N	0	0	0	K02400	flagellar biosynthesis protein FlhA	K02400;K03230;K02386;K21908;K09790;K00336	Other	---	NA	N	---	---	---	Citrobacter_3990	---	---	---	---	---	---	---	Escherichia_216	---	---	---	---	---	---	---	---	---	---	---	---	---	ECK120027916	lfhA	1	lfhA	0	---
centroid_0208	lafU	---	putative lateral flagellar export/assembly protein LafU	b0230	N	N	N	N	0	0	0	K02557	chemotaxis protein MotB	K02557;K03640;K16191;K03286;K21218	NA	---	NA	N	---	---	---	Citrobacter_3989	---	---	---	---	---	---	---	Escherichia_217	---	---	---	---	---	---	---	---	---	---	---	---	---	ECK120026567	lafU	1	lafU	0	---
centroid_0209	dinB	dinB	DNA polymerase IV	b0231	Y	Y	N	N	0	0	0	K02346	DNA polymerase IV [EC:2.7.7.7]	K02346;K03511;K04479;K03515;K03510;K03509;K03502;K14161;K03513;K03726	DNA Metabolism	---	NA	N	---	---	---	Citrobacter_3987	---	---	---	---	Enterobacter_1616	---	---	Escherichia_218	---	---	---	Klebsiella_1138	---	---	---	---	Serratia_261	---	---	---	---	ECK120026568	dinB-yafNOP	4	dinB,yafN,yafO,yafP	0	KPN_00247
centroid_0210	yafP	yafP	GNAT family N-acetyltransferase	b0234	N	N	N	N	0	0	0	K03830	putative acetyltransferase [EC:2.3.1.-]	K03830;K03827;K03826;K22441;K03789;K24217;K15520;K00619;K03825;K00657;K20838;K18815;K20793;K03824;K06977;K18816;K02348;K16704;K03395;K01910;K15904;K22477;K03828;K00670;K19113;K21121;K24601;K03829;K18309;K24537;K22767	Other	---	NA	N	---	---	---	---	---	---	---	---	---	---	---	Escherichia_221	---	---	---	Klebsiella_1139	---	---	---	---	---	---	---	---	---	ECK120026568	dinB-yafNOP	4	dinB,yafN,yafO,yafP	0	KPN_00248
centroid_0211	ykfJ	---	RNA ligase RtcB family protein	b0235	N	N	N	N	0	0	0	K18148	release factor H-coupled RctB family protein	K18148;K14415	Other	TIGR03073	release_rtcB: release factor H-coupled RctB family protein	N	---	---	---	---	---	---	---	---	---	---	---	Escherichia_222	---	---	---	---	---	---	---	---	---	---	---	---	---	ECK120026570	ykfJ-prfH	2	ykfJ,prfH	0	---
centroid_0212	prfH	---	peptide chain release factor H	b0236	N	N	N	N	0	0	0	K02839	peptide chain release factor	K02839;K02836;K02835;K23498;K15034;K15033	Other	TIGR03072	release_prfH: putative peptide chain release factor H	N	---	---	---	---	---	---	---	---	---	---	---	Escherichia_223	---	---	---	---	---	---	---	---	---	---	---	---	---	ECK120026570	ykfJ-prfH	2	ykfJ,prfH	0	---
centroid_0213	pepD	pepD	Cytosol non-specific dipeptidase	b0237	Y	Y	N	N	0	0	0	K01270	dipeptidase D [EC:3.4.13.-]	K01270;K01258;K01439;K01438;K20895;K05831;K01295;K01274;K06016;K01293;K20608;K23980;K13049;K20609;K02083;K01269;K14665;K12941	Other	TIGR01893	aa-his-dipept: Xaa-His dipeptidase	N	---	---	---	Citrobacter_3986	---	---	---	---	Enterobacter_1617	---	---	Escherichia_224	---	---	---	Klebsiella_1140	---	---	---	---	Serratia_262	---	---	---	---	ECK120009125	pepD	1	pepD	0	KPN_00249
centroid_0214	gpt	gpt	xanthine phosphoribosyltransferase	b0238	Y	Y	N	N	0	0	0	K00769	xanthine phosphoribosyltransferase [EC:2.4.2.22]	K00769;K07101;K00760;K00759;K00762;K15780;K03816;K07100;K09685;K00948	Other	---	NA	N	---	---	---	Citrobacter_3985	---	---	---	---	Enterobacter_1618	---	---	Escherichia_225	---	---	---	Klebsiella_1141	---	---	---	---	Serratia_263	---	---	---	---	ECK120034540	gpt	1	gpt	0	KPN_00250
centroid_0215	frsA	yafA	esterase FrsA	b0239	Y	Y	N	N	0	0	0	K11750	esterase FrsA [EC:3.1.-.-]	K11750;K06889;K19188;K24084;K19311;K05714;K23465;K01061;K01060;K01068;K01054;K06999;K00659;K03932;K16050;K03670;K07018;K07019	Other	---	NA	N	---	---	---	Citrobacter_3984	---	---	---	---	Enterobacter_1619	---	---	Escherichia_226	---	---	---	Klebsiella_1142	---	---	---	---	Serratia_264	---	---	---	---	ECK120026572	frsA	1	frsA	0	KPN_00251
centroid_0216	crl	crl	sigma factor-binding protein Crl	b0240	Y	Y	N	N	0	0	0	K11926	sigma factor-binding protein Crl	K11926;K07674;K07673	Other	---	NA	N	---	---	---	Citrobacter_3983	---	---	---	---	Enterobacter_1620	---	---	Escherichia_227	---	---	---	Klebsiella_1143	---	---	---	---	Serratia_265	---	---	---	---	---	---	---	---	0	KPN_00252
centroid_0217	phoE	phoE	phosphoporin PhoE	b0241	Y	Y	N	N	0	0	0	K11929	outer membrane pore protein E	K11929;K09475;K09476;K14062;K16076;K08720;K10940;K07275	Other	---	NA	N	---	---	---	Citrobacter_3982	---	---	---	---	Enterobacter_1621	---	---	Escherichia_228	---	---	---	Klebsiella_1171	---	---	---	---	Serratia_2261	---	---	---	---	ECK120009279	phoE	1	phoE	0	KPN_00282
centroid_0218	proB	proB	glutamate 5-kinase	b0242	Y	Y	N	N	0	0	0	K00931	glutamate 5-kinase [EC:2.7.2.11]	K00931;K12657;K06981;K05828;K09903;K00930;K00947;K00928;K14682;K12526;K12524;K07144;K12525;K00926	Other	TIGR01027	proB: glutamate 5-kinase	N	---	---	---	Citrobacter_3981	---	---	---	---	Enterobacter_1622	---	---	Escherichia_229	---	---	---	Klebsiella_1170	---	---	---	---	Serratia_266	---	---	---	---	ECK120009513	proBA	2	proB,proA	0	KPN_00281
centroid_0219	proA	proA	glutamate-5-semialdehyde dehydrogenase	b0243	Y	Y	N	N	0	0	0	K00147	glutamate-5-semialdehyde dehydrogenase [EC:1.2.1.41]	K00147;K12657;K15515;K00128;K00132;K04072;K04021;K00130;K13922;K18119;K00141;K10217;K07248;K19266;K15038;K00131;K22187;K14519;K00135;K13821;K00151;K21802;K14085;K13877;K18978;K00146;K19588;K09472;K12254;K18128;K00206;K00152;K00140;K17761;K00139;K20199;K08324;K23234;K00137;K25072;K00154;K00294;K18275;K00149	Other	TIGR00407	proA: glutamate-5-semialdehyde dehydrogenase	N	---	---	---	Citrobacter_3980	---	---	---	---	Enterobacter_1623	---	---	Escherichia_230	---	---	---	Klebsiella_1169	---	---	---	---	Serratia_267	---	---	---	---	ECK120009513	proBA	2	proB,proA	0	KPN_00280
centroid_0220	yagU	---	YagU family protein	b0287	N	N	N	N	0	0	0	K08996	putative membrane protein	K08996;K12952;K15111;K16925;K20028	NA	---	NA	N	---	---	---	---	---	---	---	---	---	---	---	Escherichia_269	---	---	---	---	---	---	---	---	---	---	---	---	---	ECK120020491	yagU	1	yagU	0	---
centroid_0221	ykgJ	ykgJ	YkgJ family cysteine cluster protein	b0288	Y	N	N	N	0	0	0	K06940	uncharacterized protein	K06940	NA	---	NA	N	---	---	---	---	---	---	---	---	Enterobacter_3015	---	---	Escherichia_270	---	---	Escherichia_270;Escherichia_13528;Escherichia_19201;Escherichia_19950;Escherichia_20913;Escherichia_27023;Escherichia_27422	Klebsiella_2194	---	---	---	---	Serratia_2091	---	---	---	---	ECK120026592	ykgJ	1	ykgJ	0	KPN_01247
centroid_0222	ecpE	---	fimbria/pilus periplasmic chaperone	b0289	N	N	N	Y	0	0	0	K21968	Mat/Ecp fimbriae periplasmic chaperone	K21968;K21965;K07346	Other	---	NA	Y	ECK0288	1	ecpE	Citrobacter_3974	---	---	---	---	---	---	---	Escherichia_271	---	100_VFG034520(gi:260853519)	---	Klebsiella_1185	---	---	88.136_VFG034513(gi:215485396)	---	---	---	---	---	---	ECK120026593	ecpBCDE	4	ecpB,ecpC,ecpD,ecpE	0	---
centroid_0223	ecpD	---	fimbrial adhesin EcpD	b0290	N	N	N	Y	0	0	0	K21967	Mat/Ecp fimbriae adhesin	K21967	NA	---	NA	N	---	---	---	Citrobacter_3975	---	---	---	---	---	---	---	Escherichia_272	---	100_VFG018221(gi:26246299)	---	Klebsiella_1184	---	---	94.881_VFG018221(gi:26246299)	---	---	---	---	---	---	ECK120026593	ecpBCDE	4	ecpB,ecpC,ecpD,ecpE	0	---
centroid_0224	ecpC	---	fimbrial biogenesis outer membrane usher protein	b0291	N	N	N	Y	0	0	0	K21966	Mat/Ecp fimbriae outer membrane usher protein	K21966;K22852	NA	---	NA	N	---	---	---	Citrobacter_3976	---	---	---	---	---	---	---	Escherichia_273	---	100_VFG034481(gi:443616322)	---	Klebsiella_1183	---	---	92.866_VFG018216(gi:91209353)	---	---	---	---	---	---	ECK120026593	ecpBCDE	4	ecpB,ecpC,ecpD,ecpE	0	---
centroid_0225	ecpB	---	fimbrial chaperone EcpB	b0292	N	N	N	Y	0	0	0	K21965	Mat/Ecp fimbriae periplasmic chaperone	K21965;K21968;K07346;K25022	NA	---	NA	N	---	---	---	Citrobacter_3977	---	---	---	---	---	---	---	Escherichia_274	---	100_VFG018205(gi:16128277)	---	Klebsiella_1182	---	---	91.441_VFG018205(gi:16128277)	---	---	---	---	---	---	ECK120026593	ecpBCDE	4	ecpB,ecpC,ecpD,ecpE	0	---
centroid_0226	ecpA	yagZ	common pilus major fimbrillin subunit EcpA	b0293	N	N	N	Y	0	0	0	K21964	Mat/Ecp fimbriae major subunit	K21964;K07919	NA	---	NA	N	---	---	---	Citrobacter_3978	---	---	---	---	---	---	---	Escherichia_275	---	100_VFG002414(gb|NP_286010)	---	Klebsiella_1181	---	---	95.897_VFG002414(gb|NP_286010)	---	---	---	---	---	---	ECK120026594	ecpA	1	ecpA	0	KPN_00291
centroid_0227	ecpR	---	ECP biosynthesis operon DNA-binding transcriptional regulator EcpR	b0294	N	N	N	Y	0	0	0	K21963	LuxR family transcriptional regulator, Mat/Ecp fimbriae transcriptional regulator	K21963;K07687;K20918;K07782;K11618;K20264;K22650;K07689;K07688;K07696;K07686;K14979;K19666;K02479;K18304;K22914;K07684;K07690;K07692;K14989;K13041;K07694;K18098;K14987;K07685;K19732;K19731;K01994;K03556;K19733;K11624;K18099;K15852;K21697;K04333;K19734;K11712;K08087;K07691;K07695;K07781;K24072;K21685;K21912;K05051;K09714;K13246;K20334;K22792;K07693;K10445;K04148;K08423;K08424	Regulatory functions	---	NA	N	---	---	---	---	---	---	---	---	---	---	---	Escherichia_276	---	100_VFG034382(gi:410484079)	---	Klebsiella_1180	---	---	91.667_VFG034382(gi:410484079)	---	---	---	---	---	---	ECK120026595	ecpR	1	ecpR	0	---
centroid_0228	ykgO	---	50S ribosomal protein L36	b4506	Y	Y	N	N	0	0	0	K02919	large subunit ribosomal protein L36	K02919	Protein synthesis/fate	TIGR01022	rpmJ_bact: ribosomal protein bL36	N	---	---	---	Citrobacter_5517	---	---	---	---	Enterobacter_1748	---	---	Escherichia_278	---	---	---	Klebsiella_1330	---	---	---	---	Serratia_438	---	---	---	---	ECK120026596	ykgMO	2	ykgM,ykgO	0	KPN_00436
centroid_0229	ykgM	---	type B 50S ribosomal protein L31	b0296	Y	Y	N	N	0	0	0	K02909	large subunit ribosomal protein L31	K02909	Protein synthesis/fate	TIGR00105	L31: ribosomal protein bL31	N	---	---	---	Citrobacter_3691	---	---	---	---	Enterobacter_1747	---	---	Escherichia_279	---	---	Escherichia_279;Escherichia_14664;Escherichia_22238	Klebsiella_1329	---	---	---	---	Serratia_439	---	---	---	---	ECK120026596	ykgMO	2	ykgM,ykgO	0	KPN_00435
centroid_0230	ykgR	---	hypothetical protein	b4671	N	N	N	N	0	0	0	NA	NA	NA	NA	---	NA	N	---	---	---	---	---	---	---	---	---	---	---	Escherichia_280	---	---	---	---	---	---	---	---	---	---	---	---	---	ECK125095421	ykgR	1	ykgR	0	---
centroid_0231	eaeH	---	intimin-like adhesin FdeC	b0297	N	N	N	Y	0	0	0	K13735	adhesin/invasin	K13735;K12790;K23113;K20276;K12021	NA	---	NA	N	---	---	---	---	---	---	---	---	---	---	---	Escherichia_281	---	97.036_VFG034556(gi:410484074)	---	---	---	---	---	---	---	---	---	---	---	ECK120026597	eaeH-insE1EF1F1	4	eaeH,insE1,insEF1,insF1	0	---
centroid_0232	ykgA	---	helix-turn-helix domain-containing protein	b0300	N	N	N	N	0	0	0	K05804	AraC family transcriptional regulator, mar-sox-rob regulon activator	K05804;K19056;K13653;K13652;K13631;K18325;K13632;K02099;K21826;K23237;K07506;K02855;K02854;K21825;K17736;K02508;K14063;K18954;K07720;K21747;K18991;K20968;K13530;K12243;K04033;K21746;K21701;K03490;K13633;K13529;K10778;K05372;K21906;K06599;K19693;K21905;K11920	Regulatory functions	---	NA	N	---	---	---	---	---	---	---	---	---	---	---	Escherichia_4378	---	---	---	---	---	---	---	---	---	---	---	---	---	ECK120026598	ykgA	1	ykgA	0	---
centroid_0233	rclC	---	reactive chlorine species resistance protein RclC	b0301	N	N	N	N	0	0	0	K21741	reactive chlorine resistance protein C	K21741;K15977	NA	---	NA	N	---	---	---	Citrobacter_3584	---	---	---	---	---	---	---	Escherichia_283	---	---	---	---	---	---	---	---	---	---	---	---	---	ECK120029300	rclABC	3	rclA,rclB,rclC	0	---
centroid_0234	rclB	---	DUF1471 domain-containing protein	b0303	N	N	N	N	0	0	0	K21740	reactive chlorine resistance protein B	K21740;K12151;K13650;K13906	NA	---	NA	N	---	---	---	Citrobacter_3585	---	---	---	---	---	---	---	Escherichia_284	---	---	---	---	---	---	---	---	---	---	---	---	---	ECK120029300	rclABC	3	rclA,rclB,rclC	0	---
centroid_0235	rclA	---	pyridine nucleotide-disulfide oxidoreductase	b0304	N	N	N	N	0	0	0	K21739	probable pyridine nucleotide-disulfide oxidoreductase	K21739;K00520;K00382;K00383;K17883;K00322;K23842;K23076;K22182;K17870;K18367;K04283;K03423;K22364;K00529;K18359;K12265;K05910;K00362;K17869;K22747;K00360;K22745;K05297;K00384;K10797;K22549;K03885;K08255;K18249;K18088;K21738;K00302;K18227;K21567;K17722;K17872;K18559;K08232;K03387;K17877;K18090;K12527;K09471;K21677;K00219;K00285;K17871;K24426;K15461;K21401;K04727;K22345;K21061;K17830;K24245;K09516;…	Other	---	NA	N	---	---	---	Citrobacter_3586	---	---	---	---	---	---	---	Escherichia_285	---	---	Escherichia_285;Escherichia_15117	---	---	---	---	---	---	---	---	---	---	ECK120029300	rclABC	3	rclA,rclB,rclC	0	---
centroid_0236	rclR	---	DNA-binding transcriptional regulator RclR	b0305	N	N	N	N	0	0	0	K21746	AraC family transcriptional regulator, reactive chlorine species (RCS)-specific activator of rcl operon	K21746;K18991;K21747;K02099;K07506;K02854;K23237;K21701;K02855;K12243;K18954;K03490;K13633;K13652;K20968;K21826;K02508;K13631;K13530;K07720;K21906;K05372;K17736;K14063;K18325;K21825;K13653;K10778;K13632;K05804;K11920;K13529;K21905;K04033;K03755;K19056;K06599;K07780;K11312;K06720;K19693;K22854;K14977;K23779	Regulatory functions	---	NA	N	---	---	---	Citrobacter_3587	---	---	---	---	---	---	---	Escherichia_286	---	---	---	---	---	---	---	---	---	---	---	---	---	ECK120026600	rclR	1	rclR	0	---
centroid_0237	ykgE	---	(Fe-S)-binding protein	b0306	N	N	N	N	0	0	0	K18928	L-lactate dehydrogenase complex protein LldE	K18928;K11473;K00113;K18210;K08264;K21834;K03389;K18930;K18501;K22481;K00609;K09726	NA	---	NA	N	---	---	---	Citrobacter_4293	---	---	---	Citrobacter_4293;Citrobacter_10667	---	---	---	Escherichia_287	---	---	Escherichia_287;Escherichia_17160;Escherichia_20646	---	---	---	---	---	---	---	---	---	---	ECK120026601	ykgEFG	3	ykgE,ykgF,ykgG	0	---
centroid_0238	ykgF	---	iron-sulfur cluster-binding protein	b0307	N	N	N	N	0	0	0	K18929	L-lactate dehydrogenase complex protein LldF	K18929;K00782;K00113;K18210;K11473;K08264;K03390;K21834;K00240;K00125;K18501;K22482;K00192;K18332;K00441;K17723;K11260;K16198;K03615;K03616;K00172;K00245;K16197;K06644;K00196;K18930;K00338;K00179;K22164;K02230;K07079;K00385;K15831;K23976;K02573;K14107;K12143;K14091;K05524;K18853;K00188;K05337;K03388;K02574;K18260;K22174;K16950;K00176;K00288;K00204;K02413;K17996;K00205;K14121;K05299;K00395;K20037;…	NA	TIGR00273	TIGR00273: iron-sulfur cluster-binding protein	N	---	---	---	Citrobacter_4292	---	---	---	Citrobacter_4292;Citrobacter_10666	---	---	---	Escherichia_288	---	---	Escherichia_288;Escherichia_17161;Escherichia_20645	---	---	---	---	---	---	---	---	---	---	ECK120026601	ykgEFG	3	ykgE,ykgF,ykgG	0	---
centroid_0239	ykgG	---	lactate utilization protein C	b0308	N	N	N	N	0	0	0	K00782	L-lactate dehydrogenase complex protein LldG	K00782;K18929;K19955	NA	---	NA	N	---	---	---	Citrobacter_4291	---	---	---	Citrobacter_4291;Citrobacter_10665	---	---	---	Escherichia_289	---	---	Escherichia_289;Escherichia_20644	---	---	---	---	---	---	---	---	---	---	ECK120026601	ykgEFG	3	ykgE,ykgF,ykgG	0	---
centroid_0240	ykgH	---	membrane protein	b0310	N	N	N	N	0	0	0	K18989	multidrug efflux pump	K18989;K05789;K13661;K16692	NA	---	NA	N	---	---	---	---	---	---	---	---	---	---	---	Escherichia_290	---	---	---	---	---	---	---	---	---	---	---	---	---	ECK120026602	ykgH	1	ykgH	0	---
centroid_0241	betA	---	choline dehydrogenase	b0311	Y	N	N	N	0	0	0	K00108	choline dehydrogenase [EC:1.1.99.1]	K00108;K18611;K00115;K22464;K16873;K18607;K17066;K17755;K21270;K10724;K17646;K20154;K19069;K15403;K03333;K08248;K19813;K06151;K01908;K17756;K23272;K20565;K23273;K20584;K20595;K20927;K19746;K01854;K06443;K00244;K20577;K13552;K09471;K00313;K21166;K00278;K09835;K16033;K12259;K20441;K03185;K07137;K00303;K03153;K09516;K00112;K00274;K17830;K14257;K18800;K00383;K00511;K02846;K17363	Other	TIGR01810	betA: choline dehydrogenase	N	---	---	---	---	---	---	---	---	Enterobacter_1850	---	---	Escherichia_291	---	---	---	Klebsiella_1519	---	---	---	---	Serratia_935	---	---	---	---	ECK120009307	betIBA	3	betI,betB,betA	0	KPN_00584
centroid_0242	betB	---	betaine-aldehyde dehydrogenase	b0312	Y	N	N	N	0	0	0	K00130	betaine-aldehyde dehydrogenase [EC:1.2.1.8]	K00130;K00149;K00128;K00146;K23463;K09472;K10217;K00151;K12254;K07249;K00135;K22187;K12355;K00138;K00137;K07248;K20928;K00289;K19588;K21802;K23234;K00139;K00141;K10618;K18275;K15786;K00140;K19266;K17761;K15038;K08324;K18601;K00131;K18370;K00206;K18978;K19962;K18128;K20548;K17832;K19700;K20199;K13821;K06447;K14085;K11947;K00294;K00129;K22445;K00152;K12907;K19629;K00154;K19699;K17819;K25072;K02618;…	Other	TIGR01804	BADH: betaine-aldehyde dehydrogenase	N	---	---	---	---	---	---	---	---	Enterobacter_1851	---	---	Escherichia_292	---	---	---	Klebsiella_1520	---	---	---	---	Serratia_934	---	---	---	---	ECK120009307	betIBA	3	betI,betB,betA	0	KPN_00585
centroid_0243	betI	---	transcriptional regulator BetI	b0313	Y	N	N	N	0	0	0	K02167	TetR/AcrR family transcriptional regulator, transcriptional repressor of bet genes	K02167;K23778;K23777;K21962;K13770;K09017;K22106;K22108;K16138;K18136;K22295;K10913;K16137;K18301;K21961;K19736;K22107;K18140;K03577;K00130;K18939;K18476;K18135;K05501;K18130;K22105;K18905;K21453;K19060;K18992;K22294;K22041;K18294;K03604;K24699;K17640;K02525;K03484;K05499;K18937;K02529;K19047;K18129;K18587;K21744;K18325;K02099;K19591;K20325;K07132;K11892;K08365;K19337;K06145;K22300;K05804	Other	TIGR03384	betaine_BetI: transcriptional repressor BetI	N	---	---	---	---	---	---	---	---	Enterobacter_1852	---	---	Escherichia_293	---	---	---	Klebsiella_1521	---	---	---	---	Serratia_933	---	---	---	---	ECK120009307	betIBA	3	betI,betB,betA	0	KPN_00586
centroid_0244	betT	---	choline BCCT transporter BetT	b0314	Y	N	N	N	0	0	0	K02168	choline/glycine/proline betaine transport protein	K02168;K05020;K03451;K05245;K01992;K08986	Other	TIGR00842	bcct: transporter, betaine/carnitine/choline transporter (BCCT) family	N	---	---	---	---	---	---	---	---	Enterobacter_1853	---	---	Escherichia_294	---	---	---	Klebsiella_1522	---	---	---	---	Serratia_932	---	---	---	---	ECK120009308	betT	1	betT	0	KPN_00587
centroid_0245	pdeL	---	DNA-binding transcriptional activator/c-di-GMP phosphodiesterase PdeL	b0315	N	N	N	N	0	0	0	K13244	c-di-GMP-specific phosphodiesterase [EC:3.1.4.52]	K13244;K21090;K21024;K20965;K21023;K14051;K20966;K13243;K13246;K20964;K13245;K20962;K18765;K21025;K13593;K21086;K21973;K20963;K07687;K07181;K22650;K20264;K07688;K07690;K21084;K07689;K08087;K07686;K07696;K07691;K11618;K13041;K07692;K07781;K14989;K07684;K14979;K21963;K02479;K07695;K14987;K07694;K03556;K07782;K07685;K11624;K19666;K19732;K18304;K01994;K17735;K19734;K11712;K22043;K19731;K07725;K07482;…	Regulatory functions	---	NA	N	---	---	---	---	---	---	---	---	---	---	---	Escherichia_296	---	---	---	---	---	---	---	---	---	---	---	---	---	ECK125286555	pdeL	1	pdeL	0	---
centroid_0246	yahB	---	LysR family transcriptional regulator	b0316	N	N	N	N	0	0	0	K10972	LysR family transcriptional regulator, transcriptional activator of the allD operon	K10972;K21900;K17737;K21757;K09681;K21703;K04761;K19242;K11921;K21699;K03576;K21960;K14057;K03566;K21755;K21698;K21711;K19338;K05817;K10918;K21959;K23773;K02623;K18900;K16135;K02521;K21645;K13636;K17850;K13634;K16516;K07592;K21742;K03717;K18927;K13635;K05596;K24082;K13794;K18297;K21756;K19618;K05798;K22711;K19555;K13928;K14657;K02019;K23775;K03709	Regulatory functions	---	NA	N	---	---	---	Citrobacter_938	---	---	---	---	Enterobacter_4025	---	---	Escherichia_297	---	---	Escherichia_297;Escherichia_15591	---	---	---	---	---	---	---	---	---	---	ECK120026604	yahB	1	yahB	0	---
centroid_0247	yahC	---	DUF1097 domain-containing protein	b0317	N	N	N	N	0	0	0	K08082	two-component system, LytTR family, sensor histidine kinase AlgZ [EC:2.7.13.3]	K08082;K07778	NA	---	NA	N	---	---	---	---	---	---	---	---	---	---	---	Escherichia_298	---	---	---	---	---	---	---	---	---	---	---	---	---	ECK120026605	yahC	1	yahC	0	---
centroid_0248	yahD	---	ankyrin repeat protein	b0318	N	N	N	N	0	0	0	K21440	ankyrin repeat domain-containing protein 50	K21440;K06867;K15503;K18410;K12460;K20032;K19626;K06694;K21415;K16726;K12166;K20175;K10645;K16289;K21435;K10332;K24483;K10335;K10340;K06653;K15502;K15504;K10327;K21486;K06270;K21867;K12329;K10325;K10338;K10333;K04984;K01165;K20129;K21442;K10349;K17512;K06622;K21952;K09454;K17457;K21434;K21433;K17535;K10330;K06272;K10324;K19044;K04967;K11420;K10326;K21439;K17481;K21436;K10337;K10799;K17566;K14242;…	Other	---	NA	N	---	---	---	Citrobacter_939	---	---	---	---	Enterobacter_4024	---	---	Escherichia_299	---	---	---	---	---	---	---	---	---	---	---	---	---	ECK120026606	yahDEFG	4	yahD,yahE,yahF,yahG	0	---
centroid_0249	yahE	---	DUF2877 domain-containing protein	b0319	N	N	N	N	0	0	0	K00926	carbamate kinase [EC:2.7.2.2]	K00926	NA	---	NA	N	---	---	---	Citrobacter_940	---	---	---	---	---	---	---	Escherichia_300	---	---	---	---	---	---	---	---	---	---	---	---	---	ECK120026606	yahDEFG	4	yahD,yahE,yahF,yahG	0	---
centroid_0250	yahF	---	Succinyl-CoA ligase [ADP-forming] subunit alpha	b0320	N	N	N	N	0	0	0	K02381	FdrA protein	K02381;K01902;K08692;K24012;K01899;K15230;K01905;K09181;K01648;K07875	Other	---	NA	Y	ECK0318	1	yahF	Citrobacter_941	---	---	---	---	Enterobacter_4023	---	---	Escherichia_301	---	---	Escherichia_301;Escherichia_22072	---	---	---	---	---	---	---	---	---	---	ECK120026606	yahDEFG	4	yahD,yahE,yahF,yahG	0	---
centroid_0251	yahG	---	Uncharacterised protein	b0321	N	N	N	N	0	0	0	NA	NA	NA	NA	---	NA	N	---	---	---	Citrobacter_942	---	---	---	---	Enterobacter_4022	---	---	Escherichia_302	---	---	Escherichia_302;Escherichia_22071	---	---	---	---	---	---	---	---	---	---	ECK120026606	yahDEFG	4	yahD,yahE,yahF,yahG	0	---
centroid_0252	yahI	---	carbamate kinase	b0323	N	N	N	N	0	0	0	K00926	carbamate kinase [EC:2.7.2.2]	K00926;K00930;K05828;K06981;K12657;K05799;K00931	NA	---	NA	N	---	---	---	Citrobacter_944	---	---	---	---	Enterobacter_4020	---	---	Escherichia_304	---	---	Escherichia_304;Escherichia_22069	---	---	---	---	---	---	---	---	---	---	ECK120026608	yahIJ	2	yahI,yahJ	0	---
centroid_0253	yahJ	---	N-isopropylammelide isopropyl amidohydrolase	b0324	Y	N	N	N	0	0	0	K01485	cytosine/creatinine deaminase [EC:3.5.4.1 3.5.4.21]	K01485;K08710;K12960;K18456;K20810;K01465;K01464;K01466;K01487;K01486;K06162;K01443;K05394;K01305;K21593;K00049;K01468	NA	---	NA	N	---	---	---	Citrobacter_945	---	---	---	---	Enterobacter_4019	---	---	Escherichia_305	---	---	---	---	---	---	---	---	Serratia_4240	---	---	---	---	ECK120026608	yahIJ	2	yahI,yahJ	0	---
centroid_0254	yahK	---	NAD(P)-dependent alcohol dehydrogenase	b0325	Y	N	N	N	0	0	0	K13979	alcohol dehydrogenase (NADP+) [EC:1.1.1.2]	K13979;K00083;K23232;K00095;K12957;K13953;K23493;K22323;K00001;K00004;K14465;K00008;K21190;K15020;K00121;K00344;K18382;K08322;K00060;K00055;K00153;K00098;K23007;K17818;K19590;K18369;K13955;K19961;K07538;K00119;K21616;K00094;K23271;K05351;K23259;K13548;K14446;K11337;K19648;K19635;K23005;K13952;K00148;K13951;K12431;K19653;K18857;K22969;K23164;K18980;K22231;K12433;K14629;K13980;K07512;K19745;K20434;…	Other	---	NA	N	---	---	---	Citrobacter_2325	---	---	---	---	---	---	---	Escherichia_306	---	---	---	Klebsiella_4987	---	---	---	---	Serratia_3765	---	---	---	---	ECK120029301	yahK	1	yahK	0	---
centroid_0255	yahM	---	hypothetical protein	b0327	N	N	N	N	0	0	0	NA	NA	NA	NA	---	NA	N	---	---	---	---	---	---	---	---	---	---	---	Escherichia_308	---	---	---	---	---	---	---	---	---	---	---	---	---	ECK120026610	yahM	1	yahM	0	---
centroid_0256	yahN	---	LysE family transporter	b0328	N	N	N	N	0	0	0	K03329	amino acid exporter	K03329;K05835;K05834;K11250;K16327;K06895;K06600;K11249;K11619;K05595	Transport & binding proteins	TIGR00949	2A76: homoserine/Threonine efflux protein	N	---	---	---	Citrobacter_3825	---	---	---	---	---	---	---	Escherichia_309	---	---	Escherichia_309;Escherichia_37549	---	---	---	---	---	---	---	---	---	---	ECK120020492	yahN	1	yahN	0	---
centroid_0257	yahO	---	DUF1471 domain-containing protein	b0329	N	N	N	N	0	0	0	K12151	multiple stress resistance protein BhsA	K12151;K13650;K21740;K17208;K14061	NA	---	NA	N	---	---	---	Citrobacter_3824	---	---	---	---	Enterobacter_1808	---	---	Escherichia_310	---	---	---	---	---	---	---	---	---	---	---	---	---	ECK120020493	yahO	1	yahO	0	---
centroid_0258	prpR	---	propionate catabolism operon regulatory protein PrpR	b0330	N	N	N	N	0	0	0	K02688	transcriptional regulator, propionate catabolism operon regulatory protein	K02688;K21405;K07714;K07713;K12146;K15836;K02481;K02584;K07712;K10941;K07715;K11914;K02667;K10943;K12266;K06714;K17061;K10912;K03721;K10126;K19641;K11908;K11917;K11384;K13599;K18219;K03974;K14732;K05880;K08476;K20919;K14414;K19505;K17473;K04076;K03404;K03557;K03924;K10725;K03405;K06933;K04748;K04801;K03551;K15012;K09882;K14575;K14572;K07391;K09684;K04800	Regulatory functions	TIGR02329	propionate_PrpR: propionate catabolism operon regulatory protein PrpR	N	---	---	---	Citrobacter_3823	---	---	---	---	---	---	---	Escherichia_311	---	---	---	---	---	---	---	---	Serratia_878	---	---	---	---	ECK120015177	prpR	1	prpR	0	---
centroid_0259	prpB	---	Methylisocitrate lyase	b0331	N	N	N	N	0	0	0	K03417	methylisocitrate lyase [EC:4.1.3.30]	K03417;K20454;K12909;K01003;K01841;K19669;K01637;K23999;K01224;K20862	Other	TIGR02317	prpB: methylisocitrate lyase	N	---	---	---	Citrobacter_3822	---	---	---	---	---	---	---	Escherichia_312	---	---	---	---	---	---	---	---	Serratia_879	---	---	---	---	ECK120010936	prpBCDE	4	prpB,prpC,prpD,prpE	0	---
centroid_0260	prpC	---	2-methylcitrate synthase	b0333	N	N	N	N	0	0	0	K01659	2-methylcitrate synthase [EC:2.3.3.5]	K01659;K01647;K15234;K15230;K19090	Other	TIGR01800	cit_synth_II: 2-methylcitrate synthase/citrate synthase II	N	---	---	---	Citrobacter_3821	---	---	---	---	---	---	---	Escherichia_313	---	---	---	---	---	---	---	---	Serratia_880	---	---	---	---	ECK120010936	prpBCDE	4	prpB,prpC,prpD,prpE	0	---
centroid_0261	prpD	---	2-methylcitrate dehydratase	b0334	N	N	N	N	0	0	0	K01720	2-methylcitrate dehydratase [EC:4.2.1.79]	K01720;K17724;K20831	Other	TIGR02330	prpD: 2-methylcitrate dehydratase	N	---	---	---	Citrobacter_3820	---	---	---	---	---	---	---	Escherichia_314	---	---	---	---	---	---	---	---	Serratia_881	---	---	---	---	ECK120010936	prpBCDE	4	prpB,prpC,prpD,prpE	0	---
centroid_0262	prpE	---	propionate--CoA ligase	b0335	N	N	N	N	0	0	0	K01908	propionyl-CoA synthetase [EC:6.2.1.17]	K01908;K01895;K14467;K15018;K01907;K00666;K14469;K04116;K01897;K02182;K01904;K08295;K18661;K12507;K01896;K12424;K03367;K02363;K16876;K04789;K14466;K04780;K12238;K18662;K04105;K02364;K23617;K04110;K18687;K10526;K23756;K15868;K22133;K04787;K01911;K04783;K20458;K18688;K15655;K21780;K04792;K15656;K15654;K20423;K18660;K00142;K22149;K21284;K12240;K12429;K20034;K24101;K22319;K24408;K09460;K23618;K15658;…	NA	TIGR02316	propion_prpE: propionate--CoA ligase	N	---	---	---	Citrobacter_3819	---	---	---	---	---	---	---	Escherichia_315	---	---	---	---	---	---	---	---	---	---	---	---	---	ECK120010936	prpBCDE	4	prpB,prpC,prpD,prpE	0	---
centroid_0263	codB	---	cytosine permease	b0336	N	N	N	N	0	0	0	K10974	cytosine permease	K10974;K03457;K10975;K06514;K01992	Other	---	NA	N	---	---	---	Citrobacter_515	---	---	---	---	---	---	---	Escherichia_316	---	---	---	---	---	---	---	---	---	---	---	---	---	ECK120009388	codBA	2	codB,codA	0	---
centroid_0264	codA	codA	Cytosine deaminase	b0337	Y	N	N	N	0	0	0	K01485	cytosine/creatinine deaminase [EC:3.5.4.1 3.5.4.21]	K01485;K08710;K12960;K18456;K20810;K06162;K01486;K01468;K01305;K01443;K01461;K01464;K01465;K21053;K01466;K06015	Other	---	NA	N	---	---	---	Citrobacter_514	---	---	---	---	---	---	---	Escherichia_317	---	---	---	Klebsiella_4707	---	---	---	---	Serratia_3910	---	---	---	---	ECK120009388	codBA	2	codB,codA	0	KPN_03751
centroid_0265	cynR	---	transcriptional regulator CynR	b0338	N	N	N	N	0	0	0	K11921	LysR family transcriptional regulator, cyn operon transcriptional activator	K11921;K09681;K21703;K17737;K04761;K21900;K21757;K19338;K14057;K21755;K05817;K21711;K13634;K21959;K21960;K02623;K03576;K13635;K16516;K03566;K13794;K21699;K19242;K23773;K03717;K07592;K21698;K10918;K02521;K13928;K17850;K21645;K18900;K16135;K13636;K18297;K05798;K21756;K10972;K14657;K21742;K18927;K05596;K24082;K22711;K19618;K22879;K02019;K19555;K09684;K03709;K19735	Regulatory functions	---	NA	N	---	---	---	---	---	---	---	---	---	---	---	Escherichia_318	---	---	---	---	---	---	---	---	Serratia_954	---	---	---	---	ECK120009335	cynR	1	cynR	0	---
centroid_0266	cynT	---	carbonic anhydrase	b0339	Y	Y	Y	N	1	0	1	K01673	carbonic anhydrase [EC:4.2.1.1]	K01673;K22576;K20499;K05100	Other	---	NA	N	---	---	---	Citrobacter_1172	CUC46_14700	CUC46_RS14595	---	---	Enterobacter_2528	---	---	Escherichia_319	---	---	---	Klebsiella_2924	---	---	---	---	Serratia_953	---	---	---	---	ECK120009334	cynTSX	3	cynT,cynS,cynX	1	KPN_02014
centroid_0267	cynS	---	cyanase	b0340	N	N	N	N	0	0	0	K01725	cyanate lyase [EC:4.2.1.104]	K01725	Other	TIGR00673	cynS: cyanase	Y	ECK0337	1	cynS	---	---	---	---	---	---	---	---	Escherichia_320	---	---	---	---	---	---	---	---	Serratia_952	---	---	---	---	ECK120009334	cynTSX	3	cynT,cynS,cynX	1	---
centroid_0268	cynX	---	cyanate transporter CynX	b0341	N	N	N	N	0	0	0	K03449	MFS transporter, CP family, cyanate transporter	K03449;K08174;K08153;K08177;K08223;K08221;K10850;K05819;K03292;K08194;K19576;K06141;K08217;K19578;K05820;K07552;K18567;K08224;K05548;K03535;K16248;K11810;K13021;K03446;K08151;K08189;K08191;K08369;K19577;K18926;K02575;K16139;K08186;K08137;K08195;K16211;K08368;K08156;K08167;K08154;K08164;K08190;K08166;K18936;K02429;K08162;K14258;K08188;K08181;K08139;K08138;K08225;K16518;K08183;K08187;K06610;K05939;…	Other	TIGR00896	CynX: cyanate transporter	N	---	---	---	---	---	---	---	---	---	---	---	Escherichia_321	---	---	---	---	---	---	---	---	---	---	---	---	---	ECK120009334	cynTSX	3	cynT,cynS,cynX	1	---
centroid_0269	lacA	---	galactoside O-acetyltransferase	b0342	N	N	N	N	0	0	0	K00633	galactoside O-acetyltransferase [EC:2.3.1.18]	K00633;K00661;K20861;K18234;K03818;K00638;K06993;K00640;K03819;K13018;K05822;K22247;K24872;K19429;K08280;K02536;K01726;K02617;K15913;K19313;K20681;K21379;K10427;K24251;K13006;K04042;K23144;K17939;K00677;K08279;K10428;K00674;K16881;K24281;K00966;K03240;K08699;K19107;K01743	Other	---	NA	N	---	---	---	---	---	---	---	---	---	---	---	Escherichia_322	---	---	---	---	---	---	---	---	---	---	---	---	---	ECK120009045	lacZYA	3	lacZ,lacY,lacA	0	---
centroid_0270	lacY	---	lactose permease	b0343	N	N	N	N	0	0	0	K02532	MFS transporter, OHS family, lactose permease	K02532;K05820;K19576;K08153;K08151;K02575;K08194;K08221;K08161;K08177;K03761;K18926;K03762;K11537;K03535;K08168;K02625;K10850;K03292;K08172;K08223;K08174;K03446;K08162;K14636;K18567;K08155;K03291;K08217;K07783;K12307;K08191;K03301;K11810;K08368;K06141;K19577;K02445;K08369	Transport & binding proteins	TIGR00882	2A0105: oligosaccharide:H+ symporter	N	---	---	---	Citrobacter_3817	---	---	---	Citrobacter_3817;Citrobacter_11931;Citrobacter_10398	---	---	---	Escherichia_323	---	---	Escherichia_323;Escherichia_6125;Escherichia_6256	---	---	---	---	---	---	---	---	---	---	ECK120009045	lacZYA	3	lacZ,lacY,lacA	0	---
centroid_0271	lacZ	---	beta-galactosidase	b0344	Y	Y	N	N	0	0	0	K12111	evolved beta-galactosidase subunit alpha [EC:3.2.1.23]	K12111;K01190;K01195;K01192;K18577;K15855;K19355	Other	---	NA	N	---	---	---	Citrobacter_3816	---	---	---	---	Enterobacter_1743	---	---	Escherichia_324	---	---	Escherichia_324;Escherichia_6124;Escherichia_6255;Escherichia_24054	Klebsiella_2508	---	---	---	---	Serratia_2584	---	---	---	---	ECK120009045	lacZYA	3	lacZ,lacY,lacA	0	---
centroid_0272	lacI	---	DNA-binding transcriptional repressor LacI	b0345	N	N	N	N	0	0	0	K02529	LacI family transcriptional regulator	K02529;K05499;K03604;K03484;K06145;K17640;K03487;K02525;K16136;K03435;K02103;K12113;K03485;K10439;K06146;K17213;K17208;K10549;K23508;K17202;K10543;K02058;K10540;K05350;K17205;K10910;K21498;K03092;K04545;K15861;K12758;K10537	Regulatory functions	---	NA	N	---	---	---	Citrobacter_3815	---	---	---	---	---	---	---	Escherichia_325	---	---	Escherichia_325;Escherichia_6123;Escherichia_6205;Escherichia_6254;Escherichia_24053	---	---	---	---	---	---	---	---	---	---	ECK125135064	mhpR-lacI	2	mhpR,lacI	0	---
centroid_0273	mhpR	mhpR	transcriptional regulator	b0346	N	N	N	N	0	0	0	K05818	IclR family transcriptional regulator, mhp operon transcriptional activator	K05818;K02624;K20329;K13641;K10973;K19333;K21602;K20539;K21827;K15974;K23775;K03436;K02584;K06075;K22489;K07725;K05836;K03710;K22296;K20421;K21885;K02043;K02081;K24966;K16215;K02468;K09012;K05800;K02475;K07732;K05799;K02444;K18909;K05346;K23356;K24967;K10914	Regulatory functions	---	NA	N	---	---	---	Citrobacter_3806	---	---	---	---	---	---	---	Escherichia_326	---	---	---	Klebsiella_3028	---	---	---	---	---	---	---	---	---	ECK125135064	mhpR-lacI	2	mhpR,lacI	0	KPN_02123
centroid_0274	mhpA	---	3-(3-hydroxyphenyl)propionate hydroxylase	b0347	N	N	N	N	0	0	0	K05712	3-(3-hydroxy-phenyl)propionate hydroxylase [EC:1.14.13.127]	K05712;K16022;K16415;K20943;K14672;K21267;K03380;K10676;K20944;K14252;K15928;K15972;K14256;K16037;K15930;K15927;K03185;K20218;K00486;K00480;K15950;K15966;K16839;K20077;K21725;K20940;K19065;K03391;K21683;K00481;K21401;K18800;K18276;K03184;K19886;K17830;K14253;K17940;K15387;K22270;K14974;K09838;K18071;K18221;K18386;K20090;K18004;K06126;K22699;K07222;K00266;K21567;K00384;K00313;K14520;K15022;K10027;…	Other	---	NA	N	---	---	---	Citrobacter_3805	---	---	---	---	---	---	---	Escherichia_327	---	---	---	Klebsiella_3027	---	---	---	---	---	---	---	---	---	ECK120008972	mhpABCDFE	6	mhpA,mhpB,mhpC,mhpD,mhpF,mhpE	0	---
centroid_0275	mhpB	mhpB	3-carboxyethylcatechol 2,3-dioxygenase	b0348	N	N	N	N	0	0	0	K05713	2,3-dihydroxyphenylpropionate 1,2-dioxygenase [EC:1.13.11.16]	K05713;K04101;K15755;K04099;K14602;K15065;K00455;K06990;K15777;K15061;K15058;K15059	Other	---	NA	N	---	---	---	Citrobacter_3804	---	---	---	---	---	---	---	Escherichia_328	---	---	Escherichia_328;Escherichia_9016	Klebsiella_3026	---	---	---	---	---	---	---	---	---	ECK120008972	mhpABCDFE	6	mhpA,mhpB,mhpC,mhpD,mhpF,mhpE	0	KPN_02121
centroid_0276	mhpC	mhpC	2-hydroxy-6-oxonona-2,4-dienedioate hydrolase	b0349	N	N	N	N	0	0	0	K10222	2,6-dioxo-6-phenylhexa-3-enoate hydrolase [EC:3.7.1.8]	K10222;K05714;K16050;K10216;K18092;K01055;K00433;K10702;K15756;K22677;K13700;K09023;K22250;K01563;K01175;K18399;K01259;K23465;K22717;K08680;K19707;K06889;K18457;K22369;K22318;K02170;K14604;K16434;K19311;K10623;K13699;K13706;K06049;K13703;K15357;K22368;K13698;K01561;K01054;K13535;K08726;K14727;K14759;K01048;K18614;K03928;K01046;K25044;K11750;K13617;K19367;K07018;K13701;K18053;K18100;K06999;K03124;…	Other	---	NA	N	---	---	---	Citrobacter_3803	---	---	---	---	---	---	---	Escherichia_329	---	---	Escherichia_329;Escherichia_9015	Klebsiella_3025	---	---	---	---	---	---	---	---	---	ECK120008972	mhpABCDFE	6	mhpA,mhpB,mhpC,mhpD,mhpF,mhpE	0	KPN_02120
centroid_0277	mhpD	mhpD	2-keto-4-pentenoate hydratase	b0350	N	N	N	N	0	0	0	K02554	2-keto-4-pentenoate hydratase [EC:4.2.1.80]	K02554;K18364;K01617;K02509;K16164;K16165;K05921;K01557;K18336	Other	---	NA	N	---	---	---	Citrobacter_3802	---	---	---	---	---	---	---	Escherichia_330	---	---	Escherichia_330;Escherichia_9014	Klebsiella_3024	---	---	---	---	---	---	---	---	---	ECK120008972	mhpABCDFE	6	mhpA,mhpB,mhpC,mhpD,mhpF,mhpE	0	KPN_02119
centroid_0278	mhpF	---	acetaldehyde dehydrogenase	b0351	N	N	N	N	0	0	0	K04073	acetaldehyde dehydrogenase [EC:1.2.1.10]	K04073;K18366;K19181;K08322;K00010;K13020;K04517;K00286;K06988;K00118;K16044;K18855;K03810	Other	TIGR03215	ac_ald_DH_ac: acetaldehyde dehydrogenase (acetylating)	N	---	---	---	Citrobacter_3801	---	---	---	---	---	---	---	Escherichia_331	---	---	Escherichia_331;Escherichia_9013	Klebsiella_3023	---	---	---	---	---	---	---	---	---	ECK120008972	mhpABCDFE	6	mhpA,mhpB,mhpC,mhpD,mhpF,mhpE	0	---
centroid_0279	mhpE	---	4-hydroxy-2-oxovalerate aldolase	b0352	N	N	N	N	0	0	0	K18365	4-hydroxy-2-oxovalerate/4-hydroxy-2-oxohexanoate aldolase [EC:4.1.3.39 4.1.3.43]	K18365;K01666;K02594;K01649;K01571;K10977;K09011;K01960;K01655;K01640;K05942;K15741;K18314;K03416;K12910;K15742;K17748;K20140;K21934;K01958;K21700;K24700	Other	TIGR03217	4OH_2_O_val_ald: 4-hydroxy-2-oxovalerate aldolase	N	---	---	---	Citrobacter_3800	---	---	---	---	---	---	---	Escherichia_332	---	---	Escherichia_332;Escherichia_9012	Klebsiella_3022	---	---	---	---	---	---	---	---	---	ECK120008972	mhpABCDFE	6	mhpA,mhpB,mhpC,mhpD,mhpF,mhpE	0	---
centroid_0280	mhpT	---	3-(3-hydroxy-phenyl)propionate transporter MhpT	b0353	N	N	N	N	0	0	0	K05819	MFS transporter, AAHS family, 3-hydroxyphenylpropionic acid transporter	K05819;K08195;K05548;K08369;K08194;K08191;K03535;K08178;K08153;K19577;K08196;K03290;K18567;K08221;K08368;K19576;K08137;K08174;K02100;K08224;K03446;K12299;K08177;K14258;K08156;K08166;K08202;K07552;K08168;K08193;K08169;K08138;K08151;K08164;K08161;K08167;K08139;K06610;K08209;K08150;K03762;K08147;K07783;K06609;K08216;K08200;K02445;K08149;K03449;K06258;K03761;K08198;K18926;K08145;K08211;K08199;K12301;…	Other	---	NA	N	---	---	---	Citrobacter_3799	---	---	---	---	---	---	---	Escherichia_333	---	---	Escherichia_333;Escherichia_9011	Klebsiella_3021	---	---	---	---	---	---	---	---	---	ECK120026613	mhpT	1	mhpT	0	---
centroid_0281	yaiL	---	hypothetical protein	b0354	Y	Y	N	N	0	0	0	K09912	uncharacterized protein	K09912;K08103;K22885;K02937;K20047;K10101;K10306;K02109;K15154;K14846;K24683;K04464;K08288;K10882;K17405;K18184;K21635;K17797;K10632;K06245;K17085;K12472;K00728;K05636;K05842;K21249	NA	---	NA	N	---	---	---	Citrobacter_1506	---	---	---	---	Enterobacter_2714	---	---	Escherichia_334	---	---	---	Klebsiella_3184	---	---	---	---	Serratia_3409	---	---	---	---	ECK120026614	yaiL	1	yaiL	0	KPN_02277
centroid_0282	frmB	---	S-formylglutathione hydrolase	b0355	N	N	N	N	0	0	0	K01070	S-formylglutathione hydrolase [EC:3.1.2.12]	K01070;K03930;K18851;K07017;K03932;K23723;K06889;K08099;K06999;K07214;K02170;K22762;K23722;K23465;K19311;K13703;K05714;K01054;K15357;K00433;K03928;K08680;K01175;K01055;K10216;K01046;K13700;K09023	Other	TIGR02821	fghA_ester_D: S-formylglutathione hydrolase	N	---	---	---	---	---	---	---	---	---	---	---	Escherichia_335	---	---	---	---	---	---	---	---	---	---	---	---	---	ECK120026615	frmRAB	3	frmR,frmA,frmB	0	---
centroid_0283	frmA	---	S-(hydroxymethyl)glutathione dehydrogenase	b0356	Y	Y	N	N	0	0	0	K00121	S-(hydroxymethyl)glutathione dehydrogenase / alcohol dehydrogenase [EC:1.1.1.284 1.1.1.1]	K00121;K13951;K18857;K13980;K13952;K00001;K00055;K00153;K14465;K00119;K13953;K00008;K18369;K00004;K08322;K00060;K19653;K14577;K00344;K15020;K23259;K23271;K18382;K19590;K05351;K07538;K13979;K23007;K00098;K23005;K12957;K21616;K00148;K19648;K00083;K00094;K19961;K19635;K22969;K17818;K21190;K19649;K22231;K11337;K23232;K13548;K07512;K23493;K00095;K18125;K14446;K12433;K13955;K20424;K21839;K10133;K17068;…	Other	TIGR02818	adh_III_F_hyde: S-(hydroxymethyl)glutathione dehydrogenase/class III alcohol dehydrogenase	N	---	---	---	Citrobacter_2365	---	---	---	Citrobacter_2365;Citrobacter_5124	Enterobacter_2739	---	---	Escherichia_336	---	---	---	Klebsiella_2858	---	---	---	Klebsiella_2858;Klebsiella_9400;Klebsiella_14745;Klebsiella_9449;Klebsiella_20324;Klebsiella_20359;Klebsiella_20903;Klebsiella_20911	Serratia_968	---	---	---	Serratia_968;Serratia_8271;Serratia_12048;Serratia_12158;Serratia_12198	ECK120026615	frmRAB	3	frmR,frmA,frmB	0	KPN_01952
centroid_0284	frmR	---	formaldehyde-responsive transcriptional repressor FrmR	b0357	N	N	N	N	0	0	0	K23239	FrmR/RcnR family transcriptional regulator, repressor of frmRAB operon	K23239;K23240;K21600;K07807;K17430;K23985	Regulatory functions	---	NA	Y	ECK0354	1	frmR	---	---	---	---	---	---	---	---	Escherichia_337	---	---	---	---	---	---	---	---	---	---	---	---	---	ECK120026615	frmRAB	3	frmR,frmA,frmB	0	---
centroid_0285	yaiO	---	YaiO family outer membrane beta-barrel protein	b0358	N	N	N	N	0	0	0	K06076	long-chain fatty acid transport protein	K06076;K06202	NA	TIGR04390	OMP_YaiO_dom: outer membrane protein, YaiO family	N	---	---	---	---	---	---	---	---	---	---	---	Escherichia_338	---	---	Escherichia_338;Escherichia_7757;Escherichia_23922;Escherichia_37347	---	---	---	---	---	---	---	---	---	---	ECK120026616	yaiO	1	yaiO	0	---
centroid_0286	yaiX	---	acetyltransferase	b4579	N	N	N	N	0	0	0	K23144	UDP-N-acetylglucosamine diphosphorylase / glucose-1-phosphate thymidylyltransferase / UDP-N-acetylgalactosamine diphosphorylase / glucosamine-1-phosphate N-acetyltransferase / galactosamine-1-phosphate N-acetyltransferase [EC:2.7.7.23 2.7.7.24 2.7.7.83 2.3.1.157 2.3.1.276]	K23144;K16881;K04042;K02536;K13018;K03240;K19429;K01726;K00966;K03241;K15913;K13006;K08280;K24251;K20681;K24281;K02617;K08698;K05822;K08279;K00975;K00633;K01743;K00661;K00677;K10427;K08699;K00638;K10428;K03819;K24872;K21379;K00640;K20427;K00674;K02394;K03818;K20861;K18234;K19107;K05305	NA	---	NA	N	---	---	---	---	---	---	---	---	---	---	---	Escherichia_339	---	---	Escherichia_339;Escherichia_12045;Escherichia_22647;Escherichia_23921;Escherichia_37348	---	---	---	---	---	---	---	---	---	---	ECK120026618	yaiX	1	yaiX	0	---
centroid_0287	yaiP	---	glycosyltransferase family 2 protein	b0363	N	N	N	N	0	0	0	K11936	poly-beta-1,6-N-acetyl-D-glucosamine synthase [EC:2.4.1.-]	K11936;K19003;K14666;K20534;K20327;K00752;K00721;K16557;K16870;K00729;K22907;K12987;K10211;K19354;K10012;K19425;K13693;K22708;K14597;K23683;K19427;K00720;K12999;K12988;K24698;K23684;K21304;K16564;K23685;K19423;K12990;K16698;K13670;K22844;K12992;K17250;K18704;K12983;K13500;K13005;K16555;K16649;K23103;K22709;K23686;K21349;K12998;K17947;K19004;K21363;K13680;K16650;K16562;K16700;K16556;K21216;K23229;…	Other	---	NA	N	---	---	---	---	---	---	---	---	---	---	---	Escherichia_341	---	---	Escherichia_341;Escherichia_7758;Escherichia_22646;Escherichia_23920;Escherichia_37349	---	---	---	---	---	---	---	---	---	---	ECK120026619	yaiP	1	yaiP	0	---
centroid_0288	yaiS	---	PIG-L family deacetylase	b0364	N	N	N	N	0	0	0	K01463	N-acetylglucosamine malate deacetylase 1 [EC:3.5.1.-]	K01463;K22408;K22135;K15525;K18455;K16515;K03434;K17078	NA	---	NA	Y	ECK0361	1	yaiS	---	---	---	---	---	---	---	---	Escherichia_343	---	---	Escherichia_343;Escherichia_7759	---	---	---	---	---	---	---	---	---	---	ECK120010958	yaiS	1	yaiS	0	---
centroid_0289	tauA	tauA	Sulfate starvation-induced protein 1	b0365	Y	Y	N	N	0	0	0	K15551	taurine transport system substrate-binding protein	K15551;K15553;K02051;K24985;K15598;K02044;K22067;K07080;K15576;K04102;K02030;K11952;K21395;K15556;K11782;K02050;K18691;K05977;K02002;K11785;K05845;K11950;K15945	Other	TIGR01729	taurine_ABC_bnd: taurine ABC transporter, periplasmic binding protein	N	---	---	---	Citrobacter_3790	---	---	---	---	Enterobacter_1636	---	---	Escherichia_344	---	---	Escherichia_344;Escherichia_10068	Klebsiella_1202	---	---	---	---	Serratia_3887	---	---	---	---	ECK120009736	tauABCD	4	tauA,tauB,tauC,tauD	0	KPN_00311
centroid_0290	tauB	tauB	taurine ABC transporter ATP-binding subunit	b0366	Y	Y	N	N	0	0	0	K10831	taurine transport system ATP-binding protein [EC:7.6.2.7]	K10831;K02049;K15555;K15578;K02052;K11072;K02062;K02010;K15579;K05847;K02000;K11953;K02045;K15600;K02017;K02003;K10112;K15497;K06857;K11952;K01552;K11076;K10111;K05816;K02065;K02071;K11084;K11080;K17240;K01990;K02074;K24040;K09810;K25028;K02032;K09812;K16786;K02028;K02006;K02013;K09820;K02031;K05779;K09817;K02041;K10191;K02068;K01995;K16787;K09814;K24949;K16784;K10038;K10834;K24989;K05685;K16920;…	Transport & binding proteins	---	NA	N	---	---	---	Citrobacter_3789	---	---	---	---	Enterobacter_1637	---	---	Escherichia_345	---	---	Escherichia_345;Escherichia_10067	Klebsiella_1203	---	---	---	---	Serratia_3886	---	---	---	---	ECK120009736	tauABCD	4	tauA,tauB,tauC,tauD	0	KPN_00312
centroid_0291	tauC	tauC	Putative aliphatic sulfonates transport permease protein SsuC	b0367	Y	Y	N	N	0	0	0	K15552	taurine transport system permease protein	K15552;K15554;K02050;K15577;K15599;K24986;K11951;K05846;K24988;K02001;K15557;K02053;K15581;K02072;K02029;K19227;K02038;K02018;K15582;K10040;K02046;K23063;K11071;K11083;K17073;K23059;K12369;K13895;K02054;K23062;K02033;K02011;K15496;K02042;K17074;K15585;K10023;K16959;K17077;K10037;K16962;K11070;K10003;K02037;K10009;K10002;K17062;K16919;K02026;K10007;K10001;K11069;K10119;K16958;K09970;K10006;K02034;…	Other	---	NA	N	---	---	---	Citrobacter_3788	---	---	---	---	Enterobacter_1638	---	---	Escherichia_346	---	---	Escherichia_346;Escherichia_10066	Klebsiella_1204	---	---	---	---	Serratia_3885	---	---	---	---	ECK120009736	tauABCD	4	tauA,tauB,tauC,tauD	0	KPN_00313
centroid_0292	tauD	tauD	taurine dioxygenase	b0368	Y	Y	N	N	0	0	0	K03119	taurine dioxygenase [EC:1.14.11.17]	K03119;K22303;K19245;K06912;K21729;K19110;K18057;K21728;K23516;K00471;K22874;K18315;K22876;K00474	Other	---	NA	N	---	---	---	Citrobacter_3787	---	---	---	---	Enterobacter_1639	---	---	Escherichia_347	---	---	Escherichia_347;Escherichia_10065	Klebsiella_1205	---	---	---	---	Serratia_3884	---	---	---	---	ECK120009736	tauABCD	4	tauA,tauB,tauC,tauD	0	KPN_00314
centroid_0293	hemB	hemB	Delta-aminolevulinic acid dehydratase	b0369	Y	N	N	N	0	0	0	K01698	porphobilinogen synthase [EC:4.2.1.24]	K01698;K13542;K01118	Other	---	NA	Y	ECK0366	4	hemB	Citrobacter_3786	---	---	---	---	Enterobacter_1641	---	---	Escherichia_348	---	---	Escherichia_348;Escherichia_10063	Klebsiella_1207	---	---	---	---	---	---	---	---	---	ECK120026621	hemB	1	hemB	0	KPN_00316
centroid_0294	yaiT	---	autotransporter outer membrane beta-barrel domain-containing protein	b4580	N	N	N	Y	0	0	0	K12678	autotransporter family porin	K12678;K12682;K12684;K12681	NA	TIGR01414	autotrans_barl: outer membrane autotransporter barrel domain	N	---	---	---	Citrobacter_3785	---	---	84.537_VFG036009(gi:222155165)	---	Enterobacter_1642	---	---	Escherichia_4391	---	100_VFG045825	---	---	---	---	---	---	---	---	---	---	---	ECK120020494	yaiT	1	yaiT	0	---
centroid_0295	iprA	---	hydrogen peroxide resistance inhibitor IprA	b0375	N	N	N	N	0	0	0	K10914	CRP/FNR family transcriptional regulator, cyclic AMP receptor protein	K10914;K07182;K13643;K19775;K21561;K13771;K22104	NA	---	NA	N	---	---	---	Citrobacter_3784	---	---	---	---	Enterobacter_1643	---	---	Escherichia_351	---	---	---	---	---	---	---	---	---	---	---	---	---	ECK120026625	iprA	1	iprA	0	---
centroid_0296	ampH	ampH	D-alanyl-D-alanine- carboxypeptidase/endopeptidase AmpH	b0376	Y	Y	N	N	0	0	0	K18988	serine-type D-Ala-D-Ala carboxypeptidase/endopeptidase [EC:3.4.16.4 3.4.21.-]	K18988;K01467;K01286;K21469;K17382;K22580;K18372;K19096;K19100;K20319;K19215;K20320;K19095;K19214;K19101;K20983;K07258;K17836;K07262;K13766	NA	---	NA	N	---	---	---	Citrobacter_3783	---	---	---	---	Enterobacter_1644	---	---	Escherichia_352	---	---	---	Klebsiella_1208	---	---	---	---	Serratia_4787	---	---	---	---	ECK120034121	ampH	1	ampH	0	KPN_00317
centroid_0297	sbmA	sbmA	Peptide antibiotic transporter SbmA	b0377	Y	N	Y	N	1	0	1	K17938	peptide/bleomycin uptake transporter	K17938;K02471;K06147;K06148;K18888;K05678;K18889;K18890;K20485;K11085;K12218;K21010;K06382;K12510;K11937	Transport & binding proteins	---	NA	N	---	---	---	Citrobacter_3782	---	---	---	---	Enterobacter_1645	---	---	Escherichia_353	---	---	Escherichia_353;Escherichia_18361;Escherichia_23610;Escherichia_29548;Escherichia_29720	Klebsiella_1210	VK055_RS11190	VK055_2237	---	---	---	---	---	---	---	ECK120010928	sbmA-yaiW	2	sbmA,yaiW	1	KPN_00319
centroid_0298	yaiW	yaiW	surface-exposed outer membrane lipoprotein YaiW	b0378	Y	Y	N	N	0	0	0	K07285	outer membrane lipoprotein	K07285;K07121;K21906	NA	---	NA	N	---	---	---	Citrobacter_3781	---	---	---	---	Enterobacter_1646	---	---	Escherichia_354	---	---	---	Klebsiella_1211	---	---	---	---	Serratia_301	---	---	---	---	ECK120010928	sbmA-yaiW	2	sbmA,yaiW	1	KPN_00320
centroid_0299	yaiY	---	DUF2755 family protein	b0379	Y	N	N	N	0	0	0	K11689	C4-dicarboxylate transporter, DctQ subunit	K11689;K09928;K03523;K03970;K11244;K00407;K08992	Other	---	NA	Y	ECK0374	1	yaiY	Citrobacter_3780	---	---	---	---	Enterobacter_1647	---	---	Escherichia_355	---	---	---	Klebsiella_1212	---	---	---	---	---	---	---	---	---	ECK120020495	yaiY	1	yaiY	0	---
centroid_0300	yaiZ	yaiZ	DUF2754 domain-containing protein	b0380	Y	N	N	N	0	0	0	K14100	energy-converting hydrogenase A subunit I	K14100;K20529	NA	---	NA	N	---	---	---	Citrobacter_3779	---	---	---	---	Enterobacter_1648	---	---	Escherichia_356	---	---	---	Klebsiella_1213	---	---	---	---	---	---	---	---	---	ECK120020498	yaiZ	1	yaiZ	0	KPN_00322
centroid_0301	ddlA	ddl	D-alanine--D-alanine ligase	b0381	Y	Y	N	N	0	0	0	K01921	D-alanine-D-alanine ligase [EC:6.3.2.4]	K01921;K18856;K15739;K03802;K01589;K01955;K05844;K14940;K11808;K06914;K19412;K01959;K05827;K01961;K16181;K08289;K11263;K15740;K01965;K01266;K01964;K17810;K13777;K06913;K25032;K01968;K01954	Other	TIGR01205	D_ala_D_alaTIGR: D-alanine--D-alanine ligase	N	---	---	---	Citrobacter_3778	---	---	---	---	Enterobacter_1649	---	---	Escherichia_357	---	---	---	Klebsiella_1214	---	---	---	---	Serratia_777	---	---	---	---	ECK120021204	ddlA	1	ddlA	0	KPN_00323
centroid_0302	iraP	yaiB	anti-adapter protein IraP	b0382	Y	N	N	N	0	0	0	K07721	ArsR family transcriptional regulator	K07721	Other	---	NA	N	---	---	---	Citrobacter_3776	---	---	---	---	Enterobacter_1652	---	---	Escherichia_359	---	---	---	Klebsiella_1217	---	---	---	---	---	---	---	---	---	ECK120034122	iraP	1	iraP	0	KPN_00326
centroid_0303	phoA	phoA	alkaline phosphatase	b0383	Y	N	N	N	0	0	0	K04342	streptomycin-6-phosphatase [EC:3.1.3.39]	K04342;K01077;K23984;K15635;K15633	Other	---	NA	N	---	---	---	Citrobacter_3775	---	---	---	---	---	---	---	Escherichia_360	---	---	---	Klebsiella_1218	---	---	---	---	Serratia_945	---	---	---	---	ECK120009245	phoA-psiF	2	phoA,psiF	1	KPN_00327
centroid_0304	psiF	psiF	phosphate starvation-inducible protein PsiF	b0384	Y	N	Y	N	1	0	1	K23587	superantigen-like protein 5/11	K23587;K12280;K08988	NA	---	NA	N	---	---	---	Citrobacter_3774	CUC46_01850	CUC46_RS01810	---	---	Enterobacter_1653	---	---	Escherichia_361	---	---	---	Klebsiella_1219	---	---	---	---	---	---	---	---	---	ECK120009245	phoA-psiF	2	phoA,psiF	1	KPN_00328
centroid_0305	dgcC	---	diguanylate cyclase AdrA	b0385	N	N	N	N	0	0	0	K18968	diguanylate cyclase [EC:2.7.7.65]	K18968;K21019;K21022;K18967;K21088;K02488;K13590;K21085;K21020;K13069;K21084;K21021;K21023;K20955;K11444;K20960;K20959;K20958;K20954;K20966;K14051;K20956;K20957;K21024;K21025;K20965;K20961;K18444;K20964;K13243;K18765;K13245;K13591;K20962;K03820;K08082	NA	TIGR00254	GGDEF: diguanylate cyclase (GGDEF) domain	N	---	---	---	Citrobacter_3773	---	---	---	---	Enterobacter_1654	---	---	Escherichia_362	---	---	---	---	---	---	---	---	---	---	---	---	---	---	dgcC	1	dgcC	0	---
centroid_0306	proC	proC	pyrroline-5-carboxylate reductase	b0386	Y	N	N	N	0	0	0	K00286	pyrroline-5-carboxylate reductase [EC:1.5.1.2]	K00286;K02239;K00020;K00042;K04517;K06988;K00077;K18121;K08318;K19647;K00220;K23146;K21721;K08319;K02492;K00211;K04940;K03810;K19711;K00010;K00014;K00049;K00057;K21672;K19064;K00808;K00033;K18855;K16024	Other	TIGR00112	proC: pyrroline-5-carboxylate reductase	Y	ECK0381	1	proC	Citrobacter_3772	---	---	---	---	Enterobacter_1655	---	---	Escherichia_363	---	---	---	Klebsiella_1220	---	---	---	---	---	---	---	---	---	ECK120020439	proC	1	proC	0	KPN_00329
centroid_0307	yaiI	yaiI	YaiI/YqxD family protein	b0387	Y	Y	N	N	0	0	0	K09768	uncharacterized protein	K09768	NA	---	NA	N	---	---	---	Citrobacter_3771	---	---	---	---	Enterobacter_1656	---	---	Escherichia_364	---	---	---	Klebsiella_1221	---	---	---	---	Serratia_2977	---	---	---	---	ECK120026627	yaiI	1	yaiI	0	KPN_00330
centroid_0308	aroL	aroL	Shikimate kinase 2	b0388	Y	Y	N	N	0	0	0	K00891	shikimate kinase [EC:2.7.1.71]	K00891;K13829;K13830;K15546;K00851;K04800;K00945;K18532;K06662;K02343;K18533;K03924;K04748;K09882;K01338;K22871;K23148;K04801;K14679;K14575;K10112;K02032;K10756;K07478;K22530;K07028;K07133;K02052;K02315;K02031;K15519;K23184;K13525;K03544;K06928;K10755;K14571;K02404;K05847;K15518	Transport & binding proteins	---	NA	N	---	---	---	Citrobacter_3770	---	---	---	---	Enterobacter_1657	---	---	Escherichia_365	---	---	---	Klebsiella_1223	---	---	---	---	Serratia_328	---	---	---	---	ECK125165386	aroL-yaiA-aroM	3	aroL,yaiA,aroM	0	KPN_00332
centroid_0309	yaiA	yaiA	protein YaiA	b0389	Y	Y	N	N	0	0	0	NA	NA	NA	NA	---	NA	N	---	---	---	Citrobacter_3769	---	---	---	---	Enterobacter_1658	---	---	Escherichia_366	---	---	---	Klebsiella_1224	---	---	---	---	Serratia_331	---	---	---	---	ECK125165386	aroL-yaiA-aroM	3	aroL,yaiA,aroM	0	KPN_00333
centroid_0310	aroM	aroM	AroM family protein	b0390	Y	N	N	N	0	0	0	K14591	protein AroM	K14591;K16841;K01271	NA	---	NA	N	---	---	---	Citrobacter_3768	---	---	---	---	Enterobacter_1659	---	---	Escherichia_367	---	---	---	Klebsiella_1225	---	---	---	---	---	---	---	---	---	ECK125165386	aroL-yaiA-aroM	3	aroL,yaiA,aroM	0	KPN_00334
centroid_0311	ppnP	yaiE	pyrimidine/purine nucleoside phosphorylase	b0391	Y	Y	N	N	0	0	0	K09913	purine/pyrimidine-nucleoside phosphorylase [EC:2.4.2.1 2.4.2.2]	K09913;K07029	NA	---	NA	N	---	---	---	Citrobacter_3767	---	---	---	---	Enterobacter_1660	---	---	Escherichia_368	---	---	---	Klebsiella_1226	---	---	---	---	Serratia_343	---	---	---	---	ECK120026628	ppnP	1	ppnP	0	KPN_00335
centroid_0312	ykiD	---	protein YkiD	b4732	N	N	N	N	0	0	0	NA	NA	NA	NA	---	NA	N	---	---	---	---	---	---	---	---	---	---	---	Escherichia_369	---	---	---	---	---	---	---	---	---	---	---	---	---	---	---	---	---	0	---
centroid_0313	rdgC	rdgC	Recombination-associated protein RdgC	b0393	Y	Y	N	N	0	0	0	K03554	recombination associated protein RdgC	K03554;K01127	DNA Metabolism	---	NA	N	---	---	---	Citrobacter_3766	---	---	---	---	Enterobacter_1661	---	---	Escherichia_370	---	---	---	Klebsiella_1227	---	---	---	---	Serratia_344	---	---	---	---	ECK120020441	rdgC	1	rdgC	0	KPN_00336
centroid_0314	mak	yajF	fructokinase	b0394	Y	Y	N	N	0	0	0	K25026	glucokinase [EC:2.7.1.2]	K25026;K18673;K02565;K00881;K13967;K00885;K15545;K16018;K00884;K00845;K00886;K12409;K17315;K20433;K18676;K19979;K01473;K00929;K23876	Energy Metabolism	---	NA	N	---	---	---	Citrobacter_3765	---	---	---	---	Enterobacter_1662	---	---	Escherichia_371	---	---	---	Klebsiella_1228	---	---	---	---	Serratia_345	---	---	---	---	ECK120021242	mak	1	mak	0	KPN_00337
centroid_0315	araJ	---	MFS transporter AraJ	b0396	Y	N	N	N	0	0	0	K08156	MFS transporter, DHA1 family, arabinose polymer utilization protein	K08156;K19577;K18553;K08164;K18567;K08159;K08153;K03445;K07552;K08224;K08221;K19576;K08151;K03446;K05819;K08194;K08154;K18926;K03535;K08168;K08195;K07786;K05548;K08161;K08196;K08191;K18936;K08174;K08217;K08137;K19578;K08223;K03449;K06141;K08169;K08369;K08190;K18934;K18552;K08368;K08142;K08162;K07783;K19646;K08171;K08177;K23677;K22134;K23361;K03761;K11810;K07299;K06609;K16248;K03762;K08189;K08193;…	Other	---	NA	N	---	---	---	Citrobacter_3764	---	---	---	---	Enterobacter_2859	---	---	Escherichia_372	---	---	---	Klebsiella_2767	---	---	---	---	---	---	---	---	---	ECK120009292	araJ	1	araJ	0	KPN_01860
centroid_0316	sbcC	sbcC	exonuclease subunit SbcC	b0397	Y	Y	N	N	0	0	0	K03546	DNA repair protein SbcC/Rad50	K03546;K19171;K14972;K22804;K20282;K06857;K01552;K20283;K00400;K20478;K01990;K10352;K24949;K03529;K06926;K24040;K07459;K19973;K10402;K05685;K02003;K03631;K11710;K11706;K09820;K09812;K15497;K11607;K05683;K19079;K02006;K10830;K06636;K10004;K05681;K02283;K10041;K03189;K16787;K23060;K16960;K10017;K10199;K20344;K06925;K21396;K17680;K05679;K19083;K10025;K15519;K01995;K09972;K11958;K10421;K20490;K11603;…	NA	TIGR00618	sbcc: exonuclease SbcC	N	---	---	---	Citrobacter_3763	---	---	---	---	Enterobacter_1663	---	---	Escherichia_373	---	---	---	Klebsiella_1229	---	---	---	---	Serratia_349	---	---	---	---	ECK120026630	sbcDC	2	sbcD,sbcC	0	KPN_00338
centroid_0317	sbcD	sbcD	Nuclease SbcCD subunit D	b0398	Y	Y	N	N	0	0	0	K03547	DNA repair protein SbcD/Mre11	K03547;K03651;K06953;K03269;K07098;K07096;K07095;K10865;K23362;K07313;K01517	Other	TIGR00619	sbcd: exonuclease SbcCD, D subunit	N	---	---	---	Citrobacter_3762	---	---	---	---	Enterobacter_1664	---	---	Escherichia_374	---	---	---	Klebsiella_1230	---	---	---	---	Serratia_350	---	---	---	---	ECK120026630	sbcDC	2	sbcD,sbcC	0	KPN_00339
centroid_0318	phoB	phoB	Phosphate regulon transcriptional regulatory protein PhoB	b0399	Y	Y	N	N	0	0	0	K07657	two-component system, OmpR family, phosphate regulon response regulator PhoB	K07657;K07658;K07775;K07668;K02483;K07776;K07670;K07659;K07669;K07665;K07664;K07666;K07663;K11329;K18941;K07671;K07672;K07667;K07770;K18144;K07660;K20488;K11521;K10697;K18349;K18073;K07661;K07774;K10682;K07772;K14983;K14981;K19610;K07662;K11634;K07771;K18344;K19082;K07773;K11332;K19078;K18987;K13584;K18352;K11330;K19694;K03413;K11630;K11443;K02658;K20977;K02485;K22010;K13599;K02490;K11523;K07814;…	Regulatory functions	TIGR02154	PhoB: phosphate regulon transcriptional regulatory protein PhoB	N	---	---	---	Citrobacter_3761	---	---	---	---	Enterobacter_1665	---	---	Escherichia_375	---	---	---	Klebsiella_1231	---	---	---	---	Serratia_351	---	---	---	---	ECK120009246	phoBR	2	phoB,phoR	0	KPN_00340
centroid_0319	phoR	phoR	phosphate regulon sensor histidine kinase PhoR	b0400	Y	Y	N	N	0	0	0	K07636	two-component system, OmpR family, phosphate regulon sensor histidine kinase PhoR [EC:2.7.13.3]	K07636;K07652;K07651;K11383;K07768;K07642;K02484;K18940;K18345;K07644;K07640;K07648;K07716;K07679;K07645;K14982;K07649;K19694;K20974;K11520;K07678;K11357;K07654;K20487;K07639;K10819;K13533;K11527;K07653;K10681;K07709;K07646;K10715;K20975;K20973;K11354;K11328;K11356;K07641;K07677;K18350;K07711;K14980;K18072;K10942;K02491;K07710;K07698;K08479;K07656;K10909;K07638;K13924;K18143;K07769;K18986;K07655;…	Signal Transduction & Quorum Sensing	TIGR02966	phoR_proteo: phosphate regulon sensor kinase PhoR	N	---	---	---	Citrobacter_3760	---	---	---	---	Enterobacter_1666	---	---	Escherichia_376	---	---	---	Klebsiella_1232	---	---	---	---	Serratia_352	---	---	---	---	ECK120009246	phoBR	2	phoB,phoR	0	KPN_00341
centroid_0320	brnQ	brnQ	Uncharacterised protein	b0401	Y	Y	N	N	0	0	0	K03311	branched-chain amino acid:cation transporter, LIVCS family	K03311	Other	TIGR00796	livcs: branched-chain amino acid transport system II carrier protein	N	---	---	---	Citrobacter_3759	---	---	---	---	Enterobacter_1667	---	---	Escherichia_377	---	---	---	Klebsiella_1233	---	---	---	---	Serratia_354	---	---	---	---	ECK120026631	brnQ-proY	2	brnQ,proY	0	KPN_00342
centroid_0321	proY	proY	proline-specific permease ProY	b0402	Y	Y	N	N	0	0	0	K11736	proline-specific permease ProY	K11736;K16234;K03293;K11734;K11737;K11732;K11738;K02205;K11735;K16235;K16237;K16261;K11733;K16236;K03294;K16238;K16263;K19540;K20265;K14052;K13866;K13871;K03759;K13863;K13864;K13869;K13870;K03756;K13872;K13865;K13781;K03758;K06311;K13868;K03757;K13780;K06289;K06296;K15015;K14429;K23788;K01992;K18353;K08082;K21022	Other	---	NA	N	---	---	---	Citrobacter_3758	---	---	---	---	Enterobacter_1668	---	---	Escherichia_378	---	---	---	Klebsiella_1234	---	---	---	---	Serratia_355	---	---	---	---	ECK120026631	brnQ-proY	2	brnQ,proY	0	KPN_00343
centroid_0322	malZ	malZ	alpha-glycosidase	b0403	Y	Y	N	N	0	0	0	K01208	cyclomaltodextrinase / maltogenic alpha-amylase / neopullulanase [EC:3.2.1.54 3.2.1.133 3.2.1.135]	K01208;K00701;K21575;K01176;K01187;K01182;K14210;K01215;K01226;K06519;K05341;K05343;K05992;K01236;K06044;K00749;K16147;K00700;K22597;K01214;K00690;K01200;K02438	Other	---	NA	N	---	---	---	Citrobacter_3757	---	---	---	---	Enterobacter_1669	---	---	Escherichia_379	---	---	---	Klebsiella_1235	---	---	---	---	Serratia_358	---	---	---	---	ECK120009082	malZ	1	malZ	0	KPN_00344
centroid_0323	acpH	yajB	ACP phosphodiesterase	b0404	Y	Y	N	N	0	0	0	K08682	acyl carrier protein phosphodiesterase [EC:3.1.4.14]	K08682	Fatty acid & phospholipid metabolism	---	NA	N	---	---	---	Citrobacter_3751	---	---	---	---	Enterobacter_1673	---	---	Escherichia_380	---	---	---	Klebsiella_1247	---	---	---	---	Serratia_361	---	---	---	---	ECK120021187	acpH	1	acpH	0	KPN_00355
centroid_0324	queA	queA	tRNA preQ1(34) S-adenosylmethionine ribosyltransferase-isomerase QueA	b0405	Y	Y	N	N	0	0	0	K07568	S-adenosylmethionine:tRNA ribosyltransferase-isomerase [EC:2.4.99.17]	K07568;K24291;K00471;K00474	Other	TIGR00113	queA: S-adenosylmethionine:tRNA ribosyltransferase-isomerase	N	---	---	---	Citrobacter_3750	---	---	---	---	Enterobacter_1674	---	---	Escherichia_381	---	---	---	Klebsiella_1249	---	---	---	---	Serratia_362	---	---	---	---	ECK120011055	queA	1	queA	0	KPN_00356
centroid_0325	tgt	tgt	Queuine tRNA-ribosyltransferase	b0406	Y	Y	Y	N	1	0	1	K00773	queuine tRNA-ribosyltransferase [EC:2.4.2.29]	K00773;K00777;K18779;K15407;K07557	Other	TIGR00430	Q_tRNA_tgt: tRNA-guanine transglycosylase	N	---	---	---	Citrobacter_3749	---	---	---	---	Enterobacter_1675	---	---	Escherichia_382	---	---	---	Klebsiella_1250	---	---	---	---	Serratia_363	BVG96_01680	BVG96_RS01675	---	---	---	tgt-yajC-secDF	4	tgt,yajC,secD,secF	1	KPN_00357
centroid_0326	yajC	yajC	preprotein translocase subunit YajC	b0407	Y	Y	N	N	0	0	0	K03210	preprotein translocase subunit YajC	K03210;K03570;K10237;K02067;K08370;K12290;K11071;K02664;K22738	NA	TIGR00739	yajC: preprotein translocase, YajC subunit	N	---	---	---	Citrobacter_3748	---	---	---	---	Enterobacter_1676	---	---	Escherichia_383	---	---	---	Klebsiella_1251	---	---	---	---	Serratia_364	---	---	---	---	---	tgt-yajC-secDF	4	tgt,yajC,secD,secF	1	KPN_00358
centroid_0327	secD	secD	protein translocase subunit SecD	b0408	Y	Y	N	N	0	0	0	K03072	preprotein translocase subunit SecD	K03072;K12257;K03074;K07003;K20466;K06994;K21134;K11625;K18303;K20470;K03296;K18989;K21741;K11619	Other	TIGR01129	secD: protein-export membrane protein SecD	Y	ECK0402	3	secD	Citrobacter_3747	---	---	---	---	Enterobacter_1677	---	---	Escherichia_384	---	---	---	Klebsiella_1252	---	---	---	---	Serratia_365	---	---	---	---	---	tgt-yajC-secDF	4	tgt,yajC,secD,secF	1	KPN_00359
centroid_0328	secF	secF	preprotein translocase subunit SecF	b0409	Y	Y	N	N	0	0	0	K03074	preprotein translocase subunit SecF	K03074;K12257;K03072;K07003;K21134;K18303;K05287;K19594;K19585;K03296;K07789;K18902;K18299;K15377;K18322;K11326;K20470;K07027	NA	TIGR00966	3a0501s07: protein-export membrane protein SecF	Y	ECK0403	3	secF	Citrobacter_3746	---	---	---	---	Enterobacter_1678	---	---	Escherichia_385	---	---	---	Klebsiella_1253	---	---	---	---	Serratia_366	---	---	---	---	---	tgt-yajC-secDF	4	tgt,yajC,secD,secF	1	KPN_00360
centroid_0329	yajD	---	HNH endonuclease	b0410	Y	Y	N	N	0	0	0	K12212	intracellular multiplication protein IcmJ	K12212;K07451	Other	---	NA	N	---	---	---	Citrobacter_2769	---	---	---	---	Enterobacter_2618	---	---	Escherichia_386	---	---	---	Klebsiella_2148	---	---	---	---	Serratia_796	---	---	---	---	ECK120026632	yajD	1	yajD	0	KPN_01200
centroid_0330	tsx	tsx	nucleoside-specific channel-forming protein Tsx	b0411	Y	Y	N	N	0	0	0	K05517	nucleoside-specific channel-forming protein	K05517	Other	---	NA	N	---	---	---	Citrobacter_3743	---	---	---	---	Enterobacter_1681	---	---	Escherichia_387	---	---	---	Klebsiella_1256	---	---	---	---	Serratia_1505	---	---	---	---	ECK120009633	tsx	1	tsx	0	KPN_00363
centroid_0331	yajI	yajI	hypothetical protein	b0412	Y	Y	N	N	0	0	0	K06078	murein lipoprotein	K06078;K12205;K20120;K12290;K03202;K13052;K04907;K18765;K18714;K19009;K07603;K19638	NA	---	NA	N	---	---	---	Citrobacter_3742	---	---	---	---	Enterobacter_1682	---	---	Escherichia_388	---	---	---	Klebsiella_1257	---	---	---	---	Serratia_367	---	---	---	---	ECK120026633	yajI	1	yajI	0	KPN_00364
centroid_0332	nrdR	ybaD	Transcriptional repressor NrdR	b0413	Y	Y	N	N	0	0	0	K07738	transcriptional repressor NrdR	K07738;K21636	NA	TIGR00244	TIGR00244: transcriptional regulator NrdR	N	---	---	---	Citrobacter_3741	---	---	---	---	Enterobacter_1683	---	---	Escherichia_389	---	---	---	Klebsiella_1258	---	---	---	---	Serratia_368	---	---	---	---	ECK120026634	nrdR-ribDE-nusB-thiL-pgpA	6	nrdR,ribD,ribE,nusB,thiL,pgpA	1	KPN_00365
centroid_0333	ribD	ribD	Riboflavin biosynthesis protein RibD	b0414	Y	Y	N	N	0	0	0	K11752	diaminohydroxyphosphoribosylaminopyrimidine deaminase / 5-amino-6-(5-phosphoribosylamino)uracil reductase [EC:3.5.4.26 1.1.1.193]	K11752;K00082;K01498;K14654;K11991;K01493;K03365;K15441;K14655	Biosynthesis of cofactors, prosthetic groups, & carriers	TIGR00326	eubact_ribD: riboflavin biosynthesis protein RibD	Y	ECK0408	4	ribD	Citrobacter_3740	---	---	---	---	Enterobacter_1684	---	---	Escherichia_390	---	---	---	Klebsiella_1259	---	---	---	---	Serratia_369	---	---	---	---	ECK120026634	nrdR-ribDE-nusB-thiL-pgpA	6	nrdR,ribD,ribE,nusB,thiL,pgpA	1	KPN_00366
centroid_0334	ribE	ribH	6,7-dimethyl-8-ribityllumazine synthase	b0415	Y	Y	N	N	0	0	0	K00794	6,7-dimethyl-8-ribityllumazine synthase [EC:2.5.1.78]	K00794;K02858;K01625	Biosynthesis of cofactors, prosthetic groups, & carriers	TIGR00114	lumazine-synth: 6,7-dimethyl-8-ribityllumazine synthase	Y	ECK0409	4	ribE	Citrobacter_3739	---	---	---	---	Enterobacter_1685	---	---	Escherichia_391	---	---	---	Klebsiella_1260	---	---	---	---	Serratia_370	---	---	---	---	ECK120026634	nrdR-ribDE-nusB-thiL-pgpA	6	nrdR,ribD,ribE,nusB,thiL,pgpA	1	KPN_00367
centroid_0335	nusB	nusB	N utilization substance protein B	b0416	Y	Y	Y	N	1	0	1	K03625	transcription antitermination protein NusB	K03625;K03500;K17909	Regulatory functions	TIGR01951	nusB: transcription antitermination factor NusB	Y	ECK0410	4	nusB	Citrobacter_3738	---	---	---	---	Enterobacter_1686	---	---	Escherichia_392	C_RS02430	---	---	Klebsiella_1261	---	---	---	---	Serratia_371	---	---	---	---	ECK120026634	nrdR-ribDE-nusB-thiL-pgpA	6	nrdR,ribD,ribE,nusB,thiL,pgpA	1	KPN_00368
centroid_0336	thiL	thiL	thiamine-phosphate kinase	b0417	Y	Y	N	N	0	0	0	K00946	thiamine-monophosphate kinase [EC:2.7.4.16]	K00946;K04655;K07123;K01008;K23269;K23270	NA	TIGR01379	thiL: thiamine-phosphate kinase	Y	ECK0411	4	thiL	Citrobacter_3737	---	---	---	---	Enterobacter_1687	---	---	Escherichia_393	---	---	---	Klebsiella_1262	---	---	---	---	Serratia_372	---	---	---	---	ECK120026634	nrdR-ribDE-nusB-thiL-pgpA	6	nrdR,ribD,ribE,nusB,thiL,pgpA	1	KPN_00369
centroid_0337	pgpA	pgpA	Phosphatidylglycerophosphatase A	b0418	Y	N	N	N	0	0	0	K01095	phosphatidylglycerophosphatase A [EC:3.1.3.27]	K01095;K13292;K10658	Other	---	NA	Y	ECK0412	1	pgpA	Citrobacter_3736	---	---	---	---	---	---	---	Escherichia_394	---	---	---	Klebsiella_1263	---	---	---	---	Serratia_373	---	---	---	---	ECK120026634	nrdR-ribDE-nusB-thiL-pgpA	6	nrdR,ribD,ribE,nusB,thiL,pgpA	1	KPN_00370
centroid_0338	yajO	yajO	1-deoxyxylulose-5-phosphate synthase YajO	b0419	Y	Y	Y	N	1	0	1	K23107	1-deoxyxylulose-5-phosphate synthase [EC:1.1.-.-]	K23107;K17647;K05882;K19265;K13315;K05275;K06607;K18471;K07079;K17744;K00064;K15303;K04883;K04884;K04882;K19639;K15967;K06221;K06222;K23003;K23257;K00002;K00062;K19654;K23486;K18097;K03378;K22374;K19651;K00063;K08243;K19642;K19634;K17743;K00251;K00011;K04119;K00085;K13374;K05295;K00212;K00037;K00089;K22093;K18107;K13394;K13981;K03216	Other	---	NA	N	---	---	---	Citrobacter_3735	CUC46_02060	CUC46_RS02020	---	---	Enterobacter_1688	---	---	Escherichia_395	---	---	---	Klebsiella_1264	---	---	---	---	Serratia_374	---	---	---	---	ECK120009561	xseB-ispA-dxs-yajO	4	xseB,ispA,dxs,yajO	1	KPN_00371
centroid_0339	dxs	dxs	1-deoxy-D-xylulose-5-phosphate synthase	b0420	Y	Y	N	N	0	0	0	K01662	1-deoxy-D-xylulose-5-phosphate synthase [EC:2.2.1.7]	K01662;K00615;K11381;K21417;K00162;K00167;K17100;K21416;K00161;K00166;K00170;K00179;K01652;K13039;K01576;K12253;K01568;K00156;K00158	Other	TIGR00204	dxs: 1-deoxy-D-xylulose-5-phosphate synthase	Y	ECK0414	5	dxs	Citrobacter_3734	---	---	---	---	Enterobacter_1689	---	---	Escherichia_396	---	---	---	Klebsiella_1265	---	---	---	---	Serratia_375	---	---	---	---	ECK120009561	xseB-ispA-dxs-yajO	4	xseB,ispA,dxs,yajO	1	KPN_00372
centroid_0340	ispA	ispA	Farnesyl diphosphate synthase	b0421	Y	Y	N	N	0	0	0	K00795	farnesyl diphosphate synthase [EC:2.5.1.1 2.5.1.10]	K00795;K13789;K13787;K02523;K24873;K05356;K21275;K05355;K12504;K14066;K00804;K00787;K21268;K02251;K14047;K18685	Biosynthesis of cofactors, prosthetic groups, & carriers	---	NA	Y	ECK0415	5	ispA	Citrobacter_3733	---	---	---	---	Enterobacter_1690	---	---	Escherichia_397	---	---	---	Klebsiella_1266	---	---	---	---	Serratia_376	---	---	---	---	ECK120009561	xseB-ispA-dxs-yajO	4	xseB,ispA,dxs,yajO	1	KPN_00373
centroid_0341	xseB	xseB	exodeoxyribonuclease VII small subunit	b0422	Y	Y	N	N	0	0	0	K03602	exodeoxyribonuclease VII small subunit [EC:3.1.11.6]	K03602;K10388	DNA Metabolism	TIGR01280	xseB: exodeoxyribonuclease VII, small subunit	N	---	---	---	Citrobacter_3732	---	---	---	---	Enterobacter_1691	---	---	Escherichia_398	---	---	---	Klebsiella_1267	---	---	---	---	Serratia_377	---	---	---	---	ECK120009561	xseB-ispA-dxs-yajO	4	xseB,ispA,dxs,yajO	1	KPN_00374
centroid_0342	thiI	thiI	tRNA sulfurtransferase	b0423	Y	Y	N	N	0	0	0	K03151	tRNA uracil 4-sulfurtransferase [EC:2.8.1.4]	K03151;K16318;K06920;K06963;K07446;K21947;K00566;K02439;K03972;K01953;K21027	Other	TIGR00342	TIGR00342: tRNA sulfurtransferase ThiI	N	---	---	---	Citrobacter_3731	---	---	---	---	Enterobacter_1692	---	---	Escherichia_399	---	---	---	Klebsiella_1268	---	---	---	---	Serratia_378	---	---	---	---	ECK120020474	thiI	1	thiI	0	KPN_00375
centroid_0343	yajL	thiJ	protein deglycase YajL	b0424	Y	Y	N	N	0	0	0	K03152	protein deglycase [EC:3.5.1.124]	K03152;K05687;K05520;K13633;K18199;K21826;K17736;K18881	NA	TIGR01383	not_thiJ: DJ-1 family protein	N	---	---	---	Citrobacter_3729	---	---	---	---	Enterobacter_1697	---	---	Escherichia_400	---	---	---	Klebsiella_1270	---	---	---	---	Serratia_381	---	---	---	---	ECK120026636	panE-yajL	2	panE,yajL	0	KPN_00377
centroid_0344	panE	apbA	2-dehydropantoate 2-reductase	b0425	Y	Y	N	N	0	0	0	K00077	2-dehydropantoate 2-reductase [EC:1.1.1.169]	K00077;K17665;K04940;K12972;K00057;K07118;K00286;K04517;K07162;K00020;K12250;K16446;K00042;K19759;K00066	NA	TIGR00745	apbA_panE: 2-dehydropantoate 2-reductase	N	---	---	---	Citrobacter_3728	---	---	---	---	Enterobacter_1698	---	---	Escherichia_401	---	---	---	Klebsiella_1271	---	---	---	---	Serratia_382	---	---	---	---	ECK120026636	panE-yajL	2	panE,yajL	0	KPN_00378
centroid_0345	yajQ	yajQ	YajQ family cyclic di-GMP-binding protein	b0426	Y	Y	N	N	0	0	0	K09767	cyclic-di-GMP-binding protein	K09767	NA	---	NA	N	---	---	---	Citrobacter_3727	---	---	---	---	Enterobacter_1699	---	---	Escherichia_402	---	---	---	Klebsiella_1272	---	---	---	---	Serratia_383	---	---	---	---	ECK120020499	yajQ	1	yajQ	0	KPN_00379
centroid_0346	yajR	yajR	MFS transporter	b0427	Y	Y	Y	N	1	0	1	K08153	MFS transporter, DHA1 family, multidrug resistance protein	K08153;K08151;K08221;K07552;K19576;K08224;K08162;K19577;K08161;K08154;K08217;K08168;K18567;K18552;K08164;K23361;K19578;K08166;K12307;K05820;K08195;K08191;K03446;K18936;K08169;K08163;K08167;K08194;K23016;K05819;K14613;K20840;K08170;K03762;K05557;K08159;K23241;K08160;K08177;K19646;K08369;K08155;K08196;K08225;K05548;K03291;K18934;K08223;K08202;K08368;K08157;K23677;K10850;K08152;K03535;K03292;K08199;…	Other	---	NA	N	---	---	---	Citrobacter_3726	---	---	---	---	Enterobacter_1700	---	---	Escherichia_403	---	---	---	Klebsiella_1273	---	---	---	---	Serratia_384	BVG96_01790	BVG96_RS01785	---	---	ECK120026637	yajR	1	yajR	1	KPN_00380
centroid_0347	cyoE	cyoE	Protoheme IX farnesyltransferase	b0428	Y	Y	Y	N	1	0	1	K02257	heme o synthase [EC:2.5.1.141]	K02257;K03179;K17105;K06125;K13565;K14136;K00810;K23992;K08392;K03442;K08982;K22452;K05802;K11937;K07778	Other	TIGR01473	cyoE_ctaB: protoheme IX farnesyltransferase	N	---	---	---	Citrobacter_3725	---	---	---	---	Enterobacter_1710	---	---	Escherichia_404	---	---	---	Klebsiella_1283	---	---	---	---	Serratia_385	BVG96_01795	BVG96_RS01790	---	---	ECK120009294	cyoABCDE	5	cyoA,cyoB,cyoC,cyoD,cyoE	3	KPN_00390
centroid_0348	cyoD	cyoD	cytochrome o ubiquinol oxidase subunit IV	b0429	Y	Y	Y	N	1	0	1	K02299	cytochrome o ubiquinol oxidase subunit III	K02299;K02300;K02829;K02277;K05569;K00582;K14988;K19058;K11936;K07778;K06088;K00698;K16052;K10658;K00389;K07037;K21306;K02004;K08591;K17343;K16264;K14802;K21396;K03859;K03970	Other	TIGR02847	CyoD: cytochrome o ubiquinol oxidase subunit IV	Y	ECK0423	1	cyoD	Citrobacter_3724	---	---	---	---	Enterobacter_1711	---	---	Escherichia_405	---	---	---	Klebsiella_1284	---	---	---	---	Serratia_386	BVG96_01800	BVG96_RS01795	---	---	ECK120009294	cyoABCDE	5	cyoA,cyoB,cyoC,cyoD,cyoE	3	KPN_00391
centroid_0349	cyoC	cyoC	cytochrome o ubiquinol oxidase subunit III	b0430	Y	Y	N	N	0	0	0	K02299	cytochrome o ubiquinol oxidase subunit III	K02299;K02828;K02276;K02164;K15408;K24011;K02262;K17296	Other	TIGR02842	CyoC: cytochrome o ubiquinol oxidase, subunit III	N	---	---	---	Citrobacter_3723	---	---	---	---	Enterobacter_1712	---	---	Escherichia_406	---	---	---	Klebsiella_1285	---	---	---	---	Serratia_387	---	---	---	---	ECK120009294	cyoABCDE	5	cyoA,cyoB,cyoC,cyoD,cyoE	3	KPN_00392
centroid_0350	cyoB	cyoB	cytochrome o ubiquinol oxidase subunit I	b0431	Y	Y	Y	N	1	0	2	K02298	cytochrome o ubiquinol oxidase subunit I [EC:7.1.1.3]	K02298;K02827;K15408;K02274;K02256;K24011;K24009;K16933;K00404;K17829;K08986	Energy Metabolism	TIGR02843	CyoB: cytochrome o ubiquinol oxidase, subunit I	N	---	---	---	Citrobacter_3722	CUC46_02125	CUC46_RS02085	---	---	Enterobacter_1713	---	---	Escherichia_407	---	---	---	Klebsiella_1286	---	---	---	---	Serratia_388	BVG96_01810	BVG96_RS01805	---	---	ECK120009294	cyoABCDE	5	cyoA,cyoB,cyoC,cyoD,cyoE	3	KPN_00393
centroid_0351	cyoA	cyoA	cytochrome o ubiquinol oxidase subunit II	b0432	Y	Y	N	N	0	0	0	K02297	cytochrome o ubiquinol oxidase subunit II [EC:7.1.1.3]	K02297;K02826;K02275;K02261;K24010;K07245;K01096;K14166;K05770	Other	TIGR01433	CyoA: ubiquinol oxidase, subunit II	N	---	---	---	Citrobacter_3721	---	---	---	---	Enterobacter_1714	---	---	Escherichia_408	---	---	---	Klebsiella_1287	---	---	---	---	Serratia_389	---	---	---	---	ECK120009294	cyoABCDE	5	cyoA,cyoB,cyoC,cyoD,cyoE	3	KPN_00394
centroid_0352	ampG	ampG	muropeptide transporter	b0433	Y	Y	N	N	0	0	0	K08218	MFS transporter, PAT family, beta-lactamase induction signal transducer AmpG	K08218;K05373;K03372;K08194;K08153;K18567;K08217;K19577;K03535;K08151;K08195;K08225;K08368;K05548;K08221;K08202;K07552;K02532;K06258;K08193;K03446;K07786;K08369;K14258;K07783;K08142;K20840;K08180;K07299;K11810;K12303;K12302;K06902;K09790;K07037	Other	TIGR00901	2A0125: AmpG-like permease	N	---	---	---	Citrobacter_3720	---	---	---	---	Enterobacter_1715	---	---	Escherichia_409	---	---	---	Klebsiella_1288	---	---	---	---	Serratia_390	---	---	---	---	ECK125203409	yajG-ampG	2	yajG,ampG	0	KPN_00395
centroid_0353	yajG	yajG	lipoprotein	b0434	Y	Y	N	N	0	0	0	K07286	uncharacterized lipoprotein	K07286;K12205;K20267;K07285	NA	---	NA	N	---	---	---	Citrobacter_3719	---	---	---	---	Enterobacter_1716	---	---	Escherichia_410	---	---	---	Klebsiella_1289	---	---	---	---	Serratia_391	---	---	---	---	ECK125203409	yajG-ampG	2	yajG,ampG	0	KPN_00396
centroid_0354	bolA	bolA	transcriptional regulator BolA	b0435	Y	Y	N	N	0	0	0	K05527	BolA family transcriptional regulator, general stress-responsive regulator	K05527;K22066;K22075	NA	---	NA	N	---	---	---	Citrobacter_3718	---	---	---	---	Enterobacter_1717	---	---	Escherichia_411	---	---	---	Klebsiella_5252	---	---	---	---	Serratia_392	---	---	---	---	ECK125300287	bolA	1	bolA	0	KPN_00397
centroid_0355	tig	tig	Trigger factor	b0436	Y	Y	Y	N	1	0	1	K03545	trigger factor	K03545;K03775;K01802;K09571;K09568;K09569;K14826;K03772;K03774;K09576;K09577	Transport & binding proteins	TIGR00115	tig: trigger factor	N	---	---	---	Citrobacter_3717	---	---	---	---	Enterobacter_1718	---	---	Escherichia_412	---	---	---	Klebsiella_1291	VK055_RS10785	VK055_2155	---	---	Serratia_393	---	---	---	---	ECK120034123	tig	1	tig	1	KPN_00398
centroid_0356	clpP	clpP	ATP-dependent Clp endopeptidase proteolytic subunit ClpP	b0437	Y	Y	Y	N	1	0	1	K01358	ATP-dependent Clp protease, protease subunit [EC:3.4.21.92]	K01358;K07403;K04773;K21511	NA	TIGR00493	clpP: ATP-dependent Clp endopeptidase, proteolytic subunit ClpP	N	---	---	---	Citrobacter_3716	---	---	---	---	Enterobacter_1719	---	---	Escherichia_413	C_RS02540	---	---	Klebsiella_1292	---	---	---	---	Serratia_394	---	---	---	---	---	clpPX-lon	3	clpP,clpX,lon	2	KPN_00399
centroid_0357	clpX	clpX	ATP-dependent protease ATP-binding subunit ClpX	b0438	Y	Y	N	N	0	0	0	K03544	ATP-dependent Clp protease ATP-binding subunit ClpX	K03544;K03667;K03694;K07392;K03697;K04086;K03551;K03798;K14575;K14571;K11907;K03696;K03420;K13525;K12196;K01338;K08955;K13254;K07478;K03924;K13338;K03064;K03066;K07767;K22530;K04748;K03695;K04800;K09882;K09552;K00891;K03061;K04076;K07472;K03405;K13829;K22766;K02315;K08956;K13339;K00945;K07391;K22990;K10726;K16012;K10126;K13599;K00851;K18889;K10763;K07935;K06027;K07133;K07452;K13527;K02341;K00791;…	Transport & binding proteins	TIGR00382	clpX: ATP-dependent Clp protease, ATP-binding subunit ClpX	N	---	---	---	Citrobacter_3715	---	---	---	---	Enterobacter_1720	---	---	Escherichia_414	---	---	---	Klebsiella_1293	---	---	---	---	Serratia_395	---	---	---	---	---	clpPX-lon	3	clpP,clpX,lon	2	KPN_00400
centroid_0358	lon	lon	Lon protease	b0439	Y	Y	Y	N	1	0	1	K01338	ATP-dependent Lon protease [EC:3.4.21.53]	K01338;K08675;K04076;K07157;K06870;K07177;K04485;K04770;K03924;K11793;K03694;K04748;K09882;K07391;K04800;K02404;K00891;K14571;K03551;K13338;K18944;K02315;K14575;K07133;K22990;K00939;K18532;K14572;K07478;K03695;K15546;K03696;K08330;K03798;K06413;K13339;K07452;K02213;K10754;K06925;K04499;K20478;K00942;K06921;K04801;K11985;K00851;K03581;K02013;K06662;K03420;K03066;K13829;K10400;K07472;K00791;K02049;…	Transport & binding proteins	TIGR00763	lon: endopeptidase La	N	---	---	---	Citrobacter_3714	CUC46_02165	CUC46_RS02125	---	---	Enterobacter_1721	---	---	Escherichia_415	---	---	---	Klebsiella_1294	---	---	---	---	Serratia_396	---	---	---	---	---	clpPX-lon	3	clpP,clpX,lon	2	KPN_00401
centroid_0359	hupB	hupB	DNA-binding protein HU-beta	b0440	Y	Y	N	N	0	0	0	K03530	DNA-binding protein HU-beta	K03530;K05787;K05788;K04764;K21911;K22590	Other	---	NA	N	---	---	---	Citrobacter_3713	---	---	---	---	Enterobacter_1722	---	---	Escherichia_416	---	---	---	Klebsiella_1295	---	---	---	---	Serratia_397	---	---	---	---	ECK120009776	hupB	1	hupB	0	KPN_00402
centroid_0360	ppiD	ppiD	Peptidyl-prolyl cis-trans isomerase D	b0441	Y	Y	N	N	0	0	0	K03770	peptidyl-prolyl cis-trans isomerase D [EC:5.2.1.8]	K03770;K03771;K03769;K07533;K09578;K06371;K16706;K09579	Other	---	NA	N	---	---	---	Citrobacter_3712	---	---	---	---	Enterobacter_1723	---	---	Escherichia_417	---	---	---	Klebsiella_1296	---	---	---	---	Serratia_398	---	---	---	---	ECK120011115	ppiD	1	ppiD	0	KPN_00403
centroid_0361	ybaV	ybaV	ComE operon protein 1	b0442	Y	Y	N	N	0	0	0	K02237	competence protein ComEA	K02237;K17658;K10403;K06959;K02719;K02460;K25034;K07572;K03763	Other	TIGR00426	TIGR00426: competence protein ComEA helix-hairpin-helix repeat region	Y	ECK0436	1	ybaV	Citrobacter_3711	---	---	---	---	Enterobacter_1724	---	---	Escherichia_418	---	---	---	Klebsiella_1297	---	---	---	---	Serratia_399	---	---	---	---	ECK120026642	ybaV	1	ybaV	0	KPN_00404
centroid_0362	fadM	ybaW	long-chain acyl-CoA thioesterase FadM	b0443	Y	Y	N	N	0	0	0	K12500	thioesterase III [EC:3.1.2.-]	K12500;K07107;K01075;K12073;K02614;K17735;K10781;K16339;K15315;K17362;K02372	Fatty acid & phospholipid metabolism	TIGR00051	TIGR00051: acyl-CoA thioester hydrolase, YbgC/YbaW family	N	---	---	---	Citrobacter_3710	---	---	---	---	Enterobacter_1725	---	---	Escherichia_419	---	---	---	Klebsiella_1298	---	---	---	---	Serratia_400	---	---	---	---	ECK120026643	fadM	1	fadM	0	KPN_00405
centroid_0363	queC	ybaX	7-cyano-7-deazaguanine synthase QueC	b0444	Y	Y	N	N	0	0	0	K06920	7-cyano-7-deazaguanine synthase [EC:6.3.4.20]	K06920;K01940;K06864;K01953;K04075;K01916;K07585;K00566;K01951;K21947;K09126;K03151;K01950;K07134;K12674	Other	TIGR00364	TIGR00364: queuosine biosynthesis protein QueC	N	---	---	---	Citrobacter_3709	---	---	---	---	Enterobacter_1726	---	---	Escherichia_420	---	---	---	Klebsiella_1299	---	---	---	---	Serratia_401	---	---	---	---	ECK120026644	queC	1	queC	0	KPN_00406
centroid_0364	ybaE	ybaE	HTH-type transcriptional regulator SgrR	b0445	Y	Y	N	N	0	0	0	K11925	SgrR family transcriptional regulator	K11925;K02035;K15580;K25103;K16199;K12368;K19226;K15584;K13893;K18480;K23775;K13889;K13529;K24709	NA	---	NA	N	---	---	---	Citrobacter_3708	---	---	---	---	Enterobacter_1727	---	---	Escherichia_421	---	---	---	Klebsiella_1300	---	---	---	---	Serratia_402	---	---	---	---	ECK120026645	ybaE	1	ybaE	0	KPN_00407
centroid_0365	cof	cof	HMP-PP phosphatase	b0446	Y	Y	N	N	0	0	0	K11938	HMP-PP phosphatase [EC:3.6.1.-]	K11938;K21064;K20861;K07757;K22223;K13086;K07024;K07026;K00696;K18654;K01079;K03270;K17497;K02203;K16055;K19351;K01101;K16017;K01087;K02101;K18697	NA	TIGR00099	Cof-subfamily: Cof-like hydrolase	N	---	---	---	Citrobacter_3707	---	---	---	---	Enterobacter_1728	---	---	Escherichia_422	---	---	---	Klebsiella_1301	---	---	---	---	Serratia_403	---	---	---	---	ECK120026646	cof	1	cof	0	KPN_00408
centroid_0366	decR	ybaO	Leucine-responsive regulatory protein	b0447	Y	Y	N	N	0	0	0	K05800	Lrp/AsnC family transcriptional regulator	K05800;K03719;K15782;K03718;K06154;K22225;K02468;K07732;K16328	Other	---	NA	N	---	---	---	Citrobacter_3705	---	---	---	---	Enterobacter_1730	---	---	Escherichia_423	---	---	---	Klebsiella_1303	---	---	---	---	Serratia_405	---	---	---	---	ECK120026647	decR	1	decR	0	KPN_00410
centroid_0367	mdlA	mdlA	SmdA family multidrug ABC transporter permease/ATP-binding protein	b0448	Y	Y	N	N	0	0	0	K18889	ATP-binding cassette, subfamily B, multidrug efflux pump	K18889;K06147;K11085;K18890;K06148;K18887;K05657;K18888;K18216;K14699;K11004;K24708;K14698;K18104;K05658;K02021;K05656;K20344;K05655;K24821;K16012;K18891;K12530;K12541;K05654;K24846;K13409;K18894;K18892;K12531;K18893;K05653;K16013;K16014;K24820;K24819;K23329;K05662;K05660;K18217;K24910;K05661;K12536;K05665;K05664;K18895;K05659;K05673;K05672;K20386;K12292;K05033;K05666;K24911;K20485;K19762;K05032;…	Other	---	NA	N	---	---	---	Citrobacter_3704	---	---	---	---	Enterobacter_1731	---	---	Escherichia_424	---	---	---	Klebsiella_1304	---	---	---	---	Serratia_406	---	---	---	---	ECK120026648	mdlAB	2	mdlA,mdlB	0	KPN_00411
centroid_0368	mdlB	mdlB	multidrug ABC transporter permease/ATP-binding protein	b0449	Y	Y	N	N	0	0	0	K18890	ATP-binding cassette, subfamily B, multidrug efflux pump	K18890;K06147;K11085;K06148;K18888;K18889;K05657;K18104;K14698;K18217;K18887;K14699;K05658;K24708;K20344;K05656;K24821;K11004;K05665;K02021;K16012;K24820;K16013;K05654;K24846;K18892;K16014;K18894;K12541;K05655;K05666;K05674;K13409;K05653;K05673;K18893;K18891;K05661;K05033;K23329;K18216;K24819;K05667;K05662;K05668;K05660;K12530;K12531;K24910;K18895;K05669;K05670;K12292;K05672;K05664;K12536;K05032;…	Other	---	NA	N	---	---	---	Citrobacter_3703	---	---	---	---	Enterobacter_1732	---	---	Escherichia_425	---	---	---	Klebsiella_1305	---	---	---	---	Serratia_407	---	---	---	---	ECK120026648	mdlAB	2	mdlA,mdlB	0	KPN_00412
centroid_0369	glnK	glnK	P-II family nitrogen regulator	b0450	Y	Y	N	N	0	0	0	K04752	nitrogen regulatory protein P-II 2	K04752;K04751;K02590;K02589;K03831;K03071	Other	---	NA	N	---	---	---	Citrobacter_3702	---	---	---	---	Enterobacter_1733	---	---	Escherichia_426	---	---	---	Klebsiella_1306	---	---	---	---	Serratia_408	---	---	---	---	ECK120009798	glnK-amtB	2	glnK,amtB	0	KPN_00413
centroid_0370	amtB	amtB	Ammonia transporter	b0451	Y	Y	N	N	0	0	0	K03320	ammonium transporter, Amt family	K03320;K06580;K03606;K04223;K12223;K01992	Transport & binding proteins	TIGR00836	amt: ammonium transporter	N	---	---	---	Citrobacter_3701	---	---	---	---	Enterobacter_1734	---	---	Escherichia_427	---	---	---	Klebsiella_1307	---	---	---	---	Serratia_409	---	---	---	---	ECK120009798	glnK-amtB	2	glnK,amtB	0	KPN_00414
centroid_0371	tesB	tesB	acyl-CoA thioesterase II	b0452	Y	Y	N	N	0	0	0	K10805	acyl-CoA thioesterase II [EC:3.1.2.-]	K10805;K11992	NA	TIGR00189	tesB: acyl-CoA thioesterase II	N	---	---	---	Citrobacter_3700	---	---	---	---	Enterobacter_1735	---	---	Escherichia_428	---	---	---	Klebsiella_1308	---	---	---	---	Serratia_410	---	---	---	---	ECK120020473	tesB	1	tesB	0	KPN_00415
centroid_0372	ybaY	ybaY	Uncharacterised protein	b0453	Y	Y	N	N	0	0	0	K09914	putative lipoprotein	K09914;K18544;K18545;K12205	NA	---	NA	N	---	---	---	Citrobacter_3699	---	---	---	---	Enterobacter_1736	---	---	Escherichia_429	---	---	---	Klebsiella_1309	---	---	---	---	Serratia_411	---	---	---	---	ECK120020496	ybaY	1	ybaY	0	KPN_00416
centroid_0373	ybaZ	ybaZ	Methylated-DNA--protein-cysteine methyltransferase, constitutive	b0454	Y	Y	N	N	0	0	0	K07443	methylated-DNA-protein-cysteine methyltransferase related protein	K07443;K00567;K10778;K13531	DNA Metabolism	TIGR00589	ogt: methylated-DNA--[protein]-cysteine S-methyltransferase	N	---	---	---	Citrobacter_3698	---	---	---	---	Enterobacter_1737	---	---	Escherichia_430	---	---	---	Klebsiella_1310	---	---	---	---	Serratia_412	---	---	---	---	ECK120020497	ybaZ	1	ybaZ	0	KPN_00417
centroid_0374	ybaA	---	Uncharacterised protein	b0456	N	N	N	N	0	0	0	NA	NA	NA	NA	---	NA	Y	ECK0450	1	ybaA	Citrobacter_3693	---	---	---	---	---	---	---	Escherichia_431	---	---	---	---	---	---	---	---	Serratia_1897	---	---	---	---	ECK120026650	ybaA	1	ybaA	0	---
centroid_0375	pdeB	---	EAL domain-containing protein	b0457	N	N	N	N	0	0	0	K21090	c-di-GMP phosphodiesterase [EC:3.1.4.52]	K21090;K21024;K20965;K21023;K14051;K13244;K20964;K20966;K13243;K13246;K13245;K21025;K21973;K18765;K20962;K13593;K21086;K20963;K07181;K21084;K07642;K07677;K13598;K20487;K08990;K07678;K10125	NA	---	NA	N	---	---	---	Citrobacter_3692	---	---	---	---	Enterobacter_1746	---	---	Escherichia_432	---	---	---	---	---	---	---	---	---	---	---	---	---	ECK120026651	pdeB	1	pdeB	0	---
centroid_0376	ylaC	ylaC	Inner membrane protein YlaC	b0458	Y	N	N	N	0	0	0	K16168	methyltransferase	K16168;K02294;K11622;K05357	NA	---	NA	N	---	---	---	Citrobacter_3690	---	---	---	---	Enterobacter_1751	---	---	Escherichia_433	---	---	---	Klebsiella_1333	---	---	---	---	---	---	---	---	---	ECK120026652	ylaC	1	ylaC	0	KPN_00439
centroid_0377	maa	maa	maltose O-acetyltransferase	b0459	Y	Y	N	N	0	0	0	K00661	maltose O-acetyltransferase [EC:2.3.1.79]	K00661;K00633;K00638;K20861;K18234;K03818;K06993;K05822;K13018;K00640;K22247;K03819;K24872;K01726;K02536;K19429;K10427;K19313;K08280;K20681;K24251;K15913;K00677;K17939;K04042;K00674;K02617;K13006;K23144;K21379;K16881;K10428;K08279;K24281;K00966;K19107;K03240;K01743;K08698	Other	---	NA	N	---	---	---	Citrobacter_3689	---	---	---	---	Enterobacter_1752	---	---	Escherichia_434	---	---	---	Klebsiella_1335	---	---	---	---	Serratia_3766	---	---	---	---	ECK120026653	maa	1	maa	0	KPN_00440
centroid_0378	hha	hha	hemolysin expression modulator Hha	b0460	Y	Y	N	N	0	0	0	K05839	haemolysin expression modulating protein	K05839	NA	---	NA	N	---	---	---	Citrobacter_3688	---	---	---	---	Enterobacter_1753	---	---	Escherichia_435	---	---	---	Klebsiella_1336	---	---	---	---	Serratia_432	---	---	---	Serratia_432;Serratia_7504;Serratia_11406	ECK120026654	tomB-hha	2	tomB,hha	0	KPN_00441
centroid_0379	tomB	ybaJ	Hha toxicity modulator TomB	b0461	Y	Y	N	N	0	0	0	K19162	hha toxicity modulator TomB	K19162;K10231	NA	---	NA	N	---	---	---	Citrobacter_3687	---	---	---	---	Enterobacter_1754	---	---	Escherichia_436	---	---	---	Klebsiella_1337	---	---	---	---	Serratia_433	---	---	---	---	ECK120026654	tomB-hha	2	tomB,hha	0	KPN_00442
centroid_0380	acrB	acrB	Acriflavine resistance protein B	b0462	Y	Y	Y	Y	1	0	1	K18142	multidrug efflux pump	K18142;K18899;K18138;K18324;K18322;K18095;K18146;K18296;K18299;K18902;K03296;K19594;K19585;K18307;K07789;K07788;K21134;K18303;K15726;K21133;K18989;K07787;K11326;K07239;K07003;K06994;K24680;K03072;K12257;K12385;K03074;K14687;K07052;K21019;K14461;K06147;K11085;K11101	Other	TIGR00915	2A0602: RND transporter, hydrophobe/amphiphile efflux-1 (HAE1) family	N	---	---	---	Citrobacter_3686	---	---	93.613_VFG049136	---	Enterobacter_1755	93.225_VFG049136	---	Escherichia_437	---	91.516_VFG049144(gb|YP_002918165.1)	---	Klebsiella_1338	---	---	100_VFG049144(gb|YP_002918165.1)	---	Serratia_440	BVG96_02070	BVG96_RS02070	84.542_VFG049139	---	ECK120009423	acrAB	2	acrA,acrB	1	KPN_00443
centroid_0381	acrA	acrA	multidrug efflux RND transporter periplasmic adaptor subunit AcrA	b0463	Y	Y	N	Y	0	0	0	K18141	membrane fusion protein, multidrug efflux system	K18141;K18321;K18898;K18094;K18145;K03585;K18295;K19586;K18138;K18901;K07799;K18298;K19595;K21135;K21137;K18302;K21136;K18306;K18990;K02005;K15727;K13888;K03543;K07798;K01993;K15549;K15548;K24950;K02022;K13408;K20345;K07787;K11003;K12542;K12537;K07797;K17490;K23351;K15037;K00658;K07611;K06078	Other	TIGR01730	RND_mfp: efflux transporter, RND family, MFP subunit	N	---	---	---	Citrobacter_3685	---	---	87.909_VFG049126	---	Enterobacter_1756	87.657_VFG049126	---	Escherichia_438	---	85.894_VFG049126	---	Klebsiella_1339	---	---	100_VFG049133(gb|YP_002918166.1)	---	Serratia_441	---	---	78.553_VFG049133(gb|YP_002918166.1)	---	ECK120009423	acrAB	2	acrA,acrB	1	KPN_00444
centroid_0382	acrR	acrR	multidrug efflux transporter transcriptional repressor AcrR	b0464	Y	Y	N	N	0	0	0	K03577	TetR/AcrR family transcriptional regulator, acrAB operon repressor	K03577;K18135;K18140;K18129;K16137;K16138;K19736;K22108;K09017;K13770;K21962;K18301;K02167;K23777;K22106;K22041;K21453;K18939;K22294;K23778;K24699;K18992;K05501;K21961;K22105;K18905;K18136;K18476;K22295;K22107;K19047;K18130;K20325;K18938;K10913;K18937;K18137;K18294;K19335;K19060;K00130;K09787	Other	---	NA	N	---	---	---	Citrobacter_3684	---	---	---	---	Enterobacter_1757	---	---	Escherichia_439	---	---	---	Klebsiella_1340	---	---	---	---	Serratia_442	---	---	---	---	ECK120015960	acrR	1	acrR	0	KPN_00445
centroid_0383	mscK	kefA	mechanosensitive channel MscK	b0465	Y	N	N	N	0	0	0	K22051	miniconductance mechanosensitive channel	K22051;K05802;K03442;K16052;K22044;K22047;K12737;K21473;K14092;K16053;K20528;K03529;K06675;K10352;K10421;K08375;K08350;K24573;K03546;K05636;K10866;K05637;K06240;K03899;K22804;K17591;K11968;K05635;K25030	Other	---	NA	N	---	---	---	Citrobacter_3683	---	---	---	---	Enterobacter_1758	---	---	Escherichia_440	---	---	---	Klebsiella_1341	---	---	---	---	---	---	---	---	---	ECK120026655	mscK	1	mscK	0	KPN_00446
centroid_0384	ybaM	ybaM	pleiotropic regulatory protein RsmS	b0466	Y	Y	N	N	0	0	0	NA	NA	NA	NA	---	NA	N	---	---	---	Citrobacter_3682	---	---	---	---	Enterobacter_1759	---	---	Escherichia_441	---	---	---	Klebsiella_1343	---	---	---	---	Serratia_444	---	---	---	---	ECK120026656	priC-ybaM	2	priC,ybaM	0	KPN_00448
centroid_0385	priC	priC	primosomal replication protein N''	b0467	Y	Y	N	N	0	0	0	K04067	primosomal replication protein N''	K04067;K13582;K16780;K07679;K03616;K14307;K19326;K01993;K13590;K15146;K09789;K17199;K12021;K11527;K19347;K02022	NA	---	NA	Y	ECK0461	1	priC	Citrobacter_3681	---	---	---	---	Enterobacter_1760	---	---	Escherichia_442	---	---	---	Klebsiella_1344	---	---	---	---	Serratia_445	---	---	---	---	ECK120026656	priC-ybaM	2	priC,ybaM	0	KPN_00449
centroid_0386	ybaN	ybaN	DUF454 family protein	b0468	Y	Y	N	N	0	0	0	K09790	uncharacterized protein	K09790;K09793;K23880;K07240;K08591;K03321;K05571;K00981;K02238;K08082;K20529;K02761;K07027;K18814;K07778;K12290	NA	---	NA	Y	ECK0462	1	ybaN	Citrobacter_3680	---	---	---	---	Enterobacter_1761	---	---	Escherichia_443	---	---	---	Klebsiella_1345	---	---	---	---	Serratia_446	---	---	---	---	ECK120026657	ybaN	1	ybaN	0	KPN_00450
centroid_0387	apt	apt	adenine phosphoribosyltransferase	b0469	Y	Y	N	N	0	0	0	K00759	adenine phosphoribosyltransferase [EC:2.4.2.7]	K00759;K00762;K09685;K03816;K13421;K07101;K02242;K00761;K02825;K00769;K00948;K07100;K00760	Other	TIGR01090	apt: adenine phosphoribosyltransferase	Y	ECK0463	1	apt	Citrobacter_3679	---	---	---	---	Enterobacter_1762	---	---	Escherichia_444	---	---	---	Klebsiella_1346	---	---	---	---	Serratia_447	---	---	---	---	ECK120029303	apt	1	apt	0	KPN_00451
centroid_0388	dnaX	dnaX	DNA polymerase III subunit tau	b0470	Y	Y	N	N	0	0	0	K02343	DNA polymerase III subunit gamma/tau [EC:2.7.7.7]	K02343;K02341;K04801;K07478;K10755;K10756;K18944;K04800;K03551;K02340;K10754;K12283;K11338;K03694;K07133;K04076;K03405;K06921;K11269;K04499;K07472;K03696;K17501;K03697;K06920;K06413;K13338;K15255;K06925;K18532;K10408;K03924;K25079;K15518;K08675;K07012;K11841;K03695;K15198;K06662;K18749;K02414;K22530;K04707;K23443;K15712;K17304;K10601;K24506	Transport & binding proteins	TIGR02397	dnaX_nterm: DNA polymerase III, subunit gamma and tau	Y	ECK0464	5	dnaX	Citrobacter_3678	---	---	---	---	Enterobacter_1763	---	---	Escherichia_445	---	---	---	Klebsiella_1347	---	---	---	---	Serratia_448	---	---	---	---	ECK120026658	dnaX	1	dnaX	0	KPN_00452
centroid_0389	ybaB	ybaB	YbaB/EbfC family nucleoid-associated protein	b0471	Y	Y	N	N	0	0	0	K09747	nucleoid-associated protein EbfC	K09747;K06187;K04058;K06731;K11560;K16540;K16733;K24148;K14954;K21348;K09835;K20211;K04798;K12001	Other	TIGR00103	DNA_YbaB_EbfC: DNA-binding protein, YbaB/EbfC family	N	---	---	---	Citrobacter_3677	---	---	---	---	Enterobacter_1764	---	---	Escherichia_446	---	---	---	Klebsiella_1348	---	---	---	---	Serratia_449	---	---	---	---	ECK120010925	ybaB-recR	2	ybaB,recR	0	KPN_00453
centroid_0390	recR	recR	recombination protein RecR	b0472	Y	Y	N	N	0	0	0	K06187	recombination protein RecR	K06187;K03550;K21947;K03168;K03169	NA	TIGR00615	recR: recombination protein RecR	N	---	---	---	Citrobacter_3676	---	---	---	---	Enterobacter_1765	---	---	Escherichia_447	---	---	---	Klebsiella_1349	---	---	---	---	Serratia_450	---	---	---	---	ECK120010925	ybaB-recR	2	ybaB,recR	0	KPN_00454
centroid_0391	htpG	htpG	High temperature protein G	b0473	Y	Y	N	N	0	0	0	K04079	molecular chaperone HtpG	K04079;K09487;K09488;K03167;K13533;K13532;K13598;K00936;K15011;K04757;K02482;K23113;K07697;K07698;K02016;K07718;K24135;K07673;K07682;K07710;K19621;K03530;K07777;K10125;K08739;K07704;K07680;K07709;K07716;K07003;K02486	Protein synthesis/fate	---	NA	N	---	---	---	Citrobacter_3675	---	---	---	---	Enterobacter_1766	---	---	Escherichia_448	---	---	---	Klebsiella_1350	---	---	---	---	Serratia_451	---	---	---	---	ECK125095426	htpG	1	htpG	0	KPN_00455
centroid_0392	adk	adk	adenylate kinase	b0474	Y	Y	N	N	0	0	0	K00939	adenylate kinase [EC:2.7.4.3]	K00939;K00944;K13800;K18533;K00945;K17570;K05715;K00891;K07478	Other	TIGR01351	adk: adenylate kinase	Y	ECK0468	5	adk	Citrobacter_3674	---	---	---	---	Enterobacter_1767	---	---	Escherichia_449	---	---	---	Klebsiella_1351	---	---	---	---	Serratia_452	---	---	---	---	ECK120011056	adk	1	adk	0	KPN_00456
centroid_0393	hemH	---	ferrochelatase	b0475	Y	Y	N	N	0	0	0	K01772	protoporphyrin/coproporphyrin ferrochelatase [EC:4.99.1.1 4.99.1.9]	K01772;K03795;K01924;K22011;K03794	Biosynthesis of cofactors, prosthetic groups, & carriers	TIGR00109	hemH: ferrochelatase	Y	ECK0469	4	hemH	Citrobacter_3673	---	---	---	---	Enterobacter_1768	---	---	Escherichia_450	---	---	---	Klebsiella_1352	---	---	---	---	Serratia_456	---	---	---	---	ECK120026661	hemH	1	hemH	0	---
centroid_0394	aes	---	acetyl esterase	b0476	N	N	N	N	0	0	0	K01066	acetyl esterase [EC:3.1.1.-]	K01066;K14731;K17648;K13616;K14349;K24279;K14351;K07188;K01432;K12915;K14350;K19561;K14263;K14493;K15889;K06889;K11484;K22097;K13258;K20506;K06999;K08680;K03929;K01061;K20507;K03930;K15743;K01054;K01044;K06130	Other	---	NA	N	---	---	---	Citrobacter_3672	---	---	---	---	---	---	---	Escherichia_451	---	---	---	---	---	---	---	---	---	---	---	---	---	ECK120009083	aes	1	aes	0	---
centroid_0395	gsk	gsk	Inosine-guanosine kinase	b0477	Y	Y	N	N	0	0	0	K00892	inosine kinase [EC:2.7.1.73]	K00892;K00856;K00852;K18478;K03338;K22026;K00847;K23147;K00917;K16328;K00882;K16330;K19978;K21057;K00874;K02434	NA	---	NA	N	---	---	---	Citrobacter_3671	---	---	---	---	Enterobacter_1769	---	---	Escherichia_452	---	---	---	Klebsiella_1353	---	---	---	---	Serratia_457	---	---	---	---	ECK120021220	gsk	1	gsk	0	KPN_00458
centroid_0396	ybaL	ybaL	Kef family K(+) transporter	b0478	Y	Y	N	N	0	0	0	K03455	monovalent cation:H+ antiporter-2, CPA2 family	K03455;K11745;K11747;K03499;K21331;K06410;K17064;K00077;K02492;K00004;K00263;K00033;K04517;K20940;K05712;K01295;K06151;K24160	Transport & binding proteins	TIGR00932	2a37: transporter, monovalent cation:proton antiporter-2 (CPA2) family	N	---	---	---	Citrobacter_3670	---	---	---	---	Enterobacter_1770	---	---	Escherichia_453	---	---	---	Klebsiella_1354	---	---	---	---	Serratia_458	---	---	---	---	ECK120026662	ybaL	1	ybaL	0	KPN_00459
centroid_0397	fsr	fsr	Fosmidomycin resistance protein	b0479	Y	Y	N	N	0	0	0	K08223	MFS transporter, FSR family, fosmidomycin resistance protein	K08223;K08153;K08191;K08174;K08194;K18567;K08221;K03535;K08224;K19577;K10850;K19576;K08217;K08162;K02575;K08177;K08164;K03291;K08151;K08161;K08195;K23016;K08169;K19578;K08196;K02445;K07783;K23677;K05819;K03762;K03449;K08168;K08154;K08369;K06141;K07552;K03292;K08166;K08187;K08178;K03761;K06610;K07784;K23361;K08152;K12307;K08171;K08167;K03446;K18934;K18936;K18553;K18552;K08193;K14258;K02532;K08198;…	Other	---	NA	N	---	---	---	Citrobacter_3669	---	---	---	---	Enterobacter_1771	---	---	Escherichia_454	---	---	---	Klebsiella_1357	---	---	---	---	Serratia_459	---	---	---	---	ECK120026663	fsr	1	fsr	0	KPN_00460
centroid_0398	ushA	ushA	bifunctional UDP-sugar hydrolase/5'-nucleotidase	b0480	Y	Y	N	N	0	0	0	K11751	5'-nucleotidase / UDP-sugar diphosphatase [EC:3.1.3.5 3.6.1.45]	K11751;K08693;K01119;K01081;K19970;K17224	Other	---	NA	N	---	---	---	Citrobacter_3668	---	---	---	---	Enterobacter_1772	---	---	Escherichia_455	---	---	---	Klebsiella_1358	---	---	---	---	Serratia_460	---	---	---	---	ECK120020478	ushA	1	ushA	0	KPN_00461
centroid_0399	ybaK	ybaK	Cys-tRNA(Pro)/Cys-tRNA(Cys) deacylase YbaK	b0481	Y	Y	N	N	0	0	0	K03976	Cys-tRNA(Pro)/Cys-tRNA(Cys) deacylase [EC:3.1.1.-]	K03976;K19055;K09759;K23120;K11568	Other	TIGR00011	YbaK_EbsC: Cys-tRNA(Pro) deacylase	N	---	---	---	Citrobacter_3667	---	---	---	---	Enterobacter_1773	---	---	Escherichia_456	---	---	---	Klebsiella_1359	---	---	---	---	Serratia_470	---	---	---	---	ECK120020500	ybaK	1	ybaK	0	KPN_00462
centroid_0400	ybaP	ybaP	TraB family protein	b0482	Y	Y	N	N	0	0	0	K09973	uncharacterized protein	K09973;K06167	NA	---	NA	Y	ECK0476	1	ybaP	Citrobacter_3666	---	---	---	---	Enterobacter_1774	---	---	Escherichia_457	---	---	---	Klebsiella_1360	---	---	---	---	Serratia_471	---	---	---	---	ECK120020468	ybaP	1	ybaP	0	KPN_00463
centroid_0401	ybaQ	---	HigA family addiction module antidote protein	b0483	N	N	N	N	0	0	0	K21498	antitoxin HigA-1	K21498;K07334;K07729;K22300;K22299;K07728;K18830;K18831;K07727;K21686;K15773;K11441	NA	TIGR02607	antidote_HigA: addiction module antidote protein, HigA family	Y	ECK0477	1	ybaQ	---	---	---	---	---	Enterobacter_4014	---	---	Escherichia_458	---	---	---	---	---	---	---	---	---	---	---	---	---	ECK120020469	ybaQ	1	ybaQ	0	---
centroid_0402	copA	copA	Cu+ exporting ATPase	b0484	Y	Y	N	N	0	0	0	K17686	P-type Cu+ transporter [EC:7.2.2.8]	K17686;K01533;K19597;K12956;K23254;K01534;K12950;K12949;K01532;K12954;K21887;K12952;K01547;K01535;K01539;K12955;K12953;K01536;K01537;K13526;K05853;K01531;K01544;K01542;K14951;K07213;K08364;K05850;K01079;K04569;K03270;K14950;K01091;K22223;K01530;K21064;K01560;K14802;K02203;K07025;K20861;K12242;K18697;K07757;K08966;K21055;K07015;K05836;K11938;K22911;K16927;K06019;K16017;K02192	Other	TIGR01511	ATPase-IB1_Cu: copper-translocating P-type ATPase	N	---	---	---	Citrobacter_3665	---	---	---	---	Enterobacter_1775	---	---	Escherichia_459	---	---	---	Klebsiella_1361	---	---	---	---	Serratia_472	---	---	---	---	ECK120011123	copA	1	copA	0	KPN_00464
centroid_0403	glsA	---	glutaminase A	b0485	N	N	N	N	0	0	0	K01425	glutaminase [EC:3.5.1.2]	K01425;K01286	Other	TIGR03814	Gln_ase: glutaminase A	N	---	---	---	---	---	---	---	---	---	---	---	Escherichia_460	---	---	---	---	---	---	---	---	---	---	---	---	---	ECK120010914	glsA-ybaT	2	glsA,ybaT	0	---
centroid_0404	ybaT	---	amino acid permease	b0486	N	N	N	N	0	0	0	K03294	basic amino acid/polyamine antiporter, APA family	K03294;K16263;K19540;K20265;K03293;K13868;K11736;K13866;K13781;K13869;K13872;K16234;K03759;K02205;K13780;K14052;K13870;K16238;K13863;K06311;K16235;K13871;K11738;K03756;K13864;K11737;K11735;K16237;K13782;K13865;K11734;K14425;K14429;K06296;K14427;K03758;K16261;K13627;K14426;K05312;K05802;K07706;K10951;K14428	Other	---	NA	N	---	---	---	---	---	---	---	---	---	---	---	Escherichia_461	---	---	---	---	---	---	---	---	---	---	---	---	---	ECK120010914	glsA-ybaT	2	glsA,ybaT	0	---
centroid_0405	cueR	cueR	HTH-type transcriptional regulator CueR	b0487	Y	Y	N	N	0	0	0	K19591	MerR family transcriptional regulator, copper efflux regulator	K19591;K19592;K08365;K13638;K21902;K21744;K21745;K13639;K03713;K11923;K23776;K19057;K19575;K13640;K21743;K22491;K17462;K21972;K06879;K11686;K21089;K07450	Regulatory functions	TIGR02044	CueR: Cu(I)-responsive transcriptional regulator	N	---	---	---	Citrobacter_3657	---	---	---	---	Enterobacter_1776	---	---	Escherichia_462	---	---	---	Klebsiella_1362	---	---	---	---	Serratia_473	---	---	---	---	ECK120026665	cueR	1	cueR	0	KPN_00465
centroid_0406	ybbJ	ybbJ	NfeD family protein	b0488	Y	Y	N	N	0	0	0	K07340	inner membrane protein	K07340;K07403;K02445;K11741;K03535;K03803;K08194;K03449;K08988;K19058;K14699;K19168;K06383;K03297;K11891;K10440;K01536;K08224;K03284;K08082;K09167;K03811;K09790;K09928	NA	---	NA	N	---	---	---	Citrobacter_3654	---	---	---	---	Enterobacter_1777	---	---	Escherichia_463	---	---	---	Klebsiella_1363	---	---	---	---	Serratia_474	---	---	---	---	ECK120026666	qmcA-ybbJ	2	qmcA,ybbJ	0	KPN_00466
centroid_0407	qmcA	ybbK	SPFH/Band 7/PHB domain protein	b0489	Y	Y	N	N	0	0	0	K17286	erythrocyte band 7 integral membrane protein	K17286;K04087;K18268;K04088;K07340;K07192;K17080;K17081;K21473	NA	---	NA	N	---	---	---	Citrobacter_3653	---	---	---	---	Enterobacter_1778	---	---	Escherichia_464	---	---	---	Klebsiella_1364	---	---	---	---	Serratia_475	---	---	---	---	ECK120026666	qmcA-ybbJ	2	qmcA,ybbJ	0	KPN_00467
centroid_0408	fetA	ybbL	iron ABC transporter ATP-binding protein FetA	b0490	Y	Y	N	N	0	0	0	K02068	UDP-glucose/iron transport system ATP-binding protein	K02068;K06857;K06148;K02003;K02049;K02062;K15497;K02021;K09810;K02052;K06147;K02010;K02065;K16013;K05657;K20344;K01552;K16012;K13409;K16786;K09814;K16014;K05847;K25028;K11072;K02013;K24040;K02017;K09817;K02032;K25107;K16787;K12541;K14699;K10112;K01990;K18889;K11085;K15600;K11004;K02074;K02028;K18104;K02193;K15555;K02041;K05658;K10038;K02071;K17240;K05779;K10111;K24846;K10834;K02036;K09812;K02006;…	Transport & binding proteins	---	NA	N	---	---	---	Citrobacter_3652	---	---	---	---	Enterobacter_1780	---	---	Escherichia_465	---	---	---	Klebsiella_1365	---	---	---	---	Serratia_3996	---	---	---	---	ECK120026667	fetAB	2	fetA,fetB	0	KPN_00468
centroid_0409	fetB	ybbM	ABC-type uncharacterized transport system, permease component	b0491	Y	Y	N	N	0	0	0	K02069	UDP-glucose/iron transport system permease protein	K02069;K08970;K06373;K20972;K21306;K14205;K13864;K09936;K07058	NA	TIGR00245	TIGR00245: TIGR00245 family protein	N	---	---	---	Citrobacter_3651	---	---	---	---	Enterobacter_1781	---	---	Escherichia_466	---	---	---	Klebsiella_1366	---	---	---	---	Serratia_3995	---	---	---	---	ECK120026667	fetAB	2	fetA,fetB	0	KPN_00469
centroid_0410	cnoX	ybbN	chaperedoxin	b0492	Y	Y	N	N	0	0	0	K05838	putative thioredoxin	K05838;K03671;K03672;K09584;K13984;K09580;K01829;K13996;K08056;K09582;K17264;K09530;K09581;K09583;K09536;K12057;K16531;K12284;K09585;K15201;K20543;K19804;K24850;K09667;K11739;K12600;K20354;K03619;K11935;K12795;K04018;K03108;K25112;K19673;K17932;K17268;K09527;K23424;K03350;K02199;K12512;K02498;K12669;K19881;K24178;K14217;K21843;K09523;K02656;K20480;K07121;K23468;K24848;K04060;K20792;K24931;K19880;…	NA	---	NA	N	---	---	---	Citrobacter_3650	---	---	---	---	Enterobacter_1782	---	---	Escherichia_467	---	---	---	Klebsiella_1367	---	---	---	---	Serratia_493	---	---	---	---	---	cnoX	1	cnoX	0	KPN_00470
centroid_0411	ybbO	ybbO	Putative oxidoreductase SadH	b0493	Y	Y	N	N	0	0	0	K07124	uncharacterized protein	K07124;K00019;K06123;K00061;K11166;K11150;K13368;K13369;K00059;K11154;K11165;K11149;K07535;K15734;K03366;K18009;K04708;K21883;K00044;K18335;K00071;K00034;K16066;K05886;K00038;K14189;K00039;K19548;K24425;K11153;K10780;K00076;K12420;K00046;K14729;K11162;K00216;K16216;K00065;K00023;K10251;K11610;K21620;K22322;K11161;K16652;K17754;K15890;K05296;K11167;K08261;K19336;K12677;K08081;K00218;K11146;K11539;…	Other	---	NA	N	---	---	---	Citrobacter_3649	---	---	---	---	Enterobacter_1783	---	---	Escherichia_468	---	---	---	Klebsiella_1368	---	---	---	---	Serratia_494	---	---	---	---	ECK120011111	tesA-ybbO	2	tesA,ybbO	0	KPN_00471
centroid_0412	tesA	tesA	multifunctional acyl-CoA thioesterase I/protease I/lysophospholipase L1	b0494	Y	Y	N	N	0	0	0	K10804	acyl-CoA thioesterase I [EC:3.1.2.- 3.1.2.2 3.1.1.2 3.1.1.5]	K10804;K23978;K15530;K00983;K18742;K21661;K12686;K22797	Other	---	NA	N	---	---	---	Citrobacter_3648	---	---	---	---	Enterobacter_1784	---	---	Escherichia_469	---	---	---	Klebsiella_1369	---	---	---	---	Serratia_495	---	---	---	---	ECK120011111	tesA-ybbO	2	tesA,ybbO	0	KPN_00472
centroid_0413	ybbA	ybbA	ABC transporter ATP-binding protein	b0495	Y	Y	N	N	0	0	0	K09810	lipoprotein-releasing system ATP-binding protein [EC:7.6.2.-]	K09810;K02003;K05685;K09814;K24949;K16920;K09812;K02071;K02028;K11631;K02049;K02041;K11635;K19083;K02068;K02032;K02017;K02065;K02052;K06857;K02031;K19079;K02010;K02062;K15555;K10038;K15497;K01990;K02000;K05847;K11072;K01552;K10010;K10112;K02045;K23060;K10824;K09972;K17240;K25028;K15600;K05780;K16786;K16960;K10831;K10021;K05816;K13896;K16784;K15583;K16963;K02013;K10008;K09817;K24040;K10041;K10111;…	Transport & binding proteins	---	NA	N	---	---	---	Citrobacter_3647	---	---	---	---	Enterobacter_1785	---	---	Escherichia_470	---	---	---	Klebsiella_1370	---	---	---	---	Serratia_496	---	---	---	---	ECK120026669	ybbAP	2	ybbA,ybbP	0	KPN_00473
centroid_0414	ybbP	ybbP	ABC transporter permease	b0496	Y	Y	N	N	0	0	0	K09813	hemin transport system permease protein	K09813;K02004;K19084;K09811;K11636;K09808;K05685;K11632;K24948;K21019;K07642;K18144;K16919;K14078;K19080;K02480	Other	---	NA	N	---	---	---	Citrobacter_3646	---	---	---	---	Enterobacter_1786	---	---	Escherichia_471	---	---	---	Klebsiella_1371	---	---	---	---	Serratia_497	---	---	---	---	ECK120026669	ybbAP	2	ybbA,ybbP	0	KPN_00474
centroid_0415	selU	ybbB	tRNA 2-selenouridine(34) synthase MnmH	b0503	Y	Y	N	N	0	0	0	K06917	tRNA 2-selenouridine synthase [EC:2.9.1.3]	K06917;K03972;K01013;K10686;K11996;K17544;K22547;K01011;K02439	NA	TIGR03167	tRNA_sel_U_synt: tRNA 2-selenouridine synthase	N	---	---	---	Citrobacter_3641	---	---	---	---	Enterobacter_1788	---	---	Escherichia_475	---	---	---	Klebsiella_1374	---	---	---	---	Serratia_2138	---	---	---	---	---	selU	1	selU	0	KPN_00476
centroid_0416	allS	---	HTH-type transcriptional activator AllS	b0504	N	N	N	Y	0	0	0	K10972	LysR family transcriptional regulator, transcriptional activator of the allD operon	K10972;K21757;K09681;K21900;K17737;K21699;K14057;K21703;K04761;K21755;K19242;K05817;K11921;K10918;K03566;K23773;K19338;K21711;K03576;K21698;K18900;K05596;K13634;K21645;K21959;K21960;K16516;K02623;K16135;K17850;K18927;K13636;K02521;K07592;K24082;K03717;K21742;K13794;K18297;K13635;K21756;K05798;K19618;K22711;K19555;K02019;K13928;K14657;K22879;K23775;K23253	Regulatory functions	---	NA	N	---	---	---	---	---	---	---	---	---	---	---	Escherichia_476	---	73.77_VFG049114(gb|YP_002918199.1)	---	---	---	---	---	---	---	---	---	---	---	ECK120015330	allS	1	allS	0	---
centroid_0417	allA	---	ureidoglycolate lyase	b0505	N	N	N	Y	0	0	0	K01483	ureidoglycolate lyase [EC:4.3.2.3]	K01483;K14380;K24415;K14365	Other	---	NA	Y	ECK0498	1	allA	---	---	---	---	---	---	---	---	Escherichia_477	---	74.375_VFG049116(gb|YP_002918200.1)	---	---	---	---	---	---	---	---	---	---	---	ECK120015329	allA	1	allA	0	---
centroid_0418	allR	---	HTH-type transcriptional repressor AllR	b0506	N	N	N	Y	0	0	0	K10973	IclR family transcriptional regulator, negative regulator of allantoin and glyoxylate utilization operons	K10973;K13641;K19333;K21602;K20539;K02624;K21827;K20329;K05818;K07725;K21405;K22676;K13772;K22043	Regulatory functions	---	NA	N	---	---	---	---	---	---	---	---	---	---	---	Escherichia_478	---	86.194_VFG049118(gb|YP_002918201.1)	---	---	---	---	---	---	---	---	---	---	---	ECK120026303	allR	1	allR	0	---
centroid_0419	gcl	---	glyoxylate carboligase	b0507	N	N	N	N	0	0	0	K01608	tartronate-semialdehyde synthase [EC:4.1.1.47]	K01608;K01652;K00158;K12253;K03852;K00156;K01576;K03336;K12261;K01577;K04103;K11259;K12673;K01568;K21431;K12732;K02551;K09459;K13039;K00195;K20975;K14759	Other	TIGR01504	glyox_carbo_lig: glyoxylate carboligase	N	---	---	---	---	---	---	---	---	---	---	---	Escherichia_479	---	---	---	---	---	---	---	---	---	---	---	---	---	---	gcl-hyi-glxR-ybbW-allB-ybbY-glxK	7	gcl,hyi,glxR,ybbW,allB,ybbY,glxK	0	---
centroid_0420	hyi	---	hydroxypyruvate isomerase	b0508	N	N	N	N	0	0	0	K01816	hydroxypyruvate isomerase [EC:5.3.1.22]	K01816;K22131;K18910;K03079;K22233;K10709;K06606;K03335;K15652;K23248;K06605;K03235	NA	TIGR03234	OH-pyruv-isom: hydroxypyruvate isomerase	N	---	---	---	---	---	---	---	---	---	---	---	Escherichia_480	---	---	---	---	---	---	---	---	---	---	---	---	---	---	gcl-hyi-glxR-ybbW-allB-ybbY-glxK	7	gcl,hyi,glxR,ybbW,allB,ybbY,glxK	0	---
centroid_0421	glxR	---	2-hydroxy-3-oxopropionate reductase	b0509	N	N	N	N	0	0	0	K00042	2-hydroxy-3-oxopropionate reductase [EC:1.1.1.60]	K00042;K00020;K19647;K18121;K08319;K08318;K23146;K19711;K00033;K19809;K06988;K00058;K00286;K13015;K04517;K19876;K15226;K10142;K02239;K18612;K23245;K18916;K00015;K00077;K02472;K12972;K16843;K00074;K17064	Other	TIGR01505	tartro_sem_red: 2-hydroxy-3-oxopropionate reductase	N	---	---	---	---	---	---	---	---	---	---	---	Escherichia_481	---	---	---	---	---	---	---	---	---	---	---	---	---	---	gcl-hyi-glxR-ybbW-allB-ybbY-glxK	7	gcl,hyi,glxR,ybbW,allB,ybbY,glxK	0	---
centroid_0422	ybbW	---	putative allantoin permease	b0511	N	N	N	N	0	0	0	K10975	allantoin permease	K10975;K03457;K10974;K23467;K20003	Other	TIGR00800	ncs1: NCS1 nucleoside transporter family	N	---	---	---	---	---	---	---	---	---	---	---	Escherichia_482	---	---	---	---	---	---	---	---	---	---	---	---	---	---	gcl-hyi-glxR-ybbW-allB-ybbY-glxK	7	gcl,hyi,glxR,ybbW,allB,ybbY,glxK	0	---
centroid_0423	allB	---	allantoinase AllB	b0512	N	N	N	Y	0	0	0	K01466	allantoinase [EC:3.5.2.5]	K01466;K01464;K01465;K07456;K07528;K11540;K07529;K01461;K01305;K06015;K01486;K06162;K12960;K01443;K01485;K18456;K01468;K00200;K15358;K20810;K08710;K20817;K11541;K03382;K02079;K01487;K07047;K21593;K05394;K01428	Other	TIGR03178	allantoinase: allantoinase	N	---	---	---	---	---	---	---	---	---	---	---	Escherichia_483	---	91.391_VFG049120(gb|YP_002918207.1)	---	---	---	---	---	---	---	---	---	---	---	---	gcl-hyi-glxR-ybbW-allB-ybbY-glxK	7	gcl,hyi,glxR,ybbW,allB,ybbY,glxK	0	---
centroid_0424	ybbY	---	uracil/xanthine transporter	b0513	N	N	N	N	0	0	0	K16345	xanthine permease XanP	K16345;K24206;K16169;K16170;K16346;K03458;K23717;K02824;K14611;K09016;K14988;K05802;K03321	Other	---	NA	N	---	---	---	---	---	---	---	---	---	---	---	Escherichia_484	---	---	---	---	---	---	---	---	---	---	---	---	---	---	gcl-hyi-glxR-ybbW-allB-ybbY-glxK	7	gcl,hyi,glxR,ybbW,allB,ybbY,glxK	0	---
centroid_0425	glxK	---	glycerate 3-kinase	b0514	N	N	N	N	0	0	0	K00865	glycerate 2-kinase [EC:2.7.1.165]	K00865	Other	TIGR00045	TIGR00045: glycerate kinase	N	---	---	---	---	---	---	---	---	---	---	---	Escherichia_485	---	---	---	---	---	---	---	---	---	---	---	---	---	---	gcl-hyi-glxR-ybbW-allB-ybbY-glxK	7	gcl,hyi,glxR,ybbW,allB,ybbY,glxK	0	---
centroid_0426	allE	---	(S)-ureidoglycine aminohydrolase	b0515	N	N	N	N	0	0	0	K14977	(S)-ureidoglycine aminohydrolase [EC:3.5.3.26]	K14977;K02099;K07155;K14673;K18954;K20968;K02508;K21701;K14056;K02854;K17946;K04030;K01767;K02855;K03490;K11948;K11497	Regulatory functions	TIGR03214	ura-cupin: putative allantoin catabolism protein	N	---	---	---	---	---	---	---	---	---	---	---	Escherichia_486	---	---	---	---	---	---	---	---	---	---	---	---	---	---	allDCE	3	allD,allC,allE	0	---
centroid_0427	allC	---	allantoate deiminase	b0516	N	N	N	Y	0	0	0	K02083	allantoate deiminase [EC:3.5.3.9]	K02083;K06016;K18151;K01439;K01258;K01438;K01295;K01302;K05831;K12940;K05823;K21613;K01436;K01270;K14665;K20608;K01301;K19701;K14592;K01269;K01261;K05994	Other	TIGR03176	AllC: allantoate amidohydrolase	N	---	---	---	---	---	---	---	---	---	---	---	Escherichia_487	---	80.929_VFG049122(gb|YP_002918211.1)	---	---	---	---	---	---	---	---	---	---	---	---	allDCE	3	allD,allC,allE	0	---
centroid_0428	allD	---	ureidoglycolate dehydrogenase	b0517	N	N	N	Y	0	0	0	K00073	ureidoglycolate dehydrogenase (NAD+) [EC:1.1.1.350]	K00073;K05884;K16844;K13609;K13574;K08092	Other	TIGR03175	AllD: ureidoglycolate dehydrogenase	N	---	---	---	---	---	---	---	---	---	---	---	Escherichia_488	---	83.668_VFG049124(gb|YP_002918212.1)	---	---	---	---	---	---	---	---	---	---	---	---	allDCE	3	allD,allC,allE	0	---
centroid_0429	fdrA	---	acyl-CoA synthetase FdrA	b0518	N	N	N	N	0	0	0	K02381	FdrA protein	K02381;K01902;K08692;K15230;K01905;K01899;K01648;K05838	Other	---	NA	N	---	---	---	---	---	---	---	---	---	---	---	Escherichia_489	---	---	---	---	---	---	---	---	---	---	---	---	---	ECK120026672	fdrA-ylbEF-ybcF	4	fdrA,ylbE,ylbF,ybcF	0	---
centroid_0430	ylbE	---	DUF1116 domain-containing protein	b4572	N	N	N	N	0	0	0	NA	NA	NA	NA	---	NA	N	---	---	---	---	---	---	---	---	---	---	---	Escherichia_490	---	---	---	---	---	---	---	---	---	---	---	---	---	ECK120026672	fdrA-ylbEF-ybcF	4	fdrA,ylbE,ylbF,ybcF	0	---
centroid_0431	ylbF	---	DUF2877 domain-containing protein	b0520	N	N	N	N	0	0	0	K00926	carbamate kinase [EC:2.7.2.2]	K00926	NA	---	NA	Y	ECK0513	1	ylbF	---	---	---	---	---	---	---	---	Escherichia_491	---	---	---	---	---	---	---	---	---	---	---	---	---	ECK120026672	fdrA-ylbEF-ybcF	4	fdrA,ylbE,ylbF,ybcF	0	---
centroid_0432	ybcF	---	carbamate kinase	b0521	N	N	N	N	0	0	0	K00926	carbamate kinase [EC:2.7.2.2]	K00926;K05828;K00930;K06981;K00931;K09903;K12657;K00928;K00947	NA	TIGR00746	arcC: carbamate kinase	Y	ECK0514	1	ybcF	---	---	---	---	---	---	---	---	Escherichia_492	---	---	---	---	---	---	---	---	---	---	---	---	---	ECK120026672	fdrA-ylbEF-ybcF	4	fdrA,ylbE,ylbF,ybcF	0	---
centroid_0433	purK	purK	N5-carboxyaminoimidazole ribonucleotide synthase	b0522	Y	Y	N	N	0	0	0	K01589	5-(carboxyamino)imidazole ribonucleotide synthase [EC:6.3.4.18]	K01589;K11808;K08289;K01955;K06913;K05844;K17064;K05827	NA	TIGR01161	purK: phosphoribosylaminoimidazole carboxylase, ATPase subunit	N	---	---	---	Citrobacter_3622	---	---	---	---	Enterobacter_1789	---	---	Escherichia_493	---	---	---	Klebsiella_1393	---	---	---	---	Serratia_499	---	---	---	---	ECK120009275	purEK	2	purE,purK	0	KPN_00477
centroid_0434	purE	purE	5-(carboxyamino)imidazole ribonucleotide mutase	b0523	Y	Y	N	N	0	0	0	K01588	5-(carboxyamino)imidazole ribonucleotide mutase [EC:5.4.99.18]	K01588;K11808;K01589;K01587;K06898;K02821	Other	TIGR01162	purE: phosphoribosylaminoimidazole carboxylase, catalytic subunit	N	---	---	---	Citrobacter_3621	---	---	---	---	Enterobacter_1790	---	---	Escherichia_494	---	---	---	Klebsiella_1394	---	---	---	---	Serratia_500	---	---	---	---	ECK120009275	purEK	2	purE,purK	0	KPN_00478
centroid_0435	lpxH	ybbF	UDP-2,3-diacylglucosamine hydrolase	b0524	Y	Y	N	N	0	0	0	K03269	UDP-2,3-diacylglucosamine hydrolase [EC:3.6.1.54]	K03269;K07095;K03651;K07096;K07098;K03547;K06953;K18467;K15874;K21814	Other	TIGR01854	lipid_A_lpxH: UDP-2,3-diacylglucosamine diphosphatase	Y	ECK0517	5	lpxH	Citrobacter_3620	---	---	---	---	Enterobacter_1791	---	---	Escherichia_495	---	---	---	Klebsiella_1396	---	---	---	---	Serratia_501	---	---	---	---	ECK120026673	ppiB-lpxH	2	ppiB,lpxH	0	KPN_00480
centroid_0436	ppiB	ppiB	peptidylprolyl isomerase B	b0525	Y	Y	N	N	0	0	0	K03767	peptidyl-prolyl cis-trans isomerase A (cyclophilin A) [EC:5.2.1.8]	K03767;K03768;K12734;K12736;K10598;K12733;K12737;K05864;K12735;K09566;K09565;K09564;K09567;K12739;K01802;K09563;K12738;K17284;K12740	Other	---	NA	Y	ECK0518	1	ppiB	Citrobacter_3619	---	---	---	---	Enterobacter_1792	---	---	Escherichia_496	---	---	---	Klebsiella_1397	---	---	---	---	Serratia_502	---	---	---	---	ECK120026673	ppiB-lpxH	2	ppiB,lpxH	0	KPN_00481
centroid_0437	cysS	cysS	Cysteine--tRNA ligase	b0526	Y	Y	N	N	0	0	0	K01883	cysteinyl-tRNA synthetase [EC:6.1.1.16]	K01883;K15526;K01869;K04566;K01870;K01873;K01874;K01887;K01885	Protein synthesis/fate	TIGR00435	cysS: cysteine--tRNA ligase	Y	ECK0519	5	cysS	Citrobacter_3618	---	---	---	---	Enterobacter_1793	---	---	Escherichia_497	---	---	---	Klebsiella_1398	---	---	---	---	Serratia_503	---	---	---	---	ECK120020429	cysS	1	cysS	0	KPN_00482
centroid_0438	ybcI	---	metal-dependent hydrolase	b0527	N	N	N	N	0	0	0	K07038	inner membrane protein	K07038	NA	---	NA	N	---	---	---	Citrobacter_3617	---	---	---	---	Enterobacter_1794	---	---	Escherichia_498	---	---	---	---	---	---	---	---	---	---	---	---	---	ECK120026674	ybcI	1	ybcI	0	---
centroid_0439	ybcJ	ybcJ	ribosome-associated protein YbcJ	b0528	Y	Y	N	N	0	0	0	K14761	ribosome-associated protein	K14761;K06183;K06180	NA	---	NA	N	---	---	---	Citrobacter_3616	---	---	---	---	Enterobacter_1797	---	---	Escherichia_499	---	---	---	Klebsiella_1402	---	---	---	Klebsiella_1402;Klebsiella_18043	Serratia_504	---	---	---	---	ECK120026675	folD-ybcJ	2	folD,ybcJ	0	KPN_00483
centroid_0440	folD	folD	bifunctional methylenetetrahydrofolate dehydrogenase/methenyltetrahydrofolate cyclohydrolase FolD	b0529	Y	Y	N	N	0	0	0	K01491	methylenetetrahydrofolate dehydrogenase (NADP+) / methenyltetrahydrofolate cyclohydrolase [EC:1.5.1.5 3.5.4.9]	K01491;K13403;K00288;K01262;K00295;K13402;K14330;K21721;K19244;K19550;K10207;K11163	Other	---	NA	Y	ECK0522	3	folD	Citrobacter_3615	---	---	---	---	Enterobacter_1798	---	---	Escherichia_500	---	---	---	Klebsiella_1403	---	---	---	---	Serratia_505	---	---	---	---	ECK120026675	folD-ybcJ	2	folD,ybcJ	0	KPN_00484
centroid_0441	ybcH	---	DUF4434 family protein	b0567	N	N	N	N	0	0	0	K19545	lincosamide nucleotidyltransferase A/C/D/E	K19545;K09410	NA	---	NA	N	---	---	---	---	---	---	---	---	---	---	---	Escherichia_538	---	---	---	---	---	---	---	---	---	---	---	---	---	ECK120030188	ybcH	1	ybcH	0	---
centroid_0442	nfrA	---	bacteriophage adsorption protein NfrA	b0568	N	N	N	N	0	0	0	K11739	bacteriophage N4 adsorption protein A	K11739;K21007;K12795;K17768;K05803;K02656;K23424;K19870;K24850;K23002;K09667;K11935;K20543;K09561;K24929;K09527;K12284;K05838;K16365;K09560;K24928;K09523;K09553;K03353;K24849;K24926;K24848;K02498;K12512;K16247;K24941;K16474;K04460;K06665;K15201;K07280;K24946;K03354;K03350;K04060;K20309;K20097;K19758;K23478;K09574;K12600;K24925;K05864;K24652;K11807;K12855	NA	---	NA	N	---	---	---	---	---	---	---	---	---	---	---	Escherichia_539	---	---	---	---	---	---	---	---	---	---	---	---	---	ECK120009495	nfrBA	2	nfrB,nfrA	0	---
centroid_0443	nfrB	---	phage adsorption protein NrfB	b0569	N	N	N	N	0	0	0	K11740	bacteriophage N4 adsorption protein B	K11740;K20327;K02652;K19003;K12276;K11936;K02454;K02359;K00694	NA	---	NA	N	---	---	---	---	---	---	---	---	---	---	---	Escherichia_540	---	---	---	---	---	---	---	---	---	---	---	---	---	ECK120009495	nfrBA	2	nfrB,nfrA	0	---
centroid_0444	cusS	---	Cu(+)/Ag(+) sensor histidine kinase	b0570	Y	N	N	N	0	0	0	K07644	two-component system, OmpR family, heavy metal sensor histidine kinase CusS [EC:2.7.13.3]	K07644;K18940;K07642;K07645;K02484;K07640;K07649;K07651;K07653;K07636;K07654;K18345;K07639;K14982;K18143;K11520;K07768;K07652;K20487;K14980;K07641;K11383;K07711;K07638;K18072;K07650;K07709;K10681;K18351;K19694;K10819;K18350;K07656;K20974;K20973;K11328;K07637;K07648;K07678;K19609;K07646;K07679;K20975;K07716;K18986;K07655;K13533;K13598;K11527;K07643;K14986;K10715;K08479;K11354;K11356;K02491;K07677;…	Signal Transduction & Quorum Sensing	TIGR01386	cztS_silS_copS: heavy metal sensor kinase	N	---	---	---	Citrobacter_3592	---	---	---	Citrobacter_239;Citrobacter_3592	Enterobacter_520	---	---	Escherichia_541	---	---	---	Klebsiella_780	---	---	---	---	---	---	---	---	---	ECK120008959	cusRS	2	cusR,cusS	0	KPN_04741
centroid_0445	cusR	---	Transcriptional regulatory protein CusR	b0571	Y	Y	N	N	0	0	0	K07665	two-component system, OmpR family, copper resistance phosphate regulon response regulator CusR	K07665;K07669;K02483;K18941;K07658;K07775;K07776;K11521;K07666;K07672;K07670;K07671;K07668;K07774;K14983;K07657;K11329;K07659;K07667;K07660;K07771;K10697;K13584;K20488;K18352;K07661;K18344;K07770;K19610;K10682;K18349;K07663;K07664;K18073;K11332;K07772;K07662;K11330;K18987;K18144;K14981;K19082;K19078;K11634;K07773;K19694;K11630;K03413;K07645;K02485;K20977;K07679;K02658;K11443;K02490;K20974;K11527;…	Regulatory functions	TIGR01387	cztR_silR_copR: heavy metal response regulator	N	---	---	---	Citrobacter_3591	---	---	---	Citrobacter_240;Citrobacter_3591	Enterobacter_519	---	---	Escherichia_542	---	---	Escherichia_542;Escherichia_6326;Escherichia_9835;Escherichia_28562;Escherichia_6340	Klebsiella_779	---	---	---	Klebsiella_87;Klebsiella_779;Klebsiella_9216;Klebsiella_19448;Klebsiella_19749;Klebsiella_19882;Klebsiella_19902	Serratia_917	---	---	---	---	ECK120008959	cusRS	2	cusR,cusS	0	KPN_04740
centroid_0446	cusC	---	efflux transporter outer membrane subunit	b0572	Y	N	N	Y	0	0	0	K07796	outer membrane protein, copper/silver efflux system	K07796;K18139;K08721;K18323;K18904;K18903;K18300;K18147;K18308;K15550;K19593;K12340;K15725;K12543;K12538;K03287;K02022;K12542;K16552;K01993;K02005;K11003;K07286;K02413;K15727;K03543;K13408;K15549;K13888	Other	TIGR01845	outer_NodT: efflux transporter, outer membrane factor (OMF) lipoprotein, NodT family	N	---	---	---	Citrobacter_6012	---	---	79.258_VFG034671(gi:218698944)	Citrobacter_241;Citrobacter_6012	Enterobacter_518	71.895_VFG034655(gi:117622795)	---	Escherichia_543	---	100_VFG034663(gi:260842797)	Escherichia_543;Escherichia_6327;Escherichia_9834;Escherichia_21266	Klebsiella_778	---	---	75.705_VFG034663(gi:260842797)	---	---	---	---	---	---	ECK120008958	cusCFBA	4	cusC,cusF,cusB,cusA	0	---
centroid_0447	cusF	---	Cation efflux system protein CusF precursor	b0573	Y	N	N	N	0	0	0	K07810	Cu(I)/Ag(I) efflux system periplasmic protein CusF	K07810	NA	---	NA	N	---	---	---	Citrobacter_3590	---	---	---	---	Enterobacter_517	---	---	Escherichia_544	---	---	Escherichia_544;Escherichia_6328;Escherichia_9833;Escherichia_21267;Escherichia_28551;Escherichia_36466	Klebsiella_777	---	---	---	---	---	---	---	---	---	ECK120008958	cusCFBA	4	cusC,cusF,cusB,cusA	0	---
centroid_0448	cusB	---	efflux RND transporter periplasmic adaptor subunit	b0574	Y	N	N	N	0	0	0	K07798	membrane fusion protein, copper/silver efflux system	K07798;K15727;K03585;K18302;K21137;K02005;K18306;K18901;K21136;K19586;K07799;K07787;K18898;K21135;K18145;K18321;K18298;K18141;K18990;K19595;K13888;K18295;K01993;K18094;K24950;K03543;K19291;K13408;K11327;K15549;K20345;K02022;K15037;K23351	NA	TIGR01730	RND_mfp: efflux transporter, RND family, MFP subunit	N	---	---	---	Citrobacter_3589	---	---	---	Citrobacter_243;Citrobacter_3589	Enterobacter_516	---	---	Escherichia_545	---	---	Escherichia_545;Escherichia_6329;Escherichia_9832;Escherichia_21268;Escherichia_28552;Escherichia_36715	Klebsiella_776	---	---	---	---	---	---	---	---	---	ECK120008958	cusCFBA	4	cusC,cusF,cusB,cusA	0	---
centroid_0449	cusA	---	CusA/CzcA family heavy metal efflux RND transporter	b0575	Y	N	N	N	0	0	0	K07787	copper/silver efflux system protein	K07787;K15726;K03296;K07239;K11326;K18138;K18303;K21134;K18989;K07789;K07788;K18307;K18299;K18146;K18095;K18296;K18902;K21133;K19585;K18322;K19594;K18324;K18142;K18899;K07003;K06994;K03072;K14744;K12257;K21019;K06383;K12222	Other	TIGR00914	2A0601: heavy metal efflux pump, CzcA family	N	---	---	---	Citrobacter_3588	---	---	---	Citrobacter_244;Citrobacter_3588	Enterobacter_515	---	---	Escherichia_546	---	---	Escherichia_546;Escherichia_6330;Escherichia_9831;Escherichia_28428;Escherichia_28553	Klebsiella_775	---	---	---	Klebsiella_83;Klebsiella_775;Klebsiella_9212;Klebsiella_19444;Klebsiella_19753;Klebsiella_19906	---	---	---	---	---	ECK120008958	cusCFBA	4	cusC,cusF,cusB,cusA	0	---
centroid_0450	pheP	---	phenylalanine transporter	b0576	Y	N	N	N	0	0	0	K11732	phenylalanine-specific permease	K11732;K11734;K03293;K16234;K11737;K11735;K11736;K02205;K11738;K16237;K16261;K16235;K11733;K16236;K03294;K16263;K16238;K14052;K13866;K19540;K20265;K13863;K03759;K13871;K13864;K13865;K13868;K13872;K13869;K13870;K13781;K03758;K03756;K13780;K03757;K15015;K14429;K09939	Other	---	NA	N	---	---	---	Citrobacter_3577	---	---	---	---	Enterobacter_1811	---	---	Escherichia_547	---	---	---	Klebsiella_1468	---	---	---	---	---	---	---	---	---	ECK120015355	pheP	1	pheP	0	KPN_00537
centroid_0451	ybdG	ybdG	Miniconductance mechanosensitive channel	b0577	Y	Y	N	N	0	0	0	K16053	miniconductance mechanosensitive channel	K16053;K16052;K03442;K22044;K05802;K22047;K22452;K10089;K08389;K11623	Other	---	NA	N	---	---	---	Citrobacter_3572	---	---	---	---	Enterobacter_1816	---	---	Escherichia_548	---	---	---	Klebsiella_1474	---	---	---	---	Serratia_357	---	---	---	---	ECK120026694	ybdG	1	ybdG	0	KPN_00543
centroid_0452	nfsB	nfnB	oxygen-insensitive NAD(P)H nitroreductase	b0578	Y	N	N	N	0	0	0	K10679	nitroreductase / dihydropteridine reductase [EC:1.-.-.- 1.5.1.34]	K10679;K15976;K09019;K19286;K19285;K24130;K04719;K21375;K17231;K15057;K21785;K00768	NA	---	NA	N	---	---	---	Citrobacter_3571	---	---	---	---	Enterobacter_1821	---	---	Escherichia_549	---	---	---	Klebsiella_1485	---	---	---	Klebsiella_1485;Klebsiella_23471	---	---	---	---	---	ECK120010963	nfsB	1	nfsB	0	KPN_00553
centroid_0453	ybdF	ybdF	hypothetical protein	b0579	Y	N	N	N	0	0	0	NA	NA	NA	NA	---	NA	N	---	---	---	Citrobacter_3570	---	---	---	---	Enterobacter_1822	---	---	Escherichia_550	---	---	---	Klebsiella_1486	---	---	---	Klebsiella_1486;Klebsiella_23479	---	---	---	---	---	ECK120026696	ybdF	1	ybdF	0	KPN_00554
centroid_0454	ybdJ	ybdJ	DUF1158 domain-containing protein	b0580	Y	N	N	N	0	0	0	K07639	two-component system, OmpR family, sensor histidine kinase RstB [EC:2.7.13.3]	K07639	NA	---	NA	N	---	---	---	Citrobacter_3566	---	---	---	---	Enterobacter_1828	---	---	Escherichia_551	---	---	---	Klebsiella_1490	---	---	---	Klebsiella_1490;Klebsiella_23476	---	---	---	---	---	ECK120026697	ybdJ	1	ybdJ	0	KPN_00557
centroid_0455	ybdK	---	glutamate--cysteine ligase	b0581	Y	N	N	N	0	0	0	K06048	glutamate---cysteine ligase / carboxylate-amine ligase [EC:6.3.2.2 6.3.-.-]	K06048;K01919;K11204	Other	TIGR02050	gshA_cyan_rel: carboxylate-amine ligase, YbdK family	N	---	---	---	Citrobacter_3565	---	---	---	---	Enterobacter_1832	---	---	Escherichia_552	---	---	---	Klebsiella_1496	---	---	---	---	---	---	---	---	---	ECK120026698	ybdK	1	ybdK	0	KPN_00563
centroid_0456	---	---	type I toxin-antitoxin system toxin HokE	---	N	N	N	N	0	0	0	K18922	protein HokE	K18922;K18920;K18921;K18919	Other	---	NA	N	---	---	---	---	---	---	---	---	---	---	---	Escherichia_553	---	---	Escherichia_553;Escherichia_4442;Escherichia_4831;Escherichia_7354	---	---	---	---	---	---	---	---	---	---	---	---	---	---	0	---
centroid_0457	entD	entD	enterobactin synthase subunit EntD	b0583	Y	N	N	Y	0	0	0	K02362	enterobactin synthetase component D [EC:6.3.2.14 2.7.8.-]	K02362;K06133;K00997;K00667	Other	---	NA	Y	ECK0575	1	entD	Citrobacter_3563	---	---	---	---	Enterobacter_1862	---	---	Escherichia_555	---	99.029_VFG013008(gi:74311117)	---	Klebsiella_1537	---	---	100_VFG048524	Klebsiella_1537;Klebsiella_22144	---	---	---	---	---	ECK120009354	fepA-entD	2	fepA,entD	0	KPN_00601
centroid_0458	fepA	fepA	Enterobactin outer-membrane receptor	b0584	Y	Y	N	Y	0	0	0	K19611	ferric enterobactin receptor	K19611;K16089;K16092;K02014;K16087;K16091;K16090;K16088;K15721;K21573;K16152	NA	TIGR01783	TonB-siderophor: TonB-dependent siderophore receptor	N	---	---	---	Citrobacter_3562	---	---	83.641_VFG048510	---	Enterobacter_1863	84.667_VFG048511	---	Escherichia_556	---	99.732_VFG000923(gb|NP_752600)	---	Klebsiella_1538	---	---	99.73_VFG048517	Klebsiella_1538;Klebsiella_22145	Serratia_4509	---	---	---	---	ECK120009354	fepA-entD	2	fepA,entD	0	KPN_00602
centroid_0459	fes	fes	enterobactin/ferric enterobactin esterase	b0585	Y	Y	N	Y	0	0	0	K07214	iron(III)-enterobactin esterase [EC:3.1.1.108]	K07214;K23723;K07017;K03930;K23722;K18851;K01055;K06999;K01070;K18820	Transport & binding proteins	---	NA	N	---	---	---	Citrobacter_3561	---	---	74.937_VFG044159(gb|NP_752602)	---	Enterobacter_1864	---	---	Escherichia_557	---	96.5_VFG044159(gb|NP_752602)	---	Klebsiella_1539	---	---	99.751_VFG048504	---	Serratia_4510	---	---	---	---	ECK120009460	fes-ybdZ-entF-fepE	4	fes,ybdZ,entF,fepE	0	KPN_00603
centroid_0460	ybdZ	ychP	MbtH-like protein	b4511	Y	Y	N	N	0	0	0	K05375	MbtH protein	K05375;K16227;K07214	NA	---	NA	N	---	---	---	Citrobacter_3560	---	---	---	---	Enterobacter_1865	---	---	Escherichia_558	---	---	---	Klebsiella_1540	---	---	---	---	Serratia_4511	---	---	---	---	ECK120009460	fes-ybdZ-entF-fepE	4	fes,ybdZ,entF,fepE	0	KPN_00604
centroid_0461	entF	entF	enterobactin non-ribosomal peptide synthetase EntF	b0586	Y	Y	N	Y	0	0	0	K02364	enterobactin synthetase component F [EC:6.3.2.14]	K02364;K24101;K04780;K15654;K15653;K16118;K15655;K15660;K04789;K15656;K04792;K16125;K16228;K15659;K03367;K04788;K16132;K16124;K16117;K15664;K15663;K16229;K13611;K16378;K15667;K15675;K22118;K15666;K16131;K16095;K12240;K16123;K16416;K16119;K16429;K04784;K19103;K22148;K19102;K15394;K16120;K16130;K16099;K16430;K15662;K12912;K16093;K15668;K16106;K16094;K16121;K16122;K15395;K15661;K12743;K16112;K22152;…	Other	TIGR01733	AA-adenyl-dom: amino acid adenylation domain	N	---	---	---	Citrobacter_3559	---	---	81.839_VFG000930(gb|NP_752604)	---	Enterobacter_1866	79.163_VFG048490	---	Escherichia_559	---	98.453_VFG013002(gi:74311121)	---	Klebsiella_1541	---	---	99.768_VFG048494	---	Serratia_4512	---	---	---	---	ECK120009460	fes-ybdZ-entF-fepE	4	fes,ybdZ,entF,fepE	0	KPN_00605
centroid_0462	fepE	---	LPS O-antigen length regulator	b0587	N	N	N	Y	0	0	0	K05789	chain length determinant protein (polysaccharide antigen chain regulator)	K05789;K05790;K16554;K13661;K20998;K16692;K09700	Cell Envelope	---	NA	N	---	---	---	Citrobacter_3558	---	---	73.067_VFG000927(gi:26246566)	---	---	---	---	Escherichia_560	---	96.021_VFG000927(gi:26246566)	---	---	---	---	---	---	---	---	---	---	---	ECK120009460	fes-ybdZ-entF-fepE	4	fes,ybdZ,entF,fepE	0	---
centroid_0463	fepC	fepC	iron-enterobactin ABC transporter ATP-binding protein	b0588	Y	Y	N	Y	0	0	0	K23188	ferric enterobactin transport system ATP-binding protein [EC:7.2.2.17]	K23188;K02013;K25130;K25028;K10829;K23184;K25115;K10834;K02074;K02041;K09817;K09820;K01552;K11710;K16786;K19973;K06857;K16787;K02017;K02062;K01990;K02068;K16784;K11603;K02065;K06074;K02010;K02028;K10830;K02003;K24040;K01995;K02032;K02052;K10112;K19340;K15497;K09810;K02071;K05847;K11607;K11072;K01996;K17240;K02049;K02045;K10038;K10111;K06861;K11050;K02193;K02031;K02056;K09695;K15555;K05833;K11957;…	Transport & binding proteins	---	NA	N	---	---	---	Citrobacter_3557	---	---	92.803_VFG013021(gi:82775868)	---	Enterobacter_1867	86.038_VFG013021(gi:82775868)	---	Escherichia_561	---	100_VFG013021(gi:82775868)	---	Klebsiella_1542	---	---	100_VFG048488(gb|YP_002918371.1)	---	Serratia_2942	---	---	74.809_VFG044362(gi:307131889)	---	ECK120009356	fepDGC	3	fepD,fepG,fepC	0	KPN_00606
centroid_0464	fepG	fepG	iron-enterobactin transporter permease	b0589	Y	Y	N	Y	0	0	0	K23187	ferric enterobactin transport system permease protein	K23187;K02015;K25111;K25027;K23182;K23228;K23183;K25133;K25114;K25110;K23186;K06073;K25109;K11709;K18162;K08375	Other	---	NA	N	---	---	---	Citrobacter_3556	---	---	88.45_VFG013037(gi:82543035)	---	Enterobacter_1868	80.243_VFG048478(gb|YP_002918372.1)	---	Escherichia_562	---	99.697_VFG013037(gi:82543035)	---	Klebsiella_1543	---	---	99.696_VFG048478(gb|YP_002918372.1)	---	Serratia_2941	---	---	---	---	ECK120009356	fepDGC	3	fepD,fepG,fepC	0	KPN_00607
centroid_0465	fepD	fepD	iron-enterobactin transporter membrane protein	b0590	Y	Y	N	Y	0	0	0	K23186	ferric enterobactin transport system permease protein	K23186;K02015;K25110;K25027;K23183;K25133;K25114;K23182;K25111;K23228;K06073;K23187;K02016;K25109	Other	---	NA	N	---	---	---	Citrobacter_3555	---	---	84.431_VFG048468(gb|YP_002918373.1)	---	Enterobacter_1869	86.527_VFG048466	---	Escherichia_563	---	99.701_VFG013030(gi:110804581)	---	Klebsiella_1544	---	---	100_VFG048468(gb|YP_002918373.1)	---	Serratia_2940	---	---	---	---	ECK120009356	fepDGC	3	fepD,fepG,fepC	0	KPN_00608
centroid_0466	entS	ybdA	enterobactin transporter EntS	b0591	Y	Y	N	Y	0	0	0	K08225	MFS transporter, ENTS family, enterobactin (siderophore) exporter	K08225;K08217;K08151;K08221;K08153;K19576;K19577;K08161;K18215;K23448;K18567;K23361;K08156;K07552;K07783;K08174;K05939;K08152;K08223;K08164;K07785;K08168;K08177;K08162;K08194;K19552;K08369;K08169;K08166;K05548;K08190;K11810;K08224;K02445;K03292;K05819;K08195;K03535;K20840;K03305;K18833;K07786;K08186;K08198;K08137;K08199;K08191;K08368;K02100;K06262;K14636;K08139;K08211;K03447;K03446;K08167;K08196;…	Other	---	NA	N	---	---	---	Citrobacter_3554	---	---	91.971_VFG044165(gb|NP_752609)	---	Enterobacter_1870	84.767_VFG044165(gb|NP_752609)	---	Escherichia_564	---	99.519_VFG044165(gb|NP_752609)	---	Klebsiella_1545	---	---	100_VFG048459(gb|YP_002918375.1)	---	Serratia_4513	---	---	---	---	ECK120009113	entS	1	entS	0	KPN_00609
centroid_0467	fepB	fepB	Fe2+-enterobactin ABC transporter substrate-binding protein	b0592	Y	Y	N	Y	0	0	0	K23185	ferric enterobactin transport system substrate-binding protein	K23185;K02016;K23181;K25109;K21701;K25034;K23227;K25113;K25132;K06858	NA	---	NA	Y	ECK0585	1	fepB	Citrobacter_3553	---	---	85.22_VFG013016(gi:24111938)	---	Enterobacter_1871	78.302_VFG048441	---	Escherichia_565	---	99.686_VFG020176(gi:187732007)	---	Klebsiella_1546	---	---	100_VFG048447	---	Serratia_2939	---	---	---	---	ECK120009355	fepB	1	fepB	0	KPN_00610
centroid_0468	entC	entC	isochorismate synthase EntC	b0593	Y	Y	N	Y	0	0	0	K02361	isochorismate synthase [EC:5.4.4.2]	K02361;K02552;K01851;K02551;K01665;K01657;K14759;K13503;K04781;K13950;K03342;K04783;K20159;K13063	NA	TIGR00543	isochor_syn: isochorismate synthase	N	---	---	---	Citrobacter_3552	---	---	84.399_VFG012991(gi:82775873)	---	Enterobacter_1872	77.749_VFG012991(gi:82775873)	---	Escherichia_566	---	100_VFG012991(gi:82775873)	---	Klebsiella_1547	---	---	100_VFG048438	---	Serratia_4514	---	---	---	---	---	entCEBAH	5	entC,entE,entB,entA,entH	0	KPN_00611
centroid_0469	entE	entE	2,3-dihydroxybenzoate-AMP ligase	b0594	Y	Y	N	Y	0	0	0	K02363	2,3-dihydroxybenzoate-AMP ligase [EC:6.3.2.14 2.7.7.58]	K02363;K12238;K04783;K04787;K20423;K24408;K16116;K21191;K12507;K04116;K00666;K21225;K18661;K01897;K02182;K18687;K01904;K04780;K18662;K22133;K03367;K08295;K01911;K04789;K01895;K23617;K12424;K15868;K18688;K02364;K10526;K16392;K16876;K04105;K22149;K16391;K04110;K18660;K15654;K20034;K21284;K15656;K20458;K21780;K04792;K14760;K12429;K23618;K15670;K16029;K04788;K15655;K16123;K04784;K15658;K24101;K01896;…	NA	TIGR02275	DHB_AMP_lig: (2,3-dihydroxybenzoyl)adenylate synthase	N	---	---	---	Citrobacter_3551	---	---	91.045_VFG012985(gi:82775874)	---	Enterobacter_1873	84.082_VFG048421	---	Escherichia_567	---	98.881_VFG012989(gi:82543040)	---	Klebsiella_1548	---	---	99.813_VFG048429(gb|YP_002918378.1)	---	Serratia_4515	---	---	74.102_VFG048424	---	---	entCEBAH	5	entC,entE,entB,entA,entH	0	KPN_00612
centroid_0470	entB	entB	isochorismatase	b0595	Y	Y	N	Y	0	0	0	K01252	bifunctional isochorismate lyase / aryl carrier protein [EC:3.3.2.1 6.3.2.14]	K01252;K20261;K09020;K23359;K13995;K04788;K12239;K04784;K08281;K01916;K20816;K08687;K01440;K22152;K02078;K04484;K13613;K13615;K13614;K22148;K13612;K00064;K15321	NA	---	NA	N	---	---	---	Citrobacter_3550	---	---	89.123_VFG012980(gi:24111940)	---	Enterobacter_1874	86.62_VFG048418	---	Escherichia_568	---	100_VFG012980(gi:24111940)	---	Klebsiella_1549	---	---	100_VFG048419(gb|YP_002918379.1)	---	Serratia_4516	---	---	74.648_VFG048418	---	---	entCEBAH	5	entC,entE,entB,entA,entH	0	KPN_00613
centroid_0471	entA	entA	2,3-dihydro-2,3-dihydroxybenzoate dehydrogenase	b0596	Y	Y	N	Y	0	0	0	K00216	2,3-dihydro-2,3-dihydroxybenzoate dehydrogenase [EC:1.3.1.28]	K00216;K18009;K00059;K00034;K07535;K03366;K18335;K00038;K19548;K05296;K21883;K21620;K03331;K00046;K20900;K00065;K08261;K17742;K00019;K00076;K00023;K12420;K13370;K22185;K17754;K18337;K16066;K22251;K10780;K14729;K00068;K07548;K11610;K22215;K11049;K13774;K05886;K08081;K16216;K07124;K18333;K03793;K11147;K17738;K14189;K19336;K15734;K00039;K22605;K22322;K15890;K11539;K18609;K09841;K12466;K07753;K15944;…	Other	TIGR04316	dhbA_paeA: 2,3-dihydro-2,3-dihydroxybenzoate dehydrogenase	N	---	---	---	Citrobacter_3549	---	---	88.306_VFG012977(gi:82543042)	---	Enterobacter_1875	90.361_VFG048404	---	Escherichia_569	---	99.194_VFG012977(gi:82543042)	---	Klebsiella_1550	---	---	100_VFG048405	---	Serratia_2570	---	---	---	---	---	entCEBAH	5	entC,entE,entB,entA,entH	0	KPN_00614
centroid_0472	entH	ybdB	proofreading thioesterase EntH	b0597	Y	N	N	N	0	0	0	K24147	proofreading thioesterase EntH	K24147;K19222;K02614;K17362;K18700;K18613	NA	TIGR00369	unchar_dom_1: uncharacterized domain 1	N	---	---	---	Citrobacter_3548	---	---	---	---	Enterobacter_1876	---	---	Escherichia_570	---	---	---	Klebsiella_1551	---	---	---	---	---	---	---	---	---	---	entCEBAH	5	entC,entE,entB,entA,entH	0	KPN_00615
centroid_0473	cstA	cstA	carbon starvation protein CstA	b0598	Y	N	N	N	0	0	0	K23676	pyruvate/proton symporter	K23676;K06200;K09936;K11636;K02259;K21989;K23352	Other	---	NA	N	---	---	---	Citrobacter_3547	---	---	---	---	Enterobacter_1877	---	---	Escherichia_571	---	---	---	Klebsiella_1552	---	---	---	---	---	---	---	---	---	ECK120009170	cstA	1	cstA	0	KPN_00616
centroid_0474	ybdD	---	YbdD/YjiX family protein	b4512	Y	N	N	N	0	0	0	NA	NA	NA	NA	---	NA	N	---	---	---	Citrobacter_3546	---	---	---	---	Enterobacter_1878	---	---	Escherichia_572	---	---	---	Klebsiella_1553	---	---	---	---	---	---	---	---	---	ECK120026700	ybdD	1	ybdD	0	KPN_00617
centroid_0475	hcxA	ybdH	oxidoreductase	b0599	Y	N	N	N	0	0	0	K08317	hydroxycarboxylate dehydrogenase A [EC:1.1.1.-]	K08317;K00005;K00096;K00217;K00043;K19954;K13921;K18602;K19955;K19714;K01735;K00100;K13954;K00086;K00093;K04022;K13829;K08325;K17748;K14742;K16841;K11440	Other	---	NA	N	---	---	---	Citrobacter_3544	---	---	---	---	Enterobacter_1883	---	---	Escherichia_573	---	---	---	Klebsiella_1557	---	---	---	---	---	---	---	---	---	---	hcxA	1	hcxA	0	KPN_00621
centroid_0476	ybdL	ybdL	pyridoxal phosphate-dependent aminotransferase	b0600	Y	Y	N	N	0	0	0	K14287	methionine transaminase [EC:2.6.1.88]	K14287;K23977;K14267;K10907;K00816;K00812;K00841;K14264;K12252;K19793;K08969;K22457;K14261;K15849;K11358;K14155;K00817;K05825;K10206;K00837;K14260;K04720;K19549;K00815;K20615;K00375;K18907;K20772;K14254;K14271;K01762;K02225;K00825;K16423;K11819;K00835;K14265;K21623;K09459;K00813;K14272;K00832;K09758;K22121;K01760;K00838;K14270;K00814;K04127;K13010;K11717;K01761;K17458;K01758;K10764;K17217;K13017;…	Other	---	NA	N	---	---	---	Citrobacter_3543	---	---	---	---	Enterobacter_1893	---	---	Escherichia_574	---	---	---	Klebsiella_1582	---	---	---	---	Serratia_241	---	---	---	---	ECK120020503	ybdL	1	ybdL	0	KPN_00645
centroid_0477	ybdM	ybdM	ParB-like nuclease domain protein	b0601	Y	N	N	N	0	0	0	K03497	ParB family transcriptional regulator, chromosome partitioning protein	K03497;K14060;K23371;K23370	NA	---	NA	N	---	---	---	Citrobacter_3542	---	---	---	---	Enterobacter_1894	---	---	Escherichia_575	---	---	---	Klebsiella_1583	---	---	---	---	---	---	---	---	---	ECK120026701	ybdM	1	ybdM	0	KPN_00646
centroid_0478	ybdN	ybdN	phosphoadenosine phosphosulfate reductase	b0602	Y	N	N	N	0	0	0	K00390	phosphoadenosine phosphosulfate reductase [EC:1.8.4.8 1.8.4.10]	K00390;K00953;K19170;K21947;K04075;K06864;K00957;K14058;K15780	Other	---	NA	N	---	---	---	Citrobacter_3541	---	---	---	---	Enterobacter_1895	---	---	Escherichia_576	---	---	---	Klebsiella_1584	---	---	---	---	---	---	---	---	---	ECK120026702	ybdN	1	ybdN	0	KPN_00647
centroid_0479	ybdO	ybdO	putative HTH-type transcriptional regulator YbdO	b0603	Y	N	N	N	0	0	0	K05798	LysR family transcriptional regulator, transcriptional activator for leuABCD operon	K05798;K18297;K14657;K21900;K11921;K14057;K09681;K21959;K21703;K21711;K04761;K17737;K10918;K21757;K21755;K03566;K07592;K16516;K13634;K19242;K19338;K21699;K17850;K13794;K21698;K02521;K23773;K13636;K05817;K03576;K02623;K19624;K21960;K05596;K03717;K13635;K10972;K18900;K21645;K13928;K21756;K21742;K19555;K16135;K18927;K24082;K19618;K02019;K07108;K22042;K22879	Regulatory functions	---	NA	N	---	---	---	Citrobacter_3540	---	---	---	---	Enterobacter_1896	---	---	Escherichia_577	---	---	---	Klebsiella_1585	---	---	---	---	---	---	---	---	---	ECK120026703	ybdO	1	ybdO	0	KPN_00648
centroid_0480	dsbG	dsbG	Thiol:disulfide interchange protein DsbG precursor	b0604	N	N	N	N	0	0	0	K03805	thiol:disulfide interchange protein DsbG	K03805;K03981;K12228;K18278	NA	---	NA	N	---	---	---	Citrobacter_3539	---	---	---	---	---	---	---	Escherichia_578	---	---	---	Klebsiella_1586	---	---	---	---	---	---	---	---	---	---	dsbG	1	dsbG	0	KPN_00649
centroid_0481	ahpC	ahpC	alkyl hydroperoxide reductase subunit C	b0605	Y	N	N	N	0	0	0	K24119	NADH-dependent peroxiredoxin subunit C [EC:1.11.1.26]	K24119;K03386;K20011;K13279;K24126;K11185;K11186;K24158;K24120;K03564;K11188;K24129;K24137;K24130;K11065;K24138;K24157;K11187;K07152	Other	TIGR03137	AhpC: peroxiredoxin	N	---	---	---	Citrobacter_3538	---	---	---	---	Enterobacter_1897	---	---	Escherichia_579	---	---	---	Klebsiella_1587	---	---	---	---	---	---	---	---	---	ECK120051388	ahpCF	2	ahpC,ahpF	0	KPN_00650
centroid_0482	ahpF	ahpF	alkyl hydroperoxide reductase subunit F	b0606	Y	N	N	N	0	0	0	K03387	NADH-dependent peroxiredoxin subunit F [EC:1.8.1.-]	K03387;K00384;K22345;K21567;K00529;K00382;K22549;K22747;K17870;K18367;K00302;K00362;K05910;K21739;K17722;K10797;K22124;K07222;K00520;K22745;K22879;K22364;K17883;K00266;K12527;K00383;K24954;K00219;K18249;K18088;K12265;K21738;K15022;K18209;K21401;K05297;K20202;K18359;K23842;K11816;K14520;K00360;K08232;K03379;K22182;K22086;K10960;K21677;K24426;K23076;K18227;K07137;K03885;K09471;K24245;K17869;K00485;…	Other	TIGR03140	AhpF: alkyl hydroperoxide reductase subunit F	N	---	---	---	Citrobacter_3537	---	---	---	---	Enterobacter_1898	---	---	Escherichia_580	---	---	---	Klebsiella_1588	---	---	---	---	---	---	---	---	---	ECK120051388	ahpCF	2	ahpC,ahpF	0	KPN_00651
centroid_0483	uspG	ybdQ	universal stress protein UspG	b0607	Y	N	N	N	0	0	0	K11932	universal stress protein G	K11932;K14061;K06149;K14055;K14064;K23347;K03322;K03321;K03893;K00614;K24700	NA	---	NA	N	---	---	---	Citrobacter_3532	---	---	---	---	Enterobacter_1899	---	---	Escherichia_581	---	---	---	Klebsiella_1589	---	---	---	---	---	---	---	---	---	ECK120020480	uspG	1	uspG	0	KPN_00652
centroid_0484	rnk	rnk	Regulator of nucleoside diphosphate kinase	b0610	Y	Y	N	N	0	0	0	K06140	regulator of nucleoside diphosphate kinase	K06140;K03624;K04760;K03774	Other	---	NA	N	---	---	---	Citrobacter_3531	---	---	---	---	Enterobacter_1901	---	---	Escherichia_583	---	---	---	Klebsiella_1590	---	---	---	---	Serratia_3709	---	---	---	---	ECK120026704	rnk	1	rnk	0	KPN_00653
centroid_0485	rna	---	Ribonuclease I precursor	b0611	Y	N	N	N	0	0	0	K01169	ribonuclease I (enterobacter ribonuclease) [EC:4.6.1.21]	K01169;K01166	Other	---	NA	N	---	---	---	Citrobacter_3528	---	---	---	---	Enterobacter_1909	---	---	Escherichia_584	---	---	---	Klebsiella_1591	---	---	---	---	---	---	---	---	---	ECK120026705	rna	1	rna	0	---
centroid_0486	citT	---	Citrate/succinate antiporter	b0612	Y	Y	N	N	0	0	0	K09477	citrate:succinate antiporter	K09477;K11106;K03319;K14445;K14430;K24200;K14344	Other	TIGR00785	dass: transporter, divalent anion:Na+ symporter (DASS) family	N	---	---	---	Citrobacter_3527	---	---	---	---	Enterobacter_3402	---	---	Escherichia_585	---	---	---	Klebsiella_2438	---	---	---	---	Serratia_2576	---	---	---	---	ECK120026706	citT	1	citT	0	KPN_01547
centroid_0487	citG	---	2-(5''-triphosphoribosyl)-3'-dephosphocoenzyme-A synthase	b0613	Y	N	N	N	0	0	0	K13927	holo-ACP synthase / triphosphoribosyl-dephospho-CoA synthase [EC:2.7.7.61 2.4.2.52]	K13927;K05966;K13930	Other	TIGR03125	citrate_citG: triphosphoribosyl-dephospho-CoA synthase CitG	N	---	---	---	Citrobacter_3526	---	---	---	---	Enterobacter_4297	---	---	Escherichia_586	---	---	Escherichia_586;Escherichia_11724	---	---	---	---	---	Serratia_2577	---	---	---	---	ECK120026707	citCDEFXG	6	citC,citD,citE,citF,citX,citG	0	---
centroid_0488	citX	CoA	Apo-citrate lyase phosphoribosyl-dephospho-CoA transferase	b0614	Y	Y	N	N	0	0	0	K05964	holo-ACP synthase [EC:2.7.7.61]	K05964;K13927	Biosynthesis of cofactors, prosthetic groups, & carriers	TIGR03124	citrate_citX: holo-ACP synthase CitX	N	---	---	---	Citrobacter_3525	---	---	---	---	Enterobacter_4298	---	---	Escherichia_587	---	---	Escherichia_587;Escherichia_11723	Klebsiella_944	---	---	---	---	Serratia_2578	---	---	---	---	ECK120026707	citCDEFXG	6	citC,citD,citE,citF,citX,citG	0	KPN_00056
centroid_0489	citF	---	Citrate lyase alpha chain	b0615	Y	N	N	N	0	0	0	K01643	citrate lyase subunit alpha / citrate CoA-transferase [EC:2.8.3.10]	K01643;K18122;K01035;K01026;K22214;K18118;K01040;K01031;K01034;K01039	Other	TIGR01584	citF: citrate lyase, alpha subunit	N	---	---	---	Citrobacter_3524	---	---	---	---	Enterobacter_4299	---	---	Escherichia_588	---	---	Escherichia_588;Escherichia_11722	---	---	---	---	---	Serratia_2579	---	---	---	---	ECK120026707	citCDEFXG	6	citC,citD,citE,citF,citX,citG	0	---
centroid_0490	citE	---	citrate (pro-3S)-lyase subunit beta	b0616	Y	N	N	N	0	0	0	K01644	citrate lyase subunit beta / citryl-CoA lyase [EC:4.1.3.34]	K01644;K14451;K18292;K11390;K08691;K19281;K23376;K00873;K12660	Other	TIGR01588	citE: citrate (pro-3S)-lyase, beta subunit	N	---	---	---	Citrobacter_3523	---	---	---	---	Enterobacter_4300	---	---	Escherichia_589	---	---	Escherichia_589;Escherichia_11721	---	---	---	---	---	Serratia_2580	---	---	---	---	---	---	---	---	0	---
centroid_0491	citD	---	citrate lyase acyl carrier protein	b0617	Y	N	N	N	0	0	0	K01646	citrate lyase subunit gamma (acyl carrier protein)	K01646;K13931;K10814	NA	TIGR01608	citD: citrate lyase acyl carrier protein	N	---	---	---	Citrobacter_3522	---	---	---	---	Enterobacter_4301	---	---	Escherichia_590	---	---	Escherichia_590;Escherichia_11720	---	---	---	---	---	Serratia_2581	---	---	---	---	---	---	---	---	0	---
centroid_0492	citC	---	[citrate (pro-3S)-lyase] ligase	b0618	Y	N	N	N	0	0	0	K01910	[citrate (pro-3S)-lyase] ligase [EC:6.2.1.22]	K01910;K06211;K00619;K00954;K14682;K22476;K18815;K03828;K00969;K03829;K03789;K19113;K02348;K00621;K03827	Other	TIGR00124	cit_ly_ligase: [citrate (pro-3S)-lyase] ligase	N	---	---	---	Citrobacter_3521	---	---	---	---	Enterobacter_4302	---	---	Escherichia_591	---	---	Escherichia_591;Escherichia_11719	---	---	---	---	---	Serratia_2582	---	---	---	---	ECK120026707	citCDEFXG	6	citC,citD,citE,citF,citX,citG	0	---
centroid_0493	dpiB	---	sensor histidine kinase	b0619	Y	Y	N	N	0	0	0	K07700	two-component system, CitB family, cit operon sensor histidine kinase CitA [EC:2.7.13.3]	K07700;K02476;K11614;K11637;K11691;K07701;K02484;K13598;K14986;K07636;K07651;K07709;K11383;K13533;K07679;K15011;K18940;K07708;K07706;K11711;K11640;K13532;K10942;K02482;K10125;K07648;K07698;K07644;K07710;K07717;K19661;K17060;K11354;K13924;K07637;K07652;K07653;K07642;K10819;K10916;K14980;K11527;K20973;K19622;K07768;K07645;K19621;K14982;K02668;K13040;K07649;K02491;K07678;K11520;K13587;K07640;K07646;…	Regulatory functions	---	NA	N	---	---	---	Citrobacter_3520	---	---	---	---	Enterobacter_4305	---	---	Escherichia_592	---	---	---	Klebsiella_942	---	---	---	---	Serratia_3223	---	---	---	---	ECK120049215	dpiBA	2	dpiB,dpiA	0	KPN_00054
centroid_0494	dpiA	---	response regulator	b0620	Y	Y	N	N	0	0	0	K07702	two-component system, CitB family, response regulator CitB	K07702;K02475;K11615;K11638;K11692;K07703;K02667;K02477;K02481;K07705;K10912;K11384;K18344;K08083;K02485;K15012;K02490;K07695;K13599;K14983;K07672;K07771;K07720;K07662;K07776;K20488;K07699;K20977;K14979;K18941;K07714;K07670;K07660;K07661;K02483;K07665;K02479;K11521;K07770;K11624;K14987;K11329;K10126;K18144;K11634;K07668;K03412;K11712;K07712;K07667;K22010;K13041;K17061;K07694;K18987;K11641;K20264;…	Other	---	NA	N	---	---	---	Citrobacter_3519	---	---	---	---	Enterobacter_4306	---	---	Escherichia_593	---	---	---	Klebsiella_941	---	---	---	---	Serratia_3224	---	---	---	---	ECK120049215	dpiBA	2	dpiB,dpiA	0	KPN_00053
centroid_0495	dcuC	dcuC	anaerobic C4-dicarboxylate transporter DcuC	b0621	Y	Y	N	N	0	0	0	K03326	C4-dicarboxylate transporter, DcuC family	K03326;K21393;K03315;K11690	Other	TIGR00771	DcuC: transporter, anaerobic C4-dicarboxylate uptake C (DcuC) family	N	---	---	---	Citrobacter_3518	---	---	---	---	Enterobacter_1910	---	---	Escherichia_4443	---	---	---	Klebsiella_1592	---	---	---	---	Serratia_990	---	---	---	---	ECK120010895	dcuC	1	dcuC	0	KPN_00654
centroid_0496	pagP	crcA	Lipid A palmitoyltransferase PagP precursor	b0622	Y	Y	N	N	0	0	0	K12973	lipid IVA palmitoyltransferase [EC:2.3.1.251]	K12973;K07278	NA	---	NA	N	---	---	---	Citrobacter_3517	---	---	---	---	Enterobacter_1916	---	---	Escherichia_595	---	---	---	Klebsiella_1593	---	---	---	---	Serratia_304	---	---	---	---	ECK120015338	pagP	1	pagP	0	KPN_00655
centroid_0497	cspE	cspE	transcription antiterminator/RNA stability regulator CspE	b0623	Y	Y	N	N	0	0	0	K03704	cold shock protein	K03704;K18754;K06099;K09276;K09277;K12573;K03709;K23152	Other	---	NA	N	---	---	---	Citrobacter_3516	---	---	---	Citrobacter_2140;Citrobacter_3516	Enterobacter_1917	---	---	Escherichia_596	---	---	Escherichia_596;Escherichia_1773	Klebsiella_1594	---	---	---	Klebsiella_1594;Klebsiella_3253	Serratia_592	---	---	---	Serratia_592;Serratia_2224;Serratia_2240;Serratia_2462;Serratia_10826	ECK120034114	cspE	1	cspE	0	KPN_00656
centroid_0498	crcB	ccrB	fluoride efflux transporter CrcB	b0624	Y	Y	N	N	0	0	0	K06199	fluoride exporter	K06199;K06383;K03320;K20327;K16924	Other	TIGR00494	crcB: protein CrcB	Y	ECK0617	1	flc	Citrobacter_3515	---	---	---	---	Enterobacter_1918	---	---	Escherichia_597	---	---	---	Klebsiella_1595	---	---	---	---	Serratia_595	---	---	---	---	ECK120021198	crcB	1	crcB	0	KPN_00657
centroid_0499	ybeM	ybeM	N-carbamoyl-D-amino acid hydrolase	b4581	Y	N	N	N	0	0	0	K11206	deaminated glutathione amidase [EC:3.5.1.128]	K11206;K01506;K13566;K18540;K12251;K01431;K01501;K08590;K01459;K01950;K03820;K08069;K13035;K01435;K14663;K02041	Central intermediary metabolism	---	NA	N	---	---	---	Citrobacter_3514	---	---	---	---	Enterobacter_1919	---	---	Escherichia_4444	---	---	---	Klebsiella_1596	---	---	---	---	---	---	---	---	---	ECK120026710	ybeM	1	ybeM	0	KPN_00658
centroid_0500	tatE	tatE	twin-arginine translocase subunit TatE	b0627	Y	Y	N	N	0	0	0	K03425	sec-independent protein translocase protein TatE	K03425;K03116;K03117	Transport & binding proteins	TIGR01411	tatAE: twin arginine-targeting protein translocase, TatA/E family	N	---	---	---	Citrobacter_3513	---	---	---	---	Enterobacter_1920	---	---	Escherichia_598	---	---	---	Klebsiella_1597	---	---	---	---	Serratia_597	---	---	---	---	ECK120026711	tatE	1	tatE	0	KPN_00659
centroid_0501	lipA	lipA	lipoyl synthase	b0628	Y	Y	Y	N	1	0	2	K03644	lipoyl synthase [EC:2.8.1.8]	K03644;K01012;K16180;K24689;K10026;K11779;K11780;K18285;K14441;K11784	Other	TIGR00510	lipA: lipoyl synthase	Y	ECK0621	1	lipA	Citrobacter_3512	CUC46_03225	CUC46_RS03165	---	---	Enterobacter_1921	---	---	Escherichia_599	---	---	---	Klebsiella_1598	---	---	---	---	Serratia_598	BVG96_02425	BVG96_RS02430	---	---	ECK120026712	lipA	1	lipA	1	KPN_00660
centroid_0502	ybeF	ybeF	DNA-binding transcriptional regulator	b0629	N	N	N	N	0	0	0	K05798	LysR family transcriptional regulator, transcriptional activator for leuABCD operon	K05798;K18297;K14657;K14057;K21900;K09681;K11921;K19338;K03566;K17737;K21703;K04761;K16516;K02623;K21757;K21959;K21711;K07592;K21755;K17850;K21699;K13636;K13634;K03576;K19242;K05817;K19624;K23773;K21960;K13794;K21645;K03717;K02521;K13635;K05596;K13928;K21698;K10918;K22879;K10972;K19555;K18900;K21742;K18927;K16135;K19735;K24082;K19618	Regulatory functions	---	NA	N	---	---	---	---	---	---	---	---	Enterobacter_1922	---	---	Escherichia_600	---	---	---	Klebsiella_1599	---	---	---	---	---	---	---	---	---	ECK120026713	ybeF	1	ybeF	0	KPN_00661
centroid_0503	lipB	lipB	lipoyl(octanoyl) transferase LipB	b0630	Y	Y	Y	N	1	0	1	K03801	lipoyl(octanoyl) transferase [EC:2.3.1.181]	K03801;K23735;K03800	Protein synthesis/fate	TIGR00214	lipB: lipoyl(octanoyl) transferase	N	---	---	---	Citrobacter_3511	---	---	---	---	Enterobacter_1923	---	---	Escherichia_601	---	---	---	Klebsiella_1600	---	---	---	---	Serratia_599	BVG96_02430	BVG96_RS02435	---	---	ECK120033559	ybeD-lipB	2	ybeD,lipB	1	KPN_00662
centroid_0504	ybeD	ybeD	YbeD family protein	b0631	Y	Y	N	N	0	0	0	K09158	uncharacterized protein	K09158	NA	---	NA	N	---	---	---	Citrobacter_3510	---	---	---	---	Enterobacter_1924	---	---	Escherichia_602	---	---	---	Klebsiella_1601	---	---	---	---	Serratia_600	---	---	---	---	ECK120033559	ybeD-lipB	2	ybeD,lipB	1	KPN_00663
centroid_0505	dacA	dacA	D-alanyl-D-alanine carboxypeptidase DacA	b0632	Y	Y	Y	N	1	0	2	K07258	serine-type D-Ala-D-Ala carboxypeptidase (penicillin-binding protein 5/6) [EC:3.4.16.4]	K07258;K07262;K01286;K17836;K07259;K22580	Protein synthesis/fate	---	NA	N	---	---	---	Citrobacter_3509	CUC46_03240	CUC46_RS03180	---	---	Enterobacter_1925	---	---	Escherichia_603	---	---	---	Klebsiella_1602	VK055_RS09355	VK055_1868	---	---	Serratia_601	---	---	---	---	ECK120026716	dacA	1	dacA	1	KPN_00664
centroid_0506	rlpA	rlpA	endolytic peptidoglycan transglycosylase RlpA	b0633	Y	Y	N	N	0	0	0	K03642	rare lipoprotein A	K03642;K03749;K03591;K03112;K06380;K02675;K07286;K05740;K10367	Other	TIGR00413	rlpA: rare lipoprotein A	N	---	---	---	Citrobacter_3508	---	---	---	---	Enterobacter_1926	---	---	Escherichia_604	---	---	---	Klebsiella_1603	---	---	---	---	Serratia_602	---	---	---	---	ECK120026717	rsfS-rlmH-mrdAB-rlpA	5	rsfS,rlmH,mrdA,mrdB,rlpA	0	KPN_00665
centroid_0507	mrdB	mrdB	peptidoglycan glycosyltransferase MrdB	b0634	Y	Y	N	N	0	0	0	K05837	rod shape determining protein RodA	K05837;K03588;K18814;K23880;K03591;K07027;K01992;K20838	Other	TIGR02210	rodA_shape: rod shape-determining protein RodA	Y	ECK0627	5	mrdB	Citrobacter_3507	---	---	---	---	Enterobacter_1927	---	---	Escherichia_605	---	---	---	Klebsiella_1604	---	---	---	---	Serratia_603	---	---	---	---	ECK120026717	rsfS-rlmH-mrdAB-rlpA	5	rsfS,rlmH,mrdA,mrdB,rlpA	0	KPN_00666
centroid_0508	mrdA	mrdA	peptidoglycan DD-transpeptidase MrdA	b0635	Y	Y	N	N	0	0	0	K05515	penicillin-binding protein 2 [EC:3.4.16.4]	K05515;K08384;K03587;K21467;K21465;K05364;K08724;K18149;K21468;K02545;K00687;K12552;K23657;K12556;K12553;K21466;K05366;K21464;K05365;K18770;K17838;K12555;K05367;K18792;K22351;K19210;K17836;K03693	Other	TIGR03423	pbp2_mrdA: penicillin-binding protein 2	Y	ECK0628	5	mrdA	Citrobacter_3506	---	---	---	---	Enterobacter_1928	---	---	Escherichia_606	---	---	---	Klebsiella_1605	---	---	---	---	Serratia_604	---	---	---	---	ECK120026717	rsfS-rlmH-mrdAB-rlpA	5	rsfS,rlmH,mrdA,mrdB,rlpA	0	KPN_00667
centroid_0509	rlmH	ybeA	23S rRNA (pseudouridine(1915)-N(3))-methyltransferase RlmH	b0636	Y	Y	N	N	0	0	0	K00783	23S rRNA (pseudouridine1915-N3)-methyltransferase [EC:2.1.1.177]	K00783	Other	TIGR00246	tRNA_RlmH_YbeA: rRNA large subunit m3Psi methyltransferase RlmH	Y	ECK0629	1	rlmH	Citrobacter_3505	---	---	---	---	Enterobacter_1929	---	---	Escherichia_607	---	---	---	Klebsiella_1606	---	---	---	---	Serratia_605	---	---	---	---	ECK120026717	rsfS-rlmH-mrdAB-rlpA	5	rsfS,rlmH,mrdA,mrdB,rlpA	0	KPN_00668
centroid_0510	rsfS	ybeB	ribosome silencing factor	b0637	Y	Y	N	N	0	0	0	K09710	ribosome-associated protein	K09710;K00783	NA	TIGR00090	rsfS_iojap_ybeB: ribosome silencing factor	N	---	---	---	Citrobacter_3504	---	---	---	---	Enterobacter_1930	---	---	Escherichia_608	---	---	---	Klebsiella_1607	---	---	---	---	Serratia_606	---	---	---	---	ECK120026717	rsfS-rlmH-mrdAB-rlpA	5	rsfS,rlmH,mrdA,mrdB,rlpA	0	KPN_00669
centroid_0511	cobC	phpB	adenosylcobalamin/alpha-ribazole phosphatase	b0638	N	N	N	N	0	0	0	K02226	alpha-ribazole phosphatase [EC:3.1.3.73]	K02226;K22305;K15634;K22306;K22316;K15640;K01834;K14634;K22200;K01103;K22315;K19029;K15637;K08296;K19028;K19030;K23258;K00900;K01837;K15206;K13555;K02302	NA	TIGR03162	ribazole_cobC: alpha-ribazole phosphatase	N	---	---	---	Citrobacter_3503	---	---	---	---	---	---	---	Escherichia_609	---	---	---	Klebsiella_1608	---	---	---	---	---	---	---	---	---	ECK120026718	leuS-lptE-holA-nadD-cobC	5	leuS,lptE,holA,nadD,cobC	0	KPN_00670
centroid_0512	nadD	nadD	nicotinate-nucleotide adenylyltransferase	b0639	Y	Y	N	N	0	0	0	K00969	nicotinate-nucleotide adenylyltransferase [EC:2.7.7.18]	K00969;K06210;K19785;K00954;K00952;K14656	Other	TIGR00482	TIGR00482: nicotinate (nicotinamide) nucleotide adenylyltransferase	Y	ECK0632	3	nadD	Citrobacter_3501	---	---	---	---	Enterobacter_1931	---	---	Escherichia_610	---	---	---	Klebsiella_1609	---	---	---	---	Serratia_607	---	---	---	---	ECK120026718	leuS-lptE-holA-nadD-cobC	5	leuS,lptE,holA,nadD,cobC	0	KPN_00671
centroid_0513	holA	holA	DNA polymerase III subunit delta	b0640	Y	Y	N	N	0	0	0	K02340	DNA polymerase III subunit delta [EC:2.7.7.7]	K02340;K02343;K10941;K02854;K20543	Other	TIGR01128	holA: DNA polymerase III, delta subunit	Y	ECK0633	5	holA	Citrobacter_3500	---	---	---	---	Enterobacter_1932	---	---	Escherichia_611	---	---	---	Klebsiella_1610	---	---	---	---	Serratia_608	---	---	---	---	ECK120026718	leuS-lptE-holA-nadD-cobC	5	leuS,lptE,holA,nadD,cobC	0	KPN_00672
centroid_0514	lptE	rlpB	LPS assembly lipoprotein LptE	b0641	Y	Y	N	N	0	0	0	K03643	LPS-assembly lipoprotein	K03643;K09165;K24340;K12512	Other	---	NA	Y	ECK0634	4	lptE	Citrobacter_3499	---	---	---	---	Enterobacter_1933	---	---	Escherichia_612	---	---	---	Klebsiella_1611	---	---	---	---	Serratia_609	---	---	---	---	ECK120026718	leuS-lptE-holA-nadD-cobC	5	leuS,lptE,holA,nadD,cobC	0	KPN_00673
centroid_0515	leuS	leuS	leucine--tRNA ligase	b0642	Y	Y	N	N	0	0	0	K01869	leucyl-tRNA synthetase [EC:6.1.1.4]	K01869;K01873;K01874;K01870;K01164;K01883;K04566;K15526;K01887	Protein synthesis/fate	TIGR00396	leuS_bact: leucine--tRNA ligase	Y	ECK0635	5	leuS	Citrobacter_3498	---	---	---	---	Enterobacter_1934	---	---	Escherichia_613	---	---	---	Klebsiella_1612	---	---	---	---	Serratia_610	---	---	---	---	ECK120026718	leuS-lptE-holA-nadD-cobC	5	leuS,lptE,holA,nadD,cobC	0	KPN_00674
centroid_0516	ybeL	ybeL	Uncharacterised protein	b0643	Y	Y	N	N	0	0	0	K16470	zinc finger protein DZIP1	K16470;K09025;K16645;K04524;K03800;K02107;K08757;K24148;K07721;K08760;K15511;K03808;K02455;K11897;K07743;K05713;K10376	NA	---	NA	N	---	---	---	Citrobacter_3497	---	---	---	---	Enterobacter_1935	---	---	Escherichia_614	---	---	---	Klebsiella_1613	---	---	---	---	Serratia_611	---	---	---	---	ECK120020504	ybeL	1	ybeL	0	KPN_00675
centroid_0517	ybeQ	---	SEL1-like repeat protein	b0644	N	N	N	N	0	0	0	K15474	enhanced entry protein EnhC	K15474;K07126;K15475;K14026;K13582;K14023;K23424;K18180;K21217;K19292;K14020;K08292;K03981	NA	---	NA	N	---	---	---	---	---	---	---	---	---	---	---	Escherichia_615	---	---	---	---	---	---	---	---	---	---	---	---	---	ECK120020505	ybeQ	1	ybeQ	0	---
centroid_0518	ybeT	---	sel1 repeat family protein	b0647	N	N	N	N	0	0	0	K07126	uncharacterized protein	K07126;K13582;K14026;K15474;K15475;K19292;K14023;K21217;K18180;K14020;K03981;K17798	NA	---	NA	N	---	---	---	---	---	---	---	---	---	---	---	Escherichia_618	---	---	---	---	---	---	---	---	---	---	---	---	---	ECK120020506	ybeT	1	ybeT	0	---
centroid_0519	ybeU	---	DUF1266 domain-containing protein	b0648	N	N	N	N	0	0	0	NA	NA	NA	NA	---	NA	N	---	---	---	---	---	---	---	---	---	---	---	Escherichia_619	---	---	Escherichia_619;Escherichia_19398	---	---	---	---	---	---	---	---	---	---	ECK120026720	ybeU-djlC	2	ybeU,djlC	0	---
centroid_0520	djlC	---	co-chaperone DjlC	b0649	N	N	N	N	0	0	0	K17867	diphthamide biosynthesis protein 4	K17867	NA	---	NA	N	---	---	---	---	---	---	---	---	---	---	---	Escherichia_620	---	---	---	---	---	---	---	---	---	---	---	---	---	ECK120026720	ybeU-djlC	2	ybeU,djlC	0	---
centroid_0521	rihA	---	pyrimidine-specific ribonucleoside hydrolase RihA	b0651	Y	Y	N	N	0	0	0	K01250	pyrimidine-specific ribonucleoside hydrolase [EC:3.2.-.-]	K01250;K01239;K12700;K10213;K01240	NA	---	NA	N	---	---	---	Citrobacter_3496	---	---	---	---	Enterobacter_1936	---	---	Escherichia_622	---	---	---	Klebsiella_2813	---	---	---	---	Serratia_613	---	---	---	---	ECK120026722	rihA	1	rihA	0	KPN_01912
centroid_0522	gltL	gltL	amino acid ABC transporter ATP-binding protein	b0652	Y	Y	N	N	0	0	0	K10004	glutamate/aspartate transport system ATP-binding protein [EC:7.4.2.1]	K10004;K02028;K09972;K10008;K10041;K23060;K10038;K10010;K17063;K16960;K17076;K10021;K23064;K16963;K10025;K23058;K10017;K10000;K02071;K02003;K02010;K02065;K05847;K02052;K02017;K02041;K02062;K06857;K09812;K09810;K02000;K02032;K02045;K01990;K02049;K11072;K02068;K15497;K05685;K02006;K16787;K02031;K16786;K02036;K10112;K01552;K01996;K11080;K10111;K11084;K05816;K02056;K24949;K17240;K09814;K15555;K01995;…	Transport & binding proteins	---	NA	Y	ECK0645	1	gltL	Citrobacter_3495	---	---	---	---	Enterobacter_1937	---	---	Escherichia_623	---	---	---	Klebsiella_1616	---	---	---	---	Serratia_615	---	---	---	---	ECK125199575	gltI-sroC-gltJKL	5	gltI,sroC,gltJ,gltK,gltL	0	KPN_00678
centroid_0523	gltK	gltK	glutamate/aspartate ABC transporter permease GltK	b0653	Y	Y	N	N	0	0	0	K10002	glutamate/aspartate transport system permease protein	K10002;K02029;K17077;K17062;K10040;K09971;K10007;K10037;K16958;K23059;K10009;K16959;K10006;K09970;K10003;K16962;K10019;K17074;K23057;K23056;K10020;K17073;K10023;K23063;K10024;K09999;K10016;K23062;K10015;K09998;K10001;K10036;K02028;K02072;K02050;K11074;K02025;K05846;K15496;K02042;K10228;K02037;K10121;K02011;K11070;K15582;K15581;K02034;K11083;K02026;K02063;K15599;K02038;K05814;K05773;K10118;K10237;…	Other	TIGR01726	HEQRo_perm_3TM: amino ABC transporter, permease protein, 3-TM region, His/Glu/Gln/Arg/opine family	Y	ECK0646	1	gltK	Citrobacter_3494	---	---	---	---	Enterobacter_1938	---	---	Escherichia_624	---	---	---	Klebsiella_1617	---	---	---	---	Serratia_616	---	---	---	---	ECK125199575	gltI-sroC-gltJKL	5	gltI,sroC,gltJ,gltK,gltL	0	KPN_00679
centroid_0524	gltJ	gltJ	putative glutamine ABC transporter permease protein GlnM	b0654	Y	Y	N	N	0	0	0	K10003	glutamate/aspartate transport system permease protein	K10003;K10001;K02029;K10040;K09970;K17077;K10037;K10006;K17062;K16958;K16962;K10009;K10002;K23059;K16959;K09971;K23057;K17074;K10007;K10019;K23056;K10020;K10024;K17073;K10023;K10016;K23063;K09998;K10015;K09999;K23062;K10036;K15581;K02028;K02072;K15582;K02050;K02034;K05846;K02038;K15552;K02042;K12369;K02424;K02037;K02033;K10661;K03558;K16923;K02026;K02054;K02053	Other	TIGR01726	HEQRo_perm_3TM: amino ABC transporter, permease protein, 3-TM region, His/Glu/Gln/Arg/opine family	N	---	---	---	Citrobacter_3493	---	---	---	---	Enterobacter_1939	---	---	Escherichia_625	---	---	---	Klebsiella_1618	---	---	---	---	Serratia_617	---	---	---	---	ECK125199575	gltI-sroC-gltJKL	5	gltI,sroC,gltJ,gltK,gltL	0	KPN_00680
centroid_0525	gltI	gltI	Glutamate/aspartate periplasmic-binding protein precursor	b0655	Y	Y	N	N	0	0	0	K10001	glutamate/aspartate transport system substrate-binding protein	K10001;K10039;K10005;K09969;K10036;K02424;K02030;K16961;K23059;K23061;K10037;K01713;K23055;K16957;K17062;K10014;K10022;K10013;K07679;K09997;K09996;K17077;K18691;K02051;K10018;K17074;K17073;K05213;K15553;K07080;K16956;K15551;K15598;K02073;K05313;K09972;K21757;K07156	NA	---	NA	N	---	---	---	Citrobacter_3492	---	---	---	---	Enterobacter_1940	---	---	Escherichia_626	---	---	---	Klebsiella_1619	---	---	---	---	Serratia_618	---	---	---	---	ECK125199575	gltI-sroC-gltJKL	5	gltI,sroC,gltJ,gltK,gltL	0	KPN_00681
centroid_0526	lnt	lnt	Apolipoprotein N-acyltransferase	b0657	Y	Y	N	N	0	0	0	K03820	apolipoprotein N-acyltransferase [EC:2.3.1.269]	K03820;K01506;K23094;K07052	Central intermediary metabolism	TIGR00546	lnt: apolipoprotein N-acyltransferase	Y	ECK0649	4	lnt	Citrobacter_3491	---	---	---	---	Enterobacter_1941	---	---	Escherichia_628	---	---	---	Klebsiella_1620	---	---	---	---	Serratia_619	---	---	---	---	ECK120033560	ybeZYX-lnt	4	ybeZ,ybeY,ybeX,lnt	1	KPN_00682
centroid_0527	ybeX	ybeX	Magnesium and cobalt efflux protein CorC	b0658	Y	Y	Y	N	1	0	1	K06189	magnesium and cobalt transporter	K06189;K03699;K16302;K07168;K04767;K03281;K07744;K06213;K06041;K01697;K00088;K02000;K05016;K07182;K02467;K06402;K07200;K23774;K05017;K22611;K05847	NA	---	NA	N	---	---	---	Citrobacter_3490	CUC46_03335	CUC46_RS03275	---	---	Enterobacter_1942	---	---	Escherichia_629	---	---	---	Klebsiella_1621	---	---	---	---	Serratia_620	---	---	---	---	ECK120033560	ybeZYX-lnt	4	ybeZ,ybeY,ybeX,lnt	1	KPN_00683
centroid_0528	ybeY	ybeY	rRNA maturation RNase YbeY	b0659	Y	Y	N	N	0	0	0	K07042	probable rRNA maturation factor	K07042;K12491;K06066	Other	TIGR00043	TIGR00043: rRNA maturation RNase YbeY	Y	ECK0651	2	ybeY	Citrobacter_3489	---	---	---	---	Enterobacter_1943	---	---	Escherichia_630	---	---	---	Klebsiella_1622	---	---	---	---	Serratia_621	---	---	---	---	ECK120033560	ybeZYX-lnt	4	ybeZ,ybeY,ybeX,lnt	1	KPN_00684
centroid_0529	ybeZ	ybeZ	PhoH family protein	b0660	Y	Y	N	N	0	0	0	K06217	phosphate starvation-inducible protein PhoH and related proteins	K06217;K07175;K03581;K14326;K10954;K15255;K07452;K21499;K10742;K02315;K07133;K01551;K12874;K08482;K17675;K07012;K19783;K16247;K16776;K00791	Other	---	NA	N	---	---	---	Citrobacter_3488	---	---	---	---	Enterobacter_1944	---	---	Escherichia_631	---	---	---	Klebsiella_1623	---	---	---	---	Serratia_622	---	---	---	---	ECK120033560	ybeZYX-lnt	4	ybeZ,ybeY,ybeX,lnt	1	KPN_00685
centroid_0530	miaB	yleA	tRNA (N6-isopentenyl adenosine(37)-C2)-methylthiotransferase MiaB	b0661	Y	Y	Y	N	1	0	1	K06168	tRNA-2-methylthio-N6-dimethylallyladenosine synthase [EC:2.8.4.3]	K06168;K18707;K14441;K15865;K04034;K02495;K22704;K07139;K12914;K21936;K23078;K03639;K22226;K22705;K21551;K21224;K01012;K18537;K10026;K04069;K16180;K13602;K11780	Other	TIGR01574	miaB-methiolase: tRNA-i(6)A37 thiotransferase enzyme MiaB	N	---	---	---	Citrobacter_3487	CUC46_03355	CUC46_RS03295	---	---	Enterobacter_1945	---	---	Escherichia_632	---	---	---	Klebsiella_1624	---	---	---	---	Serratia_624	---	---	---	---	ECK120026726	miaB	1	miaB	1	KPN_00686
centroid_0531	ubiF	ubiF	2-octaprenyl-3-methyl-6-methoxy-1,4-benzoquinol hydroxylase	b0662	Y	Y	N	N	0	0	0	K03184	3-demethoxyubiquinol 3-hydroxylase [EC:1.14.99.60]	K03184;K18800;K03185;K06126;K05712;K21401;K00480;K16839;K00486;K21267;K14672;K17830;K14253;K16022;K14974;K20940;K22270;K20077;K03380;K20943;K06443;K17940;K15928;K14252;K15927;K20090;K00481;K20218;K10676;K15930;K18004;K09838;K10960;K00313;K18071;K16037;K15972;K00492;K14257;K18276;K21725;K18221;K00285;K18386;K03391;K19189;K00511;K15966;K14256;K15461;K03153;K16415;K20944;K00303;K21061;K24955;K19886;…	Other	TIGR01988	Ubi-OHases: ubiquinone biosynthesis hydroxylase, UbiH/UbiF/VisC/COQ6 family	N	---	---	---	Citrobacter_3486	---	---	---	---	Enterobacter_1946	---	---	Escherichia_633	---	---	---	Klebsiella_1625	---	---	---	---	Serratia_625	---	---	---	---	ECK120020477	ubiF	1	ubiF	0	KPN_00687
centroid_0532	asnB	asnB	asparagine synthase B	b0674	Y	Y	N	N	0	0	0	K01953	asparagine synthase (glutamine-hydrolysing) [EC:6.3.5.4]	K01953;K01957;K24327;K14244;K12674;K13338;K22081;K18316;K19109;K18582;K00764;K06920;K01950;K06864;K21027;K00566;K01916;K01951	Other	TIGR01536	asn_synth_AEB: asparagine synthase (glutamine-hydrolyzing)	N	---	---	---	Citrobacter_3484	---	---	---	---	Enterobacter_1947	---	---	Escherichia_634	---	---	Escherichia_634;Escherichia_18800	Klebsiella_1626	---	---	---	---	Serratia_626	---	---	---	---	ECK120011057	asnB	1	asnB	0	KPN_00695
centroid_0533	umpH	nagD	ribonucleotide monophosphatase NagD	b0675	Y	Y	N	N	0	0	0	K02566	NagD protein	K02566;K01101;K06117;K19269;K02101;K07758;K21013;K07015;K11725;K07025;K08723;K03273;K22292;K01097;K20862;K16017;K06019;K01091;K01838;K01560;K19270;K05306;K01094;K20866;K22912;K22223;K06116;K24204;K11729;K20884	NA	TIGR01460	HAD-SF-IIA: HAD hydrolase, family IIA	N	---	---	---	Citrobacter_3483	---	---	---	---	Enterobacter_1948	---	---	Escherichia_635	---	---	Escherichia_635;Escherichia_18799	Klebsiella_1627	---	---	---	---	Serratia_628	---	---	---	---	---	---	---	---	0	KPN_00696
centroid_0534	nagC	nagC	ROK family transcriptional regulator	b0676	Y	Y	N	N	0	0	0	K02565	N-acetylglucosamine repressor	K02565;K15545;K25026;K18673;K00881;K17315;K00885;K12409;K13967;K16018;K20433;K00884;K00886;K19979;K22296;K03709;K10123;K18676;K23775;K15973;K03025;K18906;K13641;K22489;K06154;K21975;K17649;K03719;K18909;K03712;K07490;K24457;K21564	Regulatory functions	---	NA	N	---	---	---	Citrobacter_3482	---	---	---	---	Enterobacter_1949	---	---	Escherichia_636	---	---	Escherichia_636;Escherichia_18798	Klebsiella_1628	---	---	---	---	Serratia_629	---	---	---	---	---	---	---	---	0	KPN_00697
centroid_0535	nagA	nagA	N-acetylglucosamine-6-phosphate deacetylase	b0677	Y	Y	Y	N	1	0	1	K01443	N-acetylglucosamine-6-phosphate deacetylase [EC:3.5.1.25]	K01443;K02079;K20810;K06162;K01305;K01486;K01465;K01468;K18456;K01466;K12960;K01487;K01485;K01464;K07047;K21593;K06015;K05394	Other	TIGR00221	nagA: N-acetylglucosamine-6-phosphate deacetylase	N	---	---	---	Citrobacter_3481	CUC46_03425	CUC46_RS03365	---	---	Enterobacter_1950	---	---	Escherichia_637	---	---	Escherichia_637;Escherichia_18797	Klebsiella_1629	---	---	---	---	Serratia_630	---	---	---	---	---	---	---	---	0	KPN_00698
centroid_0536	nagB	nagB	Glucosamine-6-phosphate deaminase	b0678	Y	Y	N	N	0	0	0	K02564	glucosamine-6-phosphate deaminase [EC:3.5.99.6]	K02564;K02080;K01057;K13937	Other	TIGR00502	nagB: glucosamine-6-phosphate deaminase	N	---	---	---	Citrobacter_3480	---	---	---	---	Enterobacter_1951	---	---	Escherichia_638	---	---	Escherichia_638;Escherichia_18796	Klebsiella_1630	---	---	---	---	Serratia_631	---	---	---	---	---	---	---	---	0	KPN_00699
centroid_0537	nagE	nagE	PTS N-acetyl glucosamine transporter subunit IIABC	b0679	Y	Y	N	N	0	0	0	K02804	N-acetylglucosamine PTS system EIICBA or EIICB component [EC:2.7.1.193]	K02804;K20118;K02791;K02765;K02779;K02750;K20108;K02777;K02757;K02755;K02803;K02810;K02778;K02819;K02753;K11192;K16916;K01992;K04218;K19003;K07706;K23351;K06194	Transport & binding proteins	TIGR01998	PTS-II-BC-nag: PTS system, N-acetylglucosamine-specific IIBC component	N	---	---	---	Citrobacter_3479	---	---	---	---	Enterobacter_1952	---	---	Escherichia_639	---	---	Escherichia_639;Escherichia_18795	Klebsiella_1631	---	---	---	---	Serratia_632	---	---	---	---	---	---	---	---	0	KPN_00700
centroid_0538	glnS	glnS	glutamine--tRNA ligase	b0680	Y	Y	N	N	0	0	0	K01886	glutaminyl-tRNA synthetase [EC:6.1.1.18]	K01886;K14163;K01885;K09698;K01894	Protein synthesis/fate	TIGR00440	glnS: glutamine--tRNA ligase	N	---	---	---	Citrobacter_3478	---	---	---	---	Enterobacter_1953	---	---	Escherichia_640	---	---	Escherichia_640;Escherichia_18794;Escherichia_22307	Klebsiella_1632	---	---	---	---	Serratia_633	---	---	---	---	---	---	---	---	0	KPN_00701
centroid_0539	chiP	ybfM	chitoporin	b0681	Y	Y	Y	N	1	0	1	K18093	imipenem/basic amino acid-specific outer membrane pore [EC:3.4.21.-]	K18093;K21758;K19231	Other	---	NA	N	---	---	---	Citrobacter_3477	---	---	---	---	Enterobacter_1954	---	---	Escherichia_641	C_RS03600	---	Escherichia_641;Escherichia_18793	Klebsiella_5167	---	---	---	---	Serratia_634	---	---	---	---	---	---	---	---	0	KPN_00703
centroid_0540	chiQ	ybfN	hypothetical protein	b0682	Y	Y	N	N	0	0	0	K01097	N-acylneuraminate-9-phosphatase [EC:3.1.3.29]	K01097;K14029	NA	---	NA	N	---	---	---	Citrobacter_3476	---	---	---	---	Enterobacter_1955	---	---	Escherichia_642	---	---	Escherichia_642;Escherichia_18792	Klebsiella_1634	---	---	---	---	Serratia_635	---	---	---	---	---	---	---	---	0	KPN_00704
centroid_0541	fur	fur	Ferric uptake regulation protein	b0683	Y	Y	Y	Y	1	0	1	K03711	Fur family transcriptional regulator, ferric uptake regulator	K03711;K09825;K02076;K09826;K22297;K09823;K07725;K09720;K04801;K05818;K23775;K18349;K10755	Regulatory functions	---	NA	N	---	---	---	Citrobacter_3471	CUC46_03480	CUC46_RS03420	99.315_VFG000478(gi:16764063)	---	Enterobacter_1956	97.26_VFG000478(gi:16764063)	---	Escherichia_643	---	99.315_VFG000478(gi:16764063)	Escherichia_643;Escherichia_18791	Klebsiella_1636	---	---	96_VFG000478(gi:16764063)	---	Serratia_637	---	---	89.726_VFG000478(gi:16764063)	---	---	---	---	---	0	KPN_00706
centroid_0542	uof	---	fur leader peptide	b4637	N	N	N	N	0	0	0	NA	NA	NA	NA	---	NA	N	---	---	---	---	---	---	---	---	Enterobacter_1957	---	---	Escherichia_644	---	---	Escherichia_644;Escherichia_18790	---	---	---	---	---	---	---	---	---	---	---	---	---	---	0	---
centroid_0543	fldA	fldA	flavodoxin FldA	b0684	Y	Y	N	N	0	0	0	K03839	flavodoxin I	K03839;K03840;K00230;K06205;K00327;K15449;K03809;K21682;K00380;K22405;K06605;K00597;K03079;K18910;K12264;K04122;K14338	Other	TIGR01752	flav_long: flavodoxin	N	---	---	---	Citrobacter_3470	---	---	---	---	Enterobacter_1958	---	---	Escherichia_645	---	---	Escherichia_645;Escherichia_18789	Klebsiella_1637	---	---	---	---	Serratia_638	---	---	---	---	---	---	---	---	0	KPN_00707
centroid_0544	ybfE	ybfE	LexA regulated protein	b0685	Y	Y	Y	N	1	0	1	K07722	CopG family transcriptional regulator, nickel-responsive regulator	K07722;K18918;K19687	Regulatory functions	---	NA	N	---	---	---	Citrobacter_3469	---	---	---	---	Enterobacter_1959	---	---	Escherichia_646	---	---	Escherichia_646;Escherichia_18788	Klebsiella_1638	---	---	---	---	Serratia_639	BVG96_02665	BVG96_RS02670	---	---	---	---	---	---	0	KPN_00708
centroid_0545	ybfF	ybfF	alpha/beta hydrolase	b0686	Y	Y	N	N	0	0	0	K01175	esterase [EC:3.1.-.-]	K01175;K13703;K01055;K19311;K05714;K00433;K10216;K23465;K15357;K09023;K19707;K02170;K16050;K22250;K18614;K01563;K06049;K08680;K18457;K13700;K22586;K06889;K22318;K01561;K01259;K15756;K14727;K22369;K18092;K01048;K14604;K10623;K15657;K08726;K14759;K18399;K10702;K13699;K01046;K22677;K13617;K13701;K07002;K21821;K13702;K13698;K10222;K12240;K01054;K25044;K03928;K00641;K12724;K20802;K12242;K13535;K18100;…	Other	---	NA	N	---	---	---	Citrobacter_3468	---	---	---	---	Enterobacter_1960	---	---	Escherichia_647	---	---	Escherichia_647;Escherichia_18787	Klebsiella_1639	---	---	---	---	Serratia_640	---	---	---	---	---	---	---	---	0	KPN_00709
centroid_0546	seqA	seqA	Negative modulator of initiation of replication	b0687	Y	Y	Y	N	1	0	2	K03645	negative modulator of initiation of replication	K03645	Other	---	NA	Y	ECK0675	1	seqA	Citrobacter_3467	CUC46_03505	CUC46_RS03445	---	---	Enterobacter_1961	---	---	Escherichia_648	---	---	Escherichia_648;Escherichia_18786	Klebsiella_1640	---	---	---	---	Serratia_641	BVG96_02675	BVG96_RS02680	---	---	ECK120010962	seqA-pgm	2	seqA,pgm	2	KPN_00710
centroid_0547	pgm	pgm	Phosphoglucomutase	b0688	Y	Y	Y	N	1	0	1	K01835	phosphoglucomutase [EC:5.4.2.2]	K01835;K01840;K03431;K15778;K22199;K15779;K15636;K01836;K11809;K16881	Other	TIGR01132	pgm: phosphoglucomutase, alpha-D-glucose phosphate-specific	N	---	---	---	Citrobacter_3466	---	---	---	Citrobacter_3466;Citrobacter_7673	Enterobacter_1962	---	---	Escherichia_649	---	---	Escherichia_649;Escherichia_18785;Escherichia_24940	Klebsiella_1641	---	---	---	Klebsiella_1641;Klebsiella_9194;Klebsiella_10848	Serratia_642	BVG96_02680	BVG96_RS02685	---	Serratia_642;Serratia_12790	ECK120010962	seqA-pgm	2	seqA,pgm	2	KPN_00711
centroid_0548	potE	---	putrescine-ornithine antiporter	b0692	N	N	N	N	0	0	0	K03756	putrescine:ornithine antiporter	K03756;K03759;K03757;K03294;K16263;K03758;K20265;K19540;K11736;K16238;K03293;K13872;K13868;K13869;K11737;K16234;K11738;K13866;K02205;K11735;K16235;K16237;K13864;K13781;K13870;K11734;K13863;K13780;K13871;K14052;K11732;K16261;K16262;K09650;K06296	Other	TIGR04299	antiport_PotE: putrescine-ornithine antiporter	N	---	---	---	---	---	---	---	---	Enterobacter_1963	---	---	Escherichia_651	---	---	Escherichia_651;Escherichia_18784	---	---	---	---	---	Serratia_4632	---	---	---	---	---	---	---	---	0	---
centroid_0549	speF	---	ornithine decarboxylase SpeF	b0693	N	N	Y	N	0	1	1	K01584	arginine decarboxylase [EC:4.1.1.19]	K01584;K01582;K01585;K01581;K00652;K01620;K02505;K06868;K00639;K21784	Other	TIGR04301	ODC_inducible: ornithine decarboxylase SpeF	N	---	---	---	---	---	---	---	---	Enterobacter_1964	---	---	Escherichia_652	C_RS03655	---	Escherichia_652;Escherichia_18783	---	---	---	---	---	Serratia_4633	---	---	---	---	---	---	---	---	0	---
centroid_0550	kdpE	kdpE	two-component system response regulator KdpE	b0694	Y	Y	N	N	0	0	0	K07667	two-component system, OmpR family, KDP operon response regulator KdpE	K07667;K07776;K07658;K07668;K07670;K07669;K07657;K02483;K07659;K07665;K07671;K11329;K07775;K18941;K07666;K07672;K20488;K10697;K07663;K07660;K18349;K18073;K07772;K11521;K07774;K07771;K14983;K07661;K07664;K07770;K19610;K18344;K07662;K13584;K18144;K19078;K19082;K10682;K11634;K07773;K18987;K14981;K11332;K11630;K18352;K19694;K03413;K02485;K11330;K02490;K15012;K11443;K22010;K20977;K02658;K20974;K07679;…	Regulatory functions	---	NA	N	---	---	---	Citrobacter_3465	---	---	---	---	Enterobacter_1966	---	---	Escherichia_654	---	---	Escherichia_654;Escherichia_18780	Klebsiella_1643	---	---	---	---	Serratia_645	---	---	---	---	ECK120009480	kdpDE	2	kdpD,kdpE	0	KPN_00713
centroid_0551	kdpD	kdpD	two-component system sensor histidine kinase KdbD	b0695	Y	Y	N	N	0	0	0	K07646	two-component system, OmpR family, sensor histidine kinase KdpD [EC:2.7.13.3]	K07646;K07636;K11383;K07652;K07642;K02484;K07651;K07716;K07709;K07654;K19694;K07644;K20975;K07653;K07649;K07645;K07679;K20487;K07768;K10819;K07639;K08479;K07678;K20974;K14986;K11357;K07711;K07648;K18940;K07638;K14982;K11354;K07640;K11527;K18143;K14980;K18345;K18072;K18350;K20973;K02668;K20971;K10715;K07641;K11356;K14978;K13924;K11520;K07710;K07647;K02482;K13040;K10909;K13533;K10125;K07677;K13532;…	Signal Transduction & Quorum Sensing	---	NA	N	---	---	---	Citrobacter_3464	---	---	---	---	Enterobacter_1967	---	---	Escherichia_655	---	---	Escherichia_655;Escherichia_18779	Klebsiella_1644	---	---	---	---	Serratia_646	---	---	---	---	ECK120009480	kdpDE	2	kdpD,kdpE	0	KPN_00714
centroid_0552	kdpC	kdpC	Potassium-transporting ATPase C chain	b0696	Y	Y	N	N	0	0	0	K01548	potassium-transporting ATPase KdpC subunit	K01548	Transport & binding proteins	TIGR00681	kdpC: K+-transporting ATPase, C subunit	N	---	---	---	Citrobacter_3463	---	---	---	---	Enterobacter_1968	---	---	Escherichia_656	---	---	Escherichia_656;Escherichia_18778	Klebsiella_1645	---	---	---	---	Serratia_647	---	---	---	---	ECK120009228	kdpFABC	4	kdpF,kdpA,kdpB,kdpC	0	KPN_00715
centroid_0553	kdpB	kdpB	potassium-transporting ATPase subunit KdpB	b0697	Y	Y	Y	N	1	0	1	K01547	potassium-transporting ATPase ATP-binding subunit [EC:7.2.2.6]	K01547;K01533;K17686;K01534;K12956;K12950;K19597;K12954;K01537;K21887;K12952;K23254;K01535;K12949;K01539;K12955;K01532;K12953;K01536;K01531;K05853;K13526;K01542;K01544;K14951;K05850;K14950;K14802;K03270;K01079;K01530;K07757;K22223;K20861;K21064;K08966;K07026;K13598;K03829;K01091;K02004	NA	TIGR01497	kdpB: K+-transporting ATPase, B subunit	N	---	---	---	Citrobacter_3462	---	---	---	---	Enterobacter_1969	---	---	Escherichia_657	C_RS03680	---	Escherichia_657;Escherichia_18777	Klebsiella_1646	---	---	---	Klebsiella_1646;Klebsiella_23658	Serratia_648	---	---	---	---	---	---	---	---	0	KPN_00716
centroid_0554	kdpA	---	potassium-transporting ATPase subunit KdpA	b0698	Y	Y	N	N	0	0	0	K01546	potassium-transporting ATPase potassium-binding subunit	K01546;K03498;K01547;K13598;K09729	Transport & binding proteins	TIGR00680	kdpA: K+-transporting ATPase, A subunit	N	---	---	---	Citrobacter_3461	---	---	---	---	Enterobacter_1970	---	---	Escherichia_658	---	---	Escherichia_658;Escherichia_18776	Klebsiella_1647	---	---	---	---	Serratia_649	---	---	---	---	ECK120009228	kdpFABC	4	kdpF,kdpA,kdpB,kdpC	0	---
centroid_0555	kdpG	---	potassium-transporting ATPase subunit F	b4513	Y	N	N	N	0	0	0	K01545	potassium-transporting ATPase KdpF subunit	K01545;K23352;K19850	Other	TIGR02115	potass_kdpF: K+-transporting ATPase, F subunit	N	---	---	---	Citrobacter_6023	---	---	---	---	Enterobacter_1971	---	---	Escherichia_659	---	---	Escherichia_659;Escherichia_18775	Klebsiella_1648	---	---	---	---	---	---	---	---	---	---	---	---	---	0	---
centroid_0556	ybfA	ybfA	Uncharacterised protein	b0699	Y	Y	N	N	0	0	0	K23421	Kunitz-type protease inhibitor 2	K23421	NA	---	NA	N	---	---	---	Citrobacter_3460	---	---	---	---	Enterobacter_1972	---	---	Escherichia_660	---	---	Escherichia_660;Escherichia_18774;Escherichia_34805	Klebsiella_1649	---	---	---	---	Serratia_651	---	---	---	---	---	---	---	---	0	KPN_00718
centroid_0557	ybgA	---	DUF523 and DUF1722 domain-containing protein	b0707	Y	Y	N	N	0	0	0	NA	NA	NA	NA	---	NA	N	---	---	---	Citrobacter_3459	---	---	---	---	Enterobacter_858	---	---	Escherichia_664	---	---	Escherichia_664;Escherichia_18770	Klebsiella_763	---	---	---	Klebsiella_763;Klebsiella_13474	Serratia_652	---	---	---	---	ECK120009753	ybgA-phr	2	ybgA,phr	0	KPN_04726
centroid_0558	phr	phrB	deoxyribodipyrimidine photo-lyase	b0708	Y	Y	N	N	0	0	0	K01669	deoxyribodipyrimidine photo-lyase [EC:4.1.99.3]	K01669;K12118;K02295;K12119;K06876	NA	---	NA	Y	ECK0697	1	phr	Citrobacter_3458	---	---	---	---	Enterobacter_1973	---	---	Escherichia_665	---	---	Escherichia_665;Escherichia_18769	Klebsiella_1650	---	---	---	---	Serratia_653	---	---	---	---	ECK120009753	ybgA-phr	2	ybgA,phr	0	KPN_00719
centroid_0559	dtpD	ybgH	MFS transporter	b0709	N	N	N	N	0	0	0	K03305	proton-dependent oligopeptide transporter, POT family	K03305;K14206;K14638;K14637;K08153;K19576;K08151;K08172;K02575;K08191;K14639;K10850;K08221;K07783;K03762;K02445;K08223;K08190;K08193;K01705;K00496;K24040;K02196;K09908;K02275;K07037	Other	TIGR00924	yjdL_sub1_fam: amino acid/peptide transporter (Peptide:H+ symporter)	N	---	---	---	Citrobacter_3456	---	---	---	---	---	---	---	Escherichia_666	---	---	Escherichia_666;Escherichia_18768	Klebsiella_1651	---	---	---	---	---	---	---	---	---	ECK120020507	dtpD	1	dtpD	0	KPN_00720
centroid_0560	ybgI	ybgI	radiation resistance protein YbgI	b0710	Y	Y	N	N	0	0	0	K22391	GTP cyclohydrolase I [EC:3.5.4.16]	K22391;K18287	NA	TIGR00486	YbgI_SA1388: dinuclear metal center protein, YbgI/SA1388 family	N	---	---	---	Citrobacter_3455	---	---	---	---	Enterobacter_1974	---	---	Escherichia_667	---	---	Escherichia_667;Escherichia_18767	Klebsiella_1652	---	---	---	---	Serratia_655	---	---	---	---	---	ybgI-pxpBCA-nei	5	ybgI,pxpB,pxpC,pxpA,nei	0	KPN_00721
centroid_0561	pxpB	ybgJ	5-oxoprolinase subunit PxpB	b0711	Y	Y	N	N	0	0	0	K23123	5-oxoprolinase (ATP-hydrolysing) subunit B [EC:3.5.2.9]	K23123;K06351;K07160;K01941;K14541	NA	TIGR00370	TIGR00370: sensor histidine kinase inhibitor, KipI family	N	---	---	---	Citrobacter_3454	---	---	---	---	Enterobacter_1975	---	---	Escherichia_668	---	---	Escherichia_668;Escherichia_18766	Klebsiella_1653	---	---	---	---	Serratia_656	---	---	---	---	---	---	---	---	0	KPN_00722
centroid_0562	pxpC	ybgK	KipI antagonist	b0712	Y	Y	N	N	0	0	0	K23124	5-oxoprolinase (ATP-hydrolysing) subunit C [EC:3.5.2.9]	K23124;K06350;K01941;K14541	NA	TIGR00724	urea_amlyse_rel: biotin-dependent carboxylase uncharacterized domain	N	---	---	---	Citrobacter_3453	---	---	---	---	Enterobacter_1976	---	---	Escherichia_669	---	---	Escherichia_669;Escherichia_18765	Klebsiella_1654	---	---	---	---	Serratia_657	---	---	---	---	---	ybgI-pxpBCA-nei	5	ybgI,pxpB,pxpC,pxpA,nei	0	KPN_00723
centroid_0563	pxpA	ybgL	5-oxoprolinase subunit PxpA	b0713	Y	Y	N	N	0	0	0	K07160	5-oxoprolinase (ATP-hydrolysing) subunit A [EC:3.5.2.9]	K07160	NA	---	NA	N	---	---	---	Citrobacter_3452	---	---	---	---	Enterobacter_1977	---	---	Escherichia_670	---	---	Escherichia_670;Escherichia_18764	Klebsiella_1655	---	---	---	---	Serratia_658	---	---	---	---	---	ybgI-pxpBCA-nei	5	ybgI,pxpB,pxpC,pxpA,nei	0	KPN_00724
centroid_0564	nei	nei	DNA glycosylase/AP lyase Nei	b0714	Y	Y	N	N	0	0	0	K05522	endonuclease VIII [EC:3.2.2.- 4.2.99.18]	K05522;K10563;K10569;K10568;K10567	Other	---	NA	N	---	---	---	Citrobacter_3448	---	---	---	---	Enterobacter_1978	---	---	Escherichia_671	---	---	Escherichia_671;Escherichia_18763	Klebsiella_1659	---	---	---	---	Serratia_662	---	---	---	---	---	---	---	---	0	KPN_00726
centroid_0565	abrB	---	AbrB family transcriptional regulator	b0715	N	N	N	N	0	0	0	K07120	uncharacterized protein	K07120;K06889;K24139;K09932	Other	TIGR03082	Gneg_AbrB_dup: membrane protein AbrB duplication	N	---	---	---	Citrobacter_3447	---	---	---	---	---	---	---	Escherichia_672	---	---	Escherichia_672;Escherichia_18762	---	---	---	---	---	---	---	---	---	---	ECK120026739	abrB	1	abrB	0	---
centroid_0566	ybgO	---	fimbrial protein	b0716	N	N	N	N	0	0	0	K07345	major type 1 subunit fimbrin (pilin)	K07345;K07352;K00311	Cell Envelope	---	NA	N	---	---	---	---	---	---	---	---	---	---	---	Escherichia_673	---	---	Escherichia_673;Escherichia_18761	---	---	---	---	---	---	---	---	---	---	---	---	---	---	0	---
centroid_0567	gltA	gltA	citrate synthase	b0720	Y	Y	N	N	0	0	0	K01647	citrate synthase [EC:2.3.3.1]	K01647;K01659;K15234;K15230;K01648	Other	TIGR01798	cit_synth_I: citrate (Si)-synthase	N	---	---	---	Citrobacter_3442	---	---	---	---	Enterobacter_1979	---	---	Escherichia_677	---	---	Escherichia_677;Escherichia_18757	Klebsiella_1660	---	---	---	---	Serratia_663	---	---	---	---	---	---	---	---	0	KPN_00727
centroid_0568	ybgU	---	hypothetical protein	b4735	N	N	N	N	0	0	0	NA	NA	NA	NA	---	NA	N	---	---	---	---	---	---	---	---	---	---	---	Escherichia_678	---	---	Escherichia_678;Escherichia_18756	---	---	---	---	---	---	---	---	---	---	---	---	---	---	0	---
centroid_0569	sdhC	---	succinate dehydrogenase cytochrome b556 subunit	b0721	Y	Y	N	N	0	0	0	K00241	succinate dehydrogenase / fumarate reductase, cytochrome b subunit	K00241;K00236;K00247;K00242;K15707;K03321	Other	TIGR02970	succ_dehyd_cytB: succinate dehydrogenase, cytochrome b556 subunit	N	---	---	---	Citrobacter_3441	---	---	---	---	Enterobacter_1980	---	---	Escherichia_679	---	---	Escherichia_679;Escherichia_18755	Klebsiella_1661	---	---	---	---	Serratia_664	---	---	---	---	ECK120009705	sdhCDAB-sucABCD-sdhX	9	sdhC,sdhD,sdhA,sdhB,sucA,sucB,sucC,sucD,sdhX	0	---
centroid_0570	sdhD	sdhD	Succinate dehydrogenase hydrophobic membrane anchor subunit	b0722	Y	Y	N	N	0	0	0	K00242	succinate dehydrogenase / fumarate reductase, membrane anchor subunit	K00242;K00241;K00237;K10007;K02418;K08082;K00247;K02259;K11623;K17343;K19353;K21848;K13598;K05802;K00236;K21306;K07778;K02574;K07344;K09659	Other	TIGR02968	succ_dehyd_anc: succinate dehydrogenase, hydrophobic membrane anchor protein	N	---	---	---	Citrobacter_3440	---	---	---	---	Enterobacter_1981	---	---	Escherichia_680	---	---	Escherichia_680;Escherichia_18754	Klebsiella_1662	---	---	---	---	Serratia_665	---	---	---	---	---	---	---	---	0	KPN_00729
centroid_0571	sdhA	sdhA	succinate dehydrogenase flavoprotein subunit	b0723	Y	Y	N	N	0	0	0	K00234	succinate dehydrogenase (ubiquinone) flavoprotein subunit [EC:1.3.5.1]	K00234;K00239;K18556;K18209;K00278;K00244;K18561;K17363;K00394;K00767;K13796;K00112;K07077;K16051;K05898;K21401;K17830;K00313;K00273;K21567;K00384;K00302;K22549;K00303;K09835;K00322;K24954;K16033;K07137;K00382;K00301;K03388;K00111;K09471;K22732;K03495;K03343;K00306;K19746;K00274;K21677;K22124;K18800;K09516;K02846;K00520;K09845;K14593;K22182;K14520;K03380;K22699;K16431;K10815;K00311;K19069;K17870;…	Other	TIGR01816	sdhA_forward: succinate dehydrogenase, flavoprotein subunit	N	---	---	---	Citrobacter_3439	---	---	---	---	Enterobacter_1982	---	---	Escherichia_681	---	---	Escherichia_681;Escherichia_18753	Klebsiella_1663	---	---	---	---	Serratia_666	---	---	---	---	---	---	---	---	0	KPN_00730
centroid_0572	sdhB	sdhB	succinate dehydrogenase iron-sulfur subunit SdhB	b0724	Y	Y	Y	N	1	0	1	K00240	succinate dehydrogenase / fumarate reductase, iron-sulfur subunit [EC:1.3.5.1 1.3.5.4]	K00240;K00235;K00245;K18557;K18210;K21834;K03390;K11473;K22482;K08264;K16887;K00113;K00172;K07469;K14091;K07302;K18929;K03737;K12528;K22176;K00205;K00176;K12143;K03615;K14107;K05588;K11260;K02574;K00338	Energy Metabolism	TIGR00384	dhsB: succinate dehydrogenase and fumarate reductase iron-sulfur protein	N	---	---	---	Citrobacter_3438	CUC46_03670	CUC46_RS03600	---	---	Enterobacter_1983	---	---	Escherichia_682	---	---	Escherichia_682;Escherichia_18752	Klebsiella_1664	---	---	---	---	Serratia_667	---	---	---	---	---	---	---	---	0	KPN_00731
centroid_0573	sucA	sucA	2-oxoglutarate dehydrogenase E1 component	b0726	Y	Y	N	N	0	0	0	K00164	2-oxoglutarate dehydrogenase E1 component [EC:1.2.4.2]	K00164;K01616;K15791;K11381;K00161;K00167;K21416;K21417;K00166;K00174;K00169	Other	TIGR00239	2oxo_dh_E1: oxoglutarate dehydrogenase (succinyl-transferring), E1 component	N	---	---	---	Citrobacter_3437	---	---	---	---	Enterobacter_1984	---	---	Escherichia_683	---	---	Escherichia_683;Escherichia_18751	Klebsiella_1665	---	---	---	---	Serratia_668	---	---	---	---	---	---	---	---	0	KPN_00732
centroid_0574	sucB	sucB	2-oxoglutarate dehydrogenase complex dihydrolipoyllysine-residue succinyltransferase	b0727	Y	Y	N	N	0	0	0	K00658	2-oxoglutarate dehydrogenase E2 component (dihydrolipoamide succinyltransferase) [EC:2.3.1.61]	K00658;K00627;K09699;K13997;K01616;K11381;K23351;K19271;K11263;K02160;K11262;K15037;K01968;K01965;K01941;K13777;K17490;K00167;K13408	Other	TIGR01347	sucB: dihydrolipoyllysine-residue succinyltransferase, E2 component of oxoglutarate dehydrogenase (succinyl-transferring) complex	N	---	---	---	Citrobacter_3436	---	---	---	---	Enterobacter_1985	---	---	Escherichia_684	---	---	Escherichia_684;Escherichia_18750	Klebsiella_1666	---	---	---	---	Serratia_669	---	---	---	---	---	---	---	---	0	KPN_00733
centroid_0575	sucC	sucC	ADP-forming succinate--CoA ligase subunit beta	b0728	Y	Y	N	N	0	0	0	K01903	succinyl-CoA synthetase beta subunit [EC:6.2.1.5]	K01903;K14067;K01900;K15232;K01899;K15231;K01902;K01648;K22224;K24012;K09181;K00624;K18593;K03802;K18594;K01955;K01905;K05844;K01945;K01921;K05827;K21205	Other	TIGR01016	sucCoAbeta: succinate-CoA ligase, beta subunit	N	---	---	---	Citrobacter_3435	---	---	---	---	Enterobacter_1986	---	---	Escherichia_685	---	---	Escherichia_685;Escherichia_18749	Klebsiella_1667	---	---	---	---	Serratia_670	---	---	---	---	---	---	---	---	0	KPN_00734
centroid_0576	sucD	sucD	Succinyl-CoA ligase [ADP-forming] subunit alpha	b0729	Y	Y	N	N	0	0	0	K01902	succinyl-CoA synthetase alpha subunit [EC:6.2.1.5]	K01902;K01899;K08692;K15233;K15230;K01648;K11826;K24012;K01905;K09181;K02381;K18593;K18594;K18855	Other	TIGR01019	sucCoAalpha: succinate-CoA ligase, alpha subunit	N	---	---	---	Citrobacter_3434	---	---	---	---	Enterobacter_1987	---	---	Escherichia_686	---	---	Escherichia_686;Escherichia_18748	Klebsiella_1668	---	---	---	---	Serratia_671	---	---	---	---	---	---	---	---	0	KPN_00735
centroid_0577	cydA	cydA	cytochrome ubiquinol oxidase subunit I	b0733	Y	Y	N	N	0	0	0	K00425	cytochrome bd ubiquinol oxidase subunit I [EC:7.1.1.7]	K00425;K19370	Energy Metabolism	---	NA	N	---	---	---	Citrobacter_3420	---	---	---	---	Enterobacter_1991	---	---	Escherichia_691	---	---	Escherichia_691;Escherichia_18744	Klebsiella_1670	---	---	---	---	Serratia_673	---	---	---	---	---	---	---	---	0	KPN_00736
centroid_0578	cydB	cydB	Cytochrome d ubiquinol oxidase subunit 2	b0734	Y	Y	N	N	0	0	0	K00426	cytochrome bd ubiquinol oxidase subunit II [EC:7.1.1.7]	K00426;K05015;K07644;K02244	Other	TIGR00203	cydB: cytochrome d ubiquinol oxidase, subunit II	N	---	---	---	Citrobacter_3419	---	---	---	---	Enterobacter_1992	---	---	Escherichia_692	---	---	Escherichia_692;Escherichia_18743	Klebsiella_1671	---	---	---	---	Serratia_674	---	---	---	---	---	---	---	---	0	KPN_00737
centroid_0579	cydX	ybgT	cyd operon protein YbgT	b4515	Y	Y	N	N	0	0	0	K00424	cytochrome bd-I ubiquinol oxidase subunit X [EC:7.1.1.7]	K00424;K22501	NA	TIGR02106	cyd_oper_ybgT: cyd operon protein YbgT	N	---	---	---	Citrobacter_3418	---	---	---	---	Enterobacter_1993	---	---	Escherichia_693	---	---	Escherichia_693;Escherichia_18742	Klebsiella_1672	---	---	---	---	Serratia_675	---	---	---	---	---	---	---	---	0	KPN_00738
centroid_0580	ybgE	ybgE	cyd operon protein YbgE	b0735	Y	Y	N	N	0	0	0	K19564	choline transport protein	K19564	NA	TIGR02112	cyd_oper_ybgE: cyd operon protein YbgE	N	---	---	---	Citrobacter_3417	---	---	---	---	Enterobacter_1994	---	---	Escherichia_694	---	---	Escherichia_694;Escherichia_18741	Klebsiella_1673	---	---	---	---	Serratia_676	---	---	---	---	---	---	---	---	0	KPN_00739
centroid_0581	ybgC	ybgC	Acyl-CoA thioester hydrolase YbgC	b0736	Y	Y	N	N	0	0	0	K07107	acyl-CoA thioester hydrolase [EC:3.1.2.-]	K07107;K01075;K12500;K12073;K15315;K17735;K17865;K18014;K02614	NA	TIGR02799	thio_ybgC: tol-pal system-associated acyl-CoA thioesterase	N	---	---	---	Citrobacter_3416	---	---	---	---	Enterobacter_1995	---	---	Escherichia_695	---	---	Escherichia_695;Escherichia_18740	Klebsiella_1674	---	---	---	---	Serratia_677	---	---	---	---	---	---	---	---	0	KPN_00740
centroid_0582	tolQ	tolQ	Biopolymer transport protein ExbB	b0737	Y	Y	N	N	0	0	0	K03562	biopolymer transport protein TolQ	K03562;K03561;K02556;K07639	NA	TIGR02796	tolQ: protein TolQ	N	---	---	---	Citrobacter_3415	---	---	---	---	Enterobacter_1996	---	---	Escherichia_696	---	---	Escherichia_696;Escherichia_18739	Klebsiella_1675	---	---	---	---	Serratia_678	---	---	---	---	---	---	---	---	0	KPN_00741
centroid_0583	tolR	tolR	Biopolymer transport protein ExbD	b0738	Y	Y	N	N	0	0	0	K03560	biopolymer transport protein TolR	K03560;K03559	Other	TIGR02801	tolR: protein TolR	N	---	---	---	Citrobacter_3414	---	---	---	---	Enterobacter_1997	---	---	Escherichia_697	---	---	Escherichia_697;Escherichia_18738	Klebsiella_1676	---	---	---	---	Serratia_679	---	---	---	---	ECK120009555	ybgC-tolQRA	4	ybgC,tolQ,tolR,tolA	0	KPN_00742
centroid_0584	tolA	---	cell envelope integrity protein TolA	b0739	N	N	N	N	0	0	0	K03646	colicin import membrane protein	K03646;K01347;K04407;K11515;K23449;K19816;K18730;K05858;K05702;K19877;K15193;K19922;K15188;K17591;K22525;K11285;K21877;K03546;K22766;K24675;K24477;K06112;K18620;K08594;K06687;K13886;K04531;K21436;K11478;K10706;K15771;K14996;K06817;K21958;K04344;K10369;K08827;K04950;K08867;K10360;K20401;K06679;K15728;K22804;K12396;K08802;K15076;K08791;K19607;K15271;K06835;K04849;K12765;K11135;K17589;K11786;K04698;…	Other	TIGR02794	tolA_full: protein TolA	N	---	---	---	---	---	---	---	---	---	---	---	Escherichia_698	---	---	Escherichia_698;Escherichia_18737	---	---	---	---	---	---	---	---	---	---	---	---	---	---	0	---
centroid_0585	tolB	tolB	translocation protein TolB	b0740	Y	Y	N	N	0	0	0	K03641	TolB protein	K03641;K08676;K01278;K22382;K01303;K14320;K01322;K01730;K23013;K20932;K13874;K12880;K04508;K16740	Transport & binding proteins	TIGR02800	propeller_TolB: Tol-Pal system beta propeller repeat protein TolB	N	---	---	---	Citrobacter_3412	---	---	---	---	Enterobacter_1999	---	---	Escherichia_699	---	---	Escherichia_699;Escherichia_18736	Klebsiella_1678	---	---	---	---	Serratia_681	---	---	---	---	---	---	---	---	0	KPN_00744
centroid_0586	pal	pal	peptidoglycan-associated lipoprotein Pal	b0741	Y	Y	N	N	0	0	0	K03640	peptidoglycan-associated lipoprotein	K03640;K03286;K16191;K21218;K02557;K01681;K12216;K12908	NA	TIGR02802	Pal_lipo: peptidoglycan-associated lipoprotein	N	---	---	---	Citrobacter_3411	---	---	---	---	Enterobacter_2000	---	---	Escherichia_700	---	---	Escherichia_700;Escherichia_18735	Klebsiella_1679	---	---	---	---	Serratia_682	---	---	---	---	---	---	---	---	0	KPN_00745
centroid_0587	cpoB	ybgF	cell division protein CpoB	b0742	Y	Y	N	N	0	0	0	K05807	outer membrane protein assembly factor BamD	K05807;K09667;K23424;K06665;K13486;K12065;K17928;K15559;K16461;K24932;K17768;K06721;K10696;K22719;K10107;K07803;K16474;K22644;K15176;K19804;K19360;K23729;K16487;K24719;K05802;K09185;K09043;K12280;K12030;K22804;K17798;K07164;K11910;K22257;K19171;K02370;K10306;K16469;K06359;K10421;K08285;K24729;K06243;K06558;K10063;K03174;K11003;K06244;K24907;K07184;K20868;K20345;K05636;K17517;K05285;K03745;K06240;…	Other	TIGR02795	tol_pal_ybgF: tol-pal system protein YbgF	N	---	---	---	Citrobacter_3410	---	---	---	---	Enterobacter_2001	---	---	Escherichia_701	---	---	Escherichia_701;Escherichia_18734	Klebsiella_1680	---	---	---	---	Serratia_683	---	---	---	---	---	tolB-pal-cpoB	3	tolB,pal,cpoB	0	KPN_00746
centroid_0588	nadA	nadA	Quinolinate synthase A	b0750	Y	Y	N	N	0	0	0	K03517	quinolinate synthase [EC:2.5.1.72]	K03517;K07022;K23672	Biosynthesis of cofactors, prosthetic groups, & carriers	TIGR00550	nadA: quinolinate synthetase complex, A subunit	N	---	---	---	Citrobacter_3409	---	---	---	---	Enterobacter_2002	---	---	Escherichia_702	---	---	Escherichia_702;Escherichia_18733	Klebsiella_1682	---	---	---	---	Serratia_684	---	---	---	---	---	nadA-pnuC	2	nadA,pnuC	0	KPN_00754
centroid_0589	pnuC	pnuC	Nicotinamide riboside transporter PnuC	b0751	Y	Y	N	N	0	0	0	K03811	nicotinamide mononucleotide transporter	K03811;K12290;K11622;K00389;K08363;K02478;K21306;K16283;K05294	Other	TIGR01528	NMN_trans_PnuC: nicotinamide mononucleotide transporter PnuC	N	---	---	---	Citrobacter_3408	---	---	---	---	Enterobacter_2003	---	---	Escherichia_703	---	---	Escherichia_703;Escherichia_18732	Klebsiella_1683	---	---	---	---	Serratia_685	---	---	---	---	---	nadA-pnuC	2	nadA,pnuC	0	KPN_00755
centroid_0590	zitB	ybgR	CDF family zinc transporter ZitB	b0752	Y	Y	N	N	0	0	0	K16264	cobalt-zinc-cadmium efflux system protein	K16264;K14689;K14688;K14692;K14695;K13283;K14697;K14691;K14690;K14693;K14696;K05802;K20972;K08428;K13598;K12536;K04263;K04274;K22452;K07988;K11619;K08383;K08391;K03606;K08082;K03457;K21306;K01992;K11937;K07112;K08363;K22044;K00247;K06382;K07037;K16923;K16052	Transport & binding proteins	TIGR01297	CDF: cation diffusion facilitator family transporter	N	---	---	---	Citrobacter_3407	---	---	---	---	Enterobacter_2004	---	---	Escherichia_704	---	---	Escherichia_704;Escherichia_18731	Klebsiella_1684	---	---	---	---	Serratia_686	---	---	---	---	---	---	---	---	0	KPN_00756
centroid_0591	ybgS	ybgS	periplasmic protein	b0753	Y	N	N	N	0	0	0	K06076	long-chain fatty acid transport protein	K06076;K12151	NA	---	NA	N	---	---	---	Citrobacter_3406	---	---	---	---	Enterobacter_2005	---	---	Escherichia_705	---	---	Escherichia_705;Escherichia_18730	Klebsiella_1685	---	---	---	---	---	---	---	---	---	---	---	---	---	0	KPN_00757
centroid_0592	aroG	aroG	3-deoxy-7-phosphoheptulonate synthase AroG	b0754	Y	Y	N	N	0	0	0	K01626	3-deoxy-7-phosphoheptulonate synthase [EC:2.5.1.54]	K01626	Other	TIGR00034	aroFGH: 3-deoxy-7-phosphoheptulonate synthase	N	---	---	---	Citrobacter_3405	---	---	---	---	Enterobacter_2006	---	---	Escherichia_706	---	---	Escherichia_706;Escherichia_18729	Klebsiella_1686	---	---	---	---	Serratia_689	---	---	---	---	---	---	---	---	0	KPN_00758
centroid_0593	gpmA	gpmA	2,3-diphosphoglycerate-dependent phosphoglycerate mutase	b0755	Y	Y	N	N	0	0	0	K01834	2,3-bisphosphoglycerate-dependent phosphoglycerate mutase [EC:5.4.2.11]	K01834;K01837;K22305;K15634;K22306;K22316;K15640;K02226;K14634;K22200;K03778;K22315;K19029;K08296;K01103;K19028;K15637;K00900;K15206;K19030;K18993	NA	TIGR01258	pgm_1: phosphoglycerate mutase 1 family	N	---	---	---	Citrobacter_3404	---	---	---	---	Enterobacter_2007	---	---	Escherichia_707	---	---	Escherichia_707;Escherichia_18728	Klebsiella_1687	---	---	---	---	Serratia_692	---	---	---	---	---	---	---	---	0	KPN_00768
centroid_0594	galM	galM	galactose-1-epimerase	b0756	Y	Y	N	N	0	0	0	K01785	aldose 1-epimerase [EC:5.1.3.3]	K01785;K01155;K06076;K11103	Other	TIGR02636	galM_Leloir: galactose mutarotase	N	---	---	---	Citrobacter_3403	---	---	---	---	Enterobacter_2008	---	---	Escherichia_708	---	---	Escherichia_708;Escherichia_18727	Klebsiella_1688	---	---	---	---	Serratia_694	---	---	---	---	---	---	---	---	0	KPN_00770
centroid_0595	galK	galK	Galactokinase	b0757	Y	Y	N	N	0	0	0	K00849	galactokinase [EC:2.7.1.6]	K00849;K18674;K18677;K12446;K00869;K00965;K07031;K00872;K06984;K01597	Other	TIGR00131	gal_kin: galactokinase	N	---	---	---	Citrobacter_3402	---	---	---	---	Enterobacter_2009	---	---	Escherichia_709	---	---	Escherichia_709;Escherichia_18726	Klebsiella_1689	---	---	---	---	Serratia_695	---	---	---	---	---	---	---	---	0	KPN_00771
centroid_0596	galT	galT	galactose-1-phosphate uridylyltransferase	b0758	Y	Y	N	N	0	0	0	K00965	UDPglucose--hexose-1-phosphate uridylyltransferase [EC:2.7.7.12]	K00965;K19710;K01522;K02503	Energy Metabolism	TIGR00209	galT_1: galactose-1-phosphate uridylyltransferase	N	---	---	---	Citrobacter_3401	---	---	---	---	Enterobacter_2010	---	---	Escherichia_710	---	---	Escherichia_710;Escherichia_18725	Klebsiella_1690	---	---	---	---	Serratia_696	---	---	---	---	---	---	---	---	0	KPN_00772
centroid_0597	galE	galE	UDP-glucose 4-epimerase GalE	b0759	Y	Y	Y	N	1	0	1	K01784	UDP-glucose 4-epimerase [EC:5.1.3.2]	K01784;K12448;K08679;K15856;K02473;K12454;K01710;K19997;K01709;K08678;K12450;K03274;K21332;K22252;K21211;K21214;K17947;K07748;K12453;K22320;K10046;K22925;K00067;K18981;K02377;K00091;K19243;K24311;K12408;K15891;K00070;K13306;K13313;K22025;K15894;K15789;K01711;K06118;K16045;K24312;K12455;K07071;K23557;K24310;K19652;K19421;K00059;K19068;K19859;K24300;K07118;K17741;K09753;K07535;K13082;K18335;K15912;…	Other	TIGR01179	galE: UDP-glucose 4-epimerase GalE	N	---	---	---	Citrobacter_3400	---	---	---	---	Enterobacter_2011	---	---	Escherichia_711	---	---	Escherichia_711;Escherichia_18724	Klebsiella_1691	---	---	---	---	Serratia_1014	BVG96_04610	BVG96_RS04620	---	---	---	---	---	---	0	KPN_00773
centroid_0598	modF	modF	putative ABC transporter ATP-binding protein YlmA	b0760	Y	Y	N	N	0	0	0	K05776	molybdate transport system ATP-binding protein	K05776;K01552;K02032;K10820;K06158;K11607;K02074;K10562;K16014;K02013;K09817;K13926;K09820;K02031;K11706;K10558;K10111;K13896;K01990;K17215;K23537;K19973;K11710;K11072;K05643;K10199;K00400;K25028;K10539;K05816;K23547;K09695;K06857;K10548;K02068;K16786;K11076;K24040;K02041;K06148;K19340;K17210;K02049;K17204;K05665;K17324;K02193;K10830;K16784;K11603;K17207;K15578;K06147;K02017;K19079;K15497;K16012;…	Transport & binding proteins	---	NA	N	---	---	---	Citrobacter_3399	---	---	---	---	Enterobacter_2012	---	---	Escherichia_712	---	---	Escherichia_712;Escherichia_18723	Klebsiella_1692	---	---	---	---	Serratia_699	---	---	---	---	---	---	---	---	0	---
centroid_0599	modE	modE	Transcriptional regulator ModE	b0761	Y	Y	N	N	0	0	0	K02019	molybdate transport system regulatory protein	K02019;K02018;K02017;K16516;K14057;K15497	Regulatory functions	TIGR00637	ModE_repress: ModE molybdate transport repressor domain	N	---	---	---	Citrobacter_3398	---	---	---	---	Enterobacter_2013	---	---	Escherichia_713	---	---	Escherichia_713;Escherichia_18722	Klebsiella_1693	---	---	---	---	Serratia_700	---	---	---	---	---	---	---	---	0	KPN_00775
centroid_0600	acrZ	ybhT	putative membrane protein YbhT	b0762	Y	Y	N	N	0	0	0	K03073	preprotein translocase subunit SecE	K03073	Other	---	NA	N	---	---	---	Citrobacter_3397	---	---	---	---	Enterobacter_2014	---	---	Escherichia_714	---	---	Escherichia_714;Escherichia_18721	Klebsiella_1694	---	---	---	---	Serratia_706	---	---	---	---	---	---	---	---	0	KPN_00776
centroid_0601	modA	modA	molybdate ABC transporter substrate-binding protein	b0763	Y	Y	N	N	0	0	0	K02020	molybdate transport system substrate-binding protein	K02020;K15495;K10938;K02012;K22003;K23163;K02055;K15770;K17241;K25086;K10200;K02048;K02040	NA	TIGR01256	modA: molybdate ABC transporter, periplasmic molybdate-binding protein	N	---	---	---	Citrobacter_3396	---	---	---	---	Enterobacter_2015	---	---	Escherichia_715	---	---	Escherichia_715;Escherichia_18720	Klebsiella_1695	---	---	---	---	Serratia_707	---	---	---	---	ECK120029602	modABC	3	modA,modB,modC	0	KPN_00777
centroid_0602	modB	modB	Molybdenum transport system permease protein ModB	b0764	Y	Y	N	N	0	0	0	K02018	molybdate transport system permease protein	K02018;K02046;K15496;K02011;K02063;K02047;K02053;K11070;K02054;K05773;K11078;K02025;K11074;K11082;K11071;K02038;K02026;K10118;K02037;K10238;K11083;K11079;K10237;K10119;K17242;K11075;K17319;K17312;K15771;K10202;K17313;K17331;K17246;K25069;K05814;K15772;K17245;K17235;K17322;K25087;K17317;K10228;K10193;K10201;K17330;K10241;K10110;K10189;K17239;K17316;K17327;K25068;K10194;K17320;K05778;K02050;K17236;…	Other	TIGR02141	modB_ABC: molybdate ABC transporter, permease protein	N	---	---	---	Citrobacter_3395	---	---	---	---	Enterobacter_2016	---	---	Escherichia_716	---	---	Escherichia_716;Escherichia_18719	Klebsiella_1696	---	---	---	---	Serratia_708	---	---	---	---	---	---	---	---	0	KPN_00778
centroid_0603	modC	modC	Sulfate/thiosulfate import ATP-binding protein CysA	b0765	Y	Y	N	N	0	0	0	K02017	molybdate transport system ATP-binding protein [EC:7.3.2.5]	K02017;K15497;K02062;K02010;K02052;K11072;K10112;K01990;K10111;K02049;K02045;K02071;K05816;K15555;K06857;K11084;K17240;K05847;K02068;K02003;K01552;K16786;K02013;K02065;K02032;K16787;K06147;K10191;K01996;K25028;K02028;K01995;K06148;K09810;K02074;K02006;K09817;K02000;K09814;K11076;K10199;K02041;K11080;K17324;K05779;K24040;K10038;K17325;K10831;K16012;K02031;K10824;K02056;K11050;K11963;K10441;K19340;…	Transport & binding proteins	TIGR02142	modC_ABC: molybdate ABC transporter, ATP-binding protein	N	---	---	---	Citrobacter_3394	---	---	---	---	Enterobacter_2017	---	---	Escherichia_717	---	---	Escherichia_717;Escherichia_18718	Klebsiella_1697	---	---	---	---	Serratia_709	---	---	---	---	ECK120029602	modABC	3	modA,modB,modC	0	KPN_00779
centroid_0604	ybhA	ybhA	Pyridoxal phosphate phosphatase YbhA	b0766	Y	Y	N	N	0	0	0	K21064	5-amino-6-(5-phospho-D-ribitylamino)uracil phosphatase [EC:3.1.3.104]	K21064;K11938;K22223;K20861;K07757;K07026;K01079;K03270;K07024;K02203;K13086;K18654;K01534;K03273;K12952;K01536;K07015;K01533;K18697;K12950;K05967;K17686;K21055;K01091;K01539;K21887;K12953;K01087;K12956;K01535;K01542;K05853;K01531;K01547;K01537;K01101;K05850;K01544;K06117;K01838;K22292;K06019	NA	TIGR00099	Cof-subfamily: Cof-like hydrolase	N	---	---	---	Citrobacter_3393	---	---	---	---	Enterobacter_2018	---	---	Escherichia_718	---	---	Escherichia_718;Escherichia_18717	Klebsiella_1698	---	---	---	---	Serratia_710	---	---	---	---	---	---	---	---	0	KPN_00780
centroid_0605	pgl	ybhE	6-phosphogluconolactonase	b0767	Y	Y	N	N	0	0	0	K07404	6-phosphogluconolactonase [EC:3.1.1.31]	K07404;K14334;K18235;K23314;K20932;K12035;K14829;K14274;K01045;K10263;K13874;K08676;K01053;K17285;K00376;K02352;K24736;K22868;K10599;K23325;K19345;K01083;K18200;K15443;K14558;K14793;K14555;K14003;K20476;K24759;K14556;K14320	Other	---	NA	N	---	---	---	Citrobacter_3392	---	---	---	---	Enterobacter_2019	---	---	Escherichia_719	---	---	Escherichia_719;Escherichia_18716	Klebsiella_1699	---	---	---	---	Serratia_711	---	---	---	---	ECK120015351	pgl	1	pgl	0	KPN_00781
centroid_0606	ybhD	---	LysR family transcriptional regulator	b0768	N	N	N	N	0	0	0	K17737	LysR family transcriptional regulator, carnitine catabolism transcriptional activator	K17737;K09681;K21900;K11921;K21703;K21757;K04761;K14057;K21960;K21755;K19338;K05817;K21711;K21959;K13634;K19242;K03576;K16516;K21645;K02623;K02521;K07592;K13635;K21699;K03566;K21698;K10918;K13794;K13636;K17850;K18900;K23773;K10972;K21756;K16135;K24082;K18927;K05798;K21742;K18297;K13928;K22879;K03717;K05596;K14657;K22711;K19618;K19735;K19555;K21454;K02019;K23775;K06075;K11924;K22489;K18909;K22302;…	Regulatory functions	---	NA	N	---	---	---	---	---	---	---	---	---	---	---	Escherichia_720	---	---	Escherichia_720;Escherichia_18715	---	---	---	---	---	---	---	---	---	---	---	---	---	---	0	---
centroid_0607	ybhH	---	4-oxalomesaconate tautomerase	b0769	N	N	N	N	0	0	0	K16514	4-oxalomesaconate tautomerase [EC:5.3.2.8]	K16514;K20451;K09788;K22002;K01777;K01778	NA	---	NA	N	---	---	---	---	---	---	---	---	---	---	---	Escherichia_721	---	---	Escherichia_721;Escherichia_18714	---	---	---	---	---	---	---	---	---	---	---	---	---	---	0	---
centroid_0608	ybhI	---	anion permease	b0770	N	N	N	N	0	0	0	K03319	divalent anion:Na+ symporter, DASS family	K03319;K11106;K09477;K14445;K07706;K14430	Other	TIGR00785	dass: transporter, divalent anion:Na+ symporter (DASS) family	N	---	---	---	---	---	---	---	---	---	---	---	Escherichia_722	---	---	Escherichia_722;Escherichia_18713	---	---	---	---	---	---	---	---	---	---	---	---	---	---	0	---
centroid_0609	ybhJ	---	hydratase	b0771	N	N	N	N	0	0	0	K01681	aconitate hydratase [EC:4.2.1.3]	K01681;K01703;K16792;K17450;K20452;K01705;K17749;K20455;K01702;K20930;K01682;K22416;K16793;K01704	NA	---	NA	N	---	---	---	---	---	---	---	---	---	---	---	Escherichia_723	---	---	Escherichia_723;Escherichia_18712	---	---	---	---	---	---	---	---	---	---	ECK120029307	ybhJ	1	ybhJ	0	---
centroid_0610	ybhC	ybhC	acyl-CoA thioesterase	b0772	Y	N	N	N	0	0	0	K01051	pectinesterase [EC:3.1.1.11]	K01051	Other	---	NA	N	---	---	---	Citrobacter_3390	---	---	---	---	Enterobacter_2020	---	---	Escherichia_724	---	---	Escherichia_724;Escherichia_18711	Klebsiella_1714	---	---	---	---	---	---	---	---	---	---	---	---	---	0	KPN_00791
centroid_0611	ybhB	ybhB	putative kinase inhibitor protein	b0773	Y	Y	N	N	0	0	0	K06910	phosphatidylethanolamine-binding protein	K06910	NA	TIGR00481	TIGR00481: Raf kinase inhibitor-like protein, YbhB/YbcL family	N	---	---	---	Citrobacter_3384	---	---	---	---	Enterobacter_2026	---	---	Escherichia_725	---	---	Escherichia_725;Escherichia_18710	Klebsiella_1721	---	---	---	---	Serratia_712	---	---	---	---	ECK120026752	ybhB	1	ybhB	0	KPN_00798
centroid_0612	bioA	bioA	adenosylmethionine--8-amino-7-oxononanoate transaminase	b0774	Y	Y	N	N	0	0	0	K00833	adenosylmethionine---8-amino-7-oxononanoate aminotransferase [EC:2.6.1.62]	K00833;K19563;K12256;K00823;K07250;K09251;K00821;K00822;K21188;K00819;K16871;K05830;K15372;K03851;K00818;K19562;K01845;K00836;K21778;K00596;K15785;K20428;K00840;K14268;K00827;K20435;K14286;K03918;K20708;K24276;K10590;K18202;K13524;K15681;K21585;K23397;K20568;K03738;K15661;K16129;K20567;K20597;K13553;K00652;K00639	Other	TIGR00508	bioA: adenosylmethionine-8-amino-7-oxononanoate transaminase	N	---	---	---	Citrobacter_3383	---	---	---	---	Enterobacter_2027	---	---	Escherichia_726	---	---	Escherichia_726;Escherichia_18709	Klebsiella_1722	---	---	---	---	Serratia_714	---	---	---	---	ECK120009206	bioA	1	bioA	0	KPN_00799
centroid_0613	bioB	bioB	biotin synthase BioB	b0775	Y	Y	N	N	0	0	0	K01012	biotin synthase [EC:2.8.1.6]	K01012;K16180;K03150;K24689;K11779;K09711;K03644;K18285;K03639;K06139;K07129;K22226;K11780;K04069;K04034;K22227;K11781;K11784;K07139	Other	TIGR00433	bioB: biotin synthase	N	---	---	---	Citrobacter_3382	---	---	---	---	Enterobacter_2028	---	---	Escherichia_727	---	---	Escherichia_727;Escherichia_18708	Klebsiella_1723	---	---	---	---	Serratia_715	---	---	---	---	---	---	---	---	0	KPN_00800
centroid_0614	bioF	bioF	8-amino-7-oxononanoate synthase	b0776	Y	Y	N	N	0	0	0	K00652	8-amino-7-oxononanoate synthase [EC:2.3.1.47]	K00652;K00639;K21784;K00643;K00654;K10915;K21792;K00821;K01620;K01739;K01761;K11325;K01760;K01582;K13010;K04127;K01585;K10764;K02225;K01740;K18933;K13745;K04487;K17217;K07806;K00596;K06868;K11717;K13017;K00600;K15895;K01758;K01766;K05830;K20247;K12452;K07402;K18913;K01584	Energy Metabolism	TIGR00858	bioF: 8-amino-7-oxononanoate synthase	N	---	---	---	Citrobacter_3381	---	---	---	---	Enterobacter_2029	---	---	Escherichia_728	---	---	Escherichia_728;Escherichia_18707	Klebsiella_1724	---	---	---	---	Serratia_716	---	---	---	---	ECK120009309	bioBFCD	4	bioB,bioF,bioC,bioD	0	KPN_00801
centroid_0615	bioC	bioC	malonyl-[acyl-carrier protein] O-methyltransferase BioC	b0777	Y	Y	N	N	0	0	0	K02169	malonyl-CoA O-methyltransferase [EC:2.1.1.197]	K02169;K00598;K03183;K18897;K07755;K18534;K18162;K00568;K06219;K10718;K22438;K23095;K15256;K05928;K16868;K15444;K00559;K00570;K18896;K00563;K20331;K20081;K05929;K17462;K19306;K21172;K24071;K24419;K19889;K15942;K03428;K13623;K15257;K00591;K13010;K15467;K00574;K22857;K16414;K13042;K16217;K14374;K02493;K00552;K13326;K03182;K17803;K13311;K12502;K21282;K20082;K08242;K22545;K10770;K16403;K03215;K06127;…	Other	TIGR02072	BioC: malonyl-acyl carrier protein O-methyltransferase BioC	N	---	---	---	Citrobacter_3380	---	---	---	---	Enterobacter_2030	---	---	Escherichia_729	---	---	Escherichia_729;Escherichia_18706	Klebsiella_1725	---	---	---	---	Serratia_717	---	---	---	---	ECK120009309	bioBFCD	4	bioB,bioF,bioC,bioD	0	KPN_00802
centroid_0616	bioD	bioD	ATP-dependent dethiobiotin synthetase BioD	b0778	Y	Y	N	N	0	0	0	K01935	dethiobiotin synthetase [EC:6.3.3.3]	K01935;K19562;K06873;K13788;K16554;K02232;K02224	NA	TIGR00347	bioD: dethiobiotin synthase	N	---	---	---	Citrobacter_3379	---	---	---	---	Enterobacter_2031	---	---	Escherichia_730	---	---	Escherichia_730;Escherichia_18705	Klebsiella_1726	---	---	---	---	Serratia_718	---	---	---	---	ECK120009309	bioBFCD	4	bioB,bioF,bioC,bioD	0	KPN_00803
centroid_0617	uvrB	uvrB	excinuclease ABC subunit B	b0779	Y	Y	N	N	0	0	0	K03702	excinuclease ABC subunit B	K03702;K03723;K17677;K19789;K02240;K18959;K11927;K04066;K12835;K01156;K03655;K12823;K05592;K11594;K18655;K19466;K05590;K14779;K16911;K03732;K14811;K14778;K13025;K18692;K14777;K13116;K13183;K13982;K03654;K03257;K12614;K18656;K21869;K14807;K05591;K03703;K12858;K13178;K14808;K03724;K01153;K12811;K20096;K17043;K10843;K13181;K11592;K06877;K07012;K13131;K06915;K14635;K19411;K07537;K10896;K03722;K17642;…	Other	TIGR00631	uvrb: excinuclease ABC subunit B	N	---	---	---	Citrobacter_3377	---	---	---	---	Enterobacter_2033	---	---	Escherichia_731	---	---	Escherichia_731;Escherichia_18704	Klebsiella_1729	---	---	---	---	Serratia_721	---	---	---	---	---	---	---	---	0	KPN_00804
centroid_0618	ybhK	ybhK	hypothetical protein	b0780	Y	Y	N	N	0	0	0	K11212	LPPG:FO 2-phospho-L-lactate transferase [EC:2.7.8.28]	K11212;K08165	Other	TIGR01826	CofD_related: conserved hypothetical protein	N	---	---	---	Citrobacter_3376	---	---	---	---	Enterobacter_2034	---	---	Escherichia_732	---	---	---	Klebsiella_1733	---	---	---	---	Serratia_723	---	---	---	---	ECK120009120	ybhK	1	ybhK	0	KPN_00809
centroid_0619	moaA	moaA	GTP 3',8-cyclase MoaA	b0781	Y	Y	N	N	0	0	0	K03639	GTP 3',8-cyclase [EC:4.1.99.22]	K03639;K20967;K22226;K22227;K06937;K24696;K06139;K06871;K06935;K04069;K24868;K15045;K10026;K01012;K03150;K02585;K16180;K24689;K07129;K22704;K20037;K18285;K22705;K11779;K11780;K04034;K20588;K02495;K04068	Biosynthesis of cofactors, prosthetic groups, & carriers	TIGR02666	moaA: molybdenum cofactor biosynthesis protein A	N	---	---	---	Citrobacter_3375	---	---	---	---	Enterobacter_2035	---	---	Escherichia_733	---	---	Escherichia_733;Escherichia_18703	Klebsiella_1734	---	---	---	---	Serratia_725	---	---	---	---	---	---	---	---	0	KPN_00810
centroid_0620	moaB	moaB	molybdenum cofactor biosynthesis protein B	b0782	Y	Y	N	N	0	0	0	K03638	molybdopterin adenylyltransferase [EC:2.7.7.75]	K03638;K03831;K15376;K06999;K03750;K03742;K07219;K21505	NA	TIGR02667	moaB_proteo: molybdenum cofactor biosynthesis protein B	N	---	---	---	Citrobacter_3374	---	---	---	---	Enterobacter_2036	---	---	Escherichia_734	---	---	Escherichia_734;Escherichia_18702	Klebsiella_1735	---	---	---	---	Serratia_726	---	---	---	---	---	---	---	---	0	KPN_00811
centroid_0621	moaC	moaC	Molybdenum cofactor biosynthesis protein C	b0783	Y	Y	N	N	0	0	0	K03637	cyclic pyranopterin monophosphate synthase [EC:4.6.1.17]	K03637;K20967;K03639;K24655	Biosynthesis of cofactors, prosthetic groups, & carriers	TIGR00581	moaC: molybdenum cofactor biosynthesis protein C	N	---	---	---	Citrobacter_3373	---	---	---	---	Enterobacter_2037	---	---	Escherichia_735	---	---	Escherichia_735;Escherichia_18701	Klebsiella_1736	---	---	---	---	Serratia_727	---	---	---	---	---	---	---	---	0	KPN_00812
centroid_0622	moaD	moaD	molybdopterin synthase sulfur carrier subunit	b0784	Y	Y	N	N	0	0	0	K03636	sulfur-carrier protein	K03636;K21142;K21232;K03154	NA	TIGR01682	moaD: molybdopterin converting factor, subunit 1	N	---	---	---	Citrobacter_3372	---	---	---	---	Enterobacter_2038	---	---	Escherichia_736	---	---	Escherichia_736;Escherichia_18700	Klebsiella_1737	---	---	---	---	Serratia_728	---	---	---	---	---	---	---	---	0	KPN_00813
centroid_0623	moaE	moaE	Molybdopterin synthase catalytic subunit	b0785	Y	Y	Y	N	1	0	1	K03635	molybdopterin synthase catalytic subunit [EC:2.8.1.12]	K03635;K21142	Biosynthesis of cofactors, prosthetic groups, & carriers	---	NA	N	---	---	---	Citrobacter_3371	---	---	---	---	Enterobacter_2039	---	---	Escherichia_737	C_RS04100	---	Escherichia_737;Escherichia_18699	Klebsiella_1738	---	---	---	---	Serratia_729	---	---	---	---	---	---	---	---	0	KPN_00814
centroid_0624	ybhL	ybhL	Inner membrane protein YbhL	b0786	Y	Y	N	N	0	0	0	K06890	uncharacterized protein	K06890;K19416;K24205;K21889;K21890;K05678;K22452;K07778;K21306;K18967;K18814;K21022;K05802;K24570;K02478;K01992;K03820;K01002;K16919;K07037;K02004	NA	---	NA	N	---	---	---	Citrobacter_3370	---	---	---	---	Enterobacter_2040	---	---	Escherichia_738	---	---	Escherichia_738;Escherichia_18698	Klebsiella_1739	---	---	---	---	Serratia_730	---	---	---	---	---	---	---	---	0	KPN_00815
centroid_0625	ybhM	---	Bax inhibitor-1/YccA family protein	b0787	N	N	N	N	0	0	0	K06890	uncharacterized protein	K06890;K07037;K16648;K21019;K05802;K21306;K07778;K07052;K07240;K03453;K05288;K20972;K06296;K02478;K10716;K07697;K02359;K22452;K18303;K11623;K08049;K01992	NA	---	NA	N	---	---	---	---	---	---	---	---	---	---	---	Escherichia_739	---	---	Escherichia_739;Escherichia_18697	---	---	---	---	---	---	---	---	---	---	ECK120026754	ybhM	1	ybhM	0	---
centroid_0626	ybhN	ybhN	UPF0104 family protein	b0788	Y	N	N	N	0	0	0	K14205	phosphatidylglycerol lysyltransferase [EC:2.3.2.3]	K14205;K07027;K20468;K23683;K00340;K05089;K13348;K05285;K01992;K03292	NA	---	NA	N	---	---	---	Citrobacter_3369	---	---	---	---	Enterobacter_2041	---	---	Escherichia_740	---	---	Escherichia_740;Escherichia_18696	Klebsiella_1740	---	---	---	---	---	---	---	---	---	---	---	---	---	0	KPN_00816
centroid_0627	clsB	ybhO	cardiolipin synthase ClsB	b0789	Y	N	N	N	0	0	0	K06131	cardiolipin synthase A/B [EC:2.7.8.-]	K06131;K06132;K00998;K17717;K01115;K23356;K16862;K16860	Other	---	NA	N	---	---	---	Citrobacter_3368	---	---	---	---	Enterobacter_2042	---	---	Escherichia_741	---	---	Escherichia_741;Escherichia_18695	Klebsiella_1741	---	---	---	---	---	---	---	---	---	---	---	---	---	0	KPN_00817
centroid_0628	ybhP	ybhP	endonuclease/exonuclease/phosphatase family protein	b0790	Y	N	N	N	0	0	0	K18353	vancomycin resistance protein VanJ	K18353;K06896;K19619;K01142;K12351;K18764;K10772;K07004;K01117;K18729;K00700;K19612;K12603	NA	---	NA	N	---	---	---	Citrobacter_3367	---	---	---	---	Enterobacter_2043	---	---	Escherichia_742	---	---	Escherichia_742;Escherichia_18694	Klebsiella_1742	---	---	---	---	---	---	---	---	---	---	---	---	---	0	KPN_00818
centroid_0629	ybhQ	ybhQ	Inner membrane protein YbhQ	b0791	Y	N	N	N	0	0	0	K03980	putative peptidoglycan lipid II flippase	K03980;K18889;K17787;K23292;K24708;K00981;K03606;K14340;K14102;K07778;K08082;K03588;K07027	NA	---	NA	N	---	---	---	Citrobacter_3366	---	---	---	---	Enterobacter_2044	---	---	Escherichia_743	---	---	Escherichia_743;Escherichia_18693	Klebsiella_1743	---	---	---	---	---	---	---	---	---	---	---	---	---	0	KPN_00819
centroid_0630	ybhR	ybhR	ABC transporter permease	b0792	Y	Y	N	N	0	0	0	K13926	ribosome-dependent ATPase	K13926;K09696;K09694;K18233;K19341;K16906;K21397;K20460;K09688;K19310;K01992;K11051;K05681;K20461;K02194;K21396;K09690;K05679;K01421;K08711;K08712;K05680;K05643;K20492;K16905;K07087;K05648;K05683;K05651;K03201;K05684;K07778;K08975;K05649;K05650;K21848	Other	---	NA	N	---	---	---	Citrobacter_3365	---	---	---	---	Enterobacter_2045	---	---	Escherichia_744	---	---	Escherichia_744;Escherichia_18692	Klebsiella_1744	---	---	---	---	Serratia_731	---	---	---	---	---	---	---	---	0	KPN_00820
centroid_0631	ybhS	ybhS	Inner membrane transport permease YbhS	b0793	Y	Y	N	N	0	0	0	K13926	ribosome-dependent ATPase	K13926;K09696;K19341;K09694;K19310;K01992;K18233;K16906;K20460;K20461;K09688;K21397;K02194;K05681;K16919;K20492;K01421;K21396;K08712;K05679;K05643;K07778;K05680;K05683;K05648;K05973;K09692;K21022;K05684;K07680;K07052;K08975;K08711;K05294;K09690	Other	---	NA	N	---	---	---	Citrobacter_3364	---	---	---	---	Enterobacter_2046	---	---	Escherichia_745	---	---	Escherichia_745;Escherichia_18691	Klebsiella_1745	---	---	---	---	Serratia_732	---	---	---	---	---	---	---	---	0	KPN_00821
centroid_0632	ybhF	ybhF	ABC transporter ATP-binding protein	b0794	Y	Y	N	N	0	0	0	K13926	ribosome-dependent ATPase	K13926;K05643;K05648;K05641;K01990;K05642;K05647;K05651;K05645;K11072;K23537;K01552;K11076;K11080;K05646;K09695;K10562;K10820;K09697;K19340;K00400;K05816;K10111;K16014;K17215;K18232;K17204;K15578;K10558;K11050;K20459;K19309;K24040;K20490;K16907;K11607;K02032;K01995;K02065;K02031;K10539;K23547;K17324;K06861;K10199;K17314;K10551;K09693;K17210;K06857;K15497;K17325;K17207;K10548;K02049;K06158;K02052;…	Transport & binding proteins	TIGR01188	drrA: daunorubicin resistance ABC transporter, ATP-binding protein	N	---	---	---	Citrobacter_3363	---	---	---	---	Enterobacter_2047	---	---	Escherichia_746	---	---	Escherichia_746;Escherichia_18690	Klebsiella_1746	---	---	---	---	Serratia_733	---	---	---	---	---	---	---	---	0	KPN_00822
centroid_0633	ybhG	ybhG	Macrolide-specific efflux protein MacA precursor	b0795	Y	Y	N	N	0	0	0	K01993	HlyD family secretion protein	K01993;K03543;K02005;K15549;K21137;K21136;K18901;K18306;K13888;K18990;K15727;K19586;K07799;K19595;K18898;K21135;K03585;K18298;K18302;K11003;K18295;K02022;K18141;K15548;K07797;K07798;K24950;K20345;K18145;K18321;K13408;K18094;K12537;K12542;K19291;K11263;K07787;K14062;K02496;K06336;K00658;K03529;K23351;K16584;K13285;K16554;K00627;K09179;K12532;K10060;K02664;K03546;K02757;K05802;K00882;K09699;K06240;…	Other	TIGR01730	RND_mfp: efflux transporter, RND family, MFP subunit	N	---	---	---	Citrobacter_3362	---	---	---	---	Enterobacter_2048	---	---	Escherichia_747	---	---	Escherichia_747;Escherichia_18689	Klebsiella_1747	---	---	---	---	Serratia_734	---	---	---	---	ECK120026756	cecR-ybhGFSR	5	cecR,ybhG,ybhF,ybhS,ybhR	0	KPN_00823
centroid_0634	ybiH	ybiH	putative DNA-binding transcriptional regulator	b0796	Y	Y	N	N	0	0	0	K23777	TetR/AcrR family transcriptional regulator, regulator of cefoperazone and chloramphenicol sensitivity	K23777;K09017;K19736;K23778;K22108;K21962;K02167;K16137;K21453;K18301;K22294;K13770;K18140;K22295;K22106;K03577;K22105;K16138;K18905;K10913;K18939;K18992;K18476;K22107;K18130;K18136;K18135;K18137;K21961;K19060;K05501;K22041;K24699;K00130;K19335	Other	---	NA	N	---	---	---	Citrobacter_3361	---	---	---	---	Enterobacter_2049	---	---	Escherichia_748	---	---	Escherichia_748;Escherichia_18688	Klebsiella_1748	---	---	---	---	Serratia_735	---	---	---	---	---	---	---	---	0	KPN_00824
centroid_0635	rhlE	rhlE	ATP-dependent RNA helicase RhlE	b0797	Y	Y	N	N	0	0	0	K11927	ATP-dependent RNA helicase RhlE [EC:3.6.4.13]	K11927;K05592;K03732;K12823;K11594;K05590;K12811;K13982;K12835;K05591;K13181;K12858;K14811;K13116;K14808;K17043;K14777;K14778;K14779;K16911;K19466;K13178;K17679;K18692;K12614;K14805;K18655;K21869;K14776;K13179;K13025;K14809;K14806;K20096;K13131;K03257;K14810;K14807;K13183;K17642;K12812;K13182;K18656;K17678;K18409;K13177;K03654;K03724;K06877;K03726;K10730;K17677;K07012;K12647;K03580;K18959;K03725;…	Other	---	NA	N	---	---	---	Citrobacter_3360	---	---	---	---	Enterobacter_2050	---	---	Escherichia_749	---	---	Escherichia_749;Escherichia_18687	Klebsiella_1755	---	---	---	---	Serratia_736	---	---	---	---	---	---	---	---	0	KPN_00830
centroid_0636	dinG	dinG	ATP-dependent DNA helicase DinG	b0799	Y	Y	N	N	0	0	0	K03722	ATP-dependent DNA helicase DinG [EC:3.6.4.12]	K03722;K10844;K11136;K15362;K11273;K06877;K18959;K14807;K19789;K03724;K07012;K14779;K03654;K13179;K14809;K14806;K17677;K18692;K19466;K20096;K01156;K07220;K14810;K05590;K12823;K03170;K05592;K14805;K13178;K17678;K03726;K13116;K14776;K10901;K16911	Other	---	NA	N	---	---	---	Citrobacter_3356	---	---	---	---	Enterobacter_2051	---	---	Escherichia_751	---	---	Escherichia_751;Escherichia_18685	Klebsiella_1756	---	---	---	---	Serratia_875	---	---	---	---	---	---	---	---	0	KPN_00831
centroid_0637	ybiB	ybiB	glycosyl transferase family protein	b0800	Y	Y	N	N	0	0	0	K00766	anthranilate phosphoribosyltransferase [EC:2.4.2.18]	K00766;K13497	Other	---	NA	N	---	---	---	Citrobacter_3355	---	---	---	---	Enterobacter_2057	---	---	Escherichia_752	---	---	Escherichia_752;Escherichia_18684	Klebsiella_1757	---	---	---	---	Serratia_886	---	---	---	---	ECK120010981	dinG-ybiB	2	dinG,ybiB	0	KPN_00832
centroid_0638	hcxB	---	malate/lactate/ureidoglycolate dehydrogenase	b0801	Y	N	N	N	0	0	0	K13574	hydroxycarboxylate dehydrogenase B [EC:1.1.1.237 1.1.1.-]	K13574;K05884;K00073;K13609;K16844;K08092	Other	---	NA	N	---	---	---	Citrobacter_3354	---	---	---	---	---	---	---	Escherichia_753	---	---	Escherichia_753;Escherichia_18683	Klebsiella_2995	---	---	---	---	Serratia_1460	---	---	---	---	---	---	---	---	0	KPN_02089
centroid_0639	ybiJ	ybiJ	Copper-induced outer membrane component	b0802	Y	Y	N	N	0	0	0	K12151	multiple stress resistance protein BhsA	K12151;K13650;K21740	NA	---	NA	N	---	---	---	Citrobacter_3353	---	---	---	---	Enterobacter_2058	---	---	Escherichia_754	---	---	Escherichia_754;Escherichia_18682	Klebsiella_1758	---	---	---	---	Serratia_2036	---	---	---	---	---	---	---	---	0	KPN_00833
centroid_0640	ybiI	---	DksA/TraR family C4-type zinc finger protein	b0803	Y	Y	N	N	0	0	0	K06204	DnaK suppressor protein	K06204;K11261;K23300	Other	TIGR02419	C4_traR_proteo: phage/conjugal plasmid C-4 type zinc finger protein, TraR family	N	---	---	---	Citrobacter_3352	---	---	---	---	Enterobacter_2059	---	---	Escherichia_755	---	---	Escherichia_755;Escherichia_18681	Klebsiella_1759	---	---	---	---	Serratia_898	---	---	---	---	---	---	---	---	0	---
centroid_0641	ybiX	ybiX	PKHD-type hydroxylase YbiX	b0804	N	N	N	N	0	0	0	K07336	PKHD-type hydroxylase [EC:1.14.11.-]	K07336;K07394;K08134;K00472;K10674;K22460;K00477;K22459	Other	---	NA	N	---	---	---	Citrobacter_3351	---	---	---	---	---	---	---	Escherichia_756	---	---	Escherichia_756;Escherichia_18680	Klebsiella_2196	---	---	---	---	---	---	---	---	---	ECK120026760	ybiX	1	ybiX	0	KPN_01249
centroid_0642	fiu	ybiL	TonB-dependent siderophore receptor	b0805	N	N	N	N	0	0	0	K16090	catecholate siderophore receptor	K16090;K02014;K16088;K16089;K16087;K16092;K16091;K15721;K19611	NA	TIGR01783	TonB-siderophor: TonB-dependent siderophore receptor	N	---	---	---	Citrobacter_3350	---	---	---	---	---	---	---	Escherichia_757	---	---	Escherichia_757;Escherichia_18679	Klebsiella_2197	---	---	---	---	---	---	---	---	---	ECK120010909	fiu	1	fiu	0	KPN_01250
centroid_0643	mcbA	ybiM	DUF1471 domain-containing protein	b0806	Y	N	N	N	0	0	0	K13650	MqsR-controlled colanic acid and biofilm protein A	K13650;K12151;K21740	NA	---	NA	N	---	---	---	Citrobacter_3349	---	---	---	---	Enterobacter_2060	---	---	Escherichia_758	---	---	Escherichia_758;Escherichia_18678	Klebsiella_1760	---	---	---	---	---	---	---	---	---	---	---	---	---	0	KPN_00834
centroid_0644	rlmF	ybiN	23S rRNA (adenine(1618)-N(6))-methyltransferase RlmF	b0807	Y	Y	N	N	0	0	0	K06970	23S rRNA (adenine1618-N6)-methyltransferase [EC:2.1.1.181]	K06970;K11393;K22436;K02493;K11391;K00564;K15256;K15460;K07320;K16414;K20440;K03427	Other	---	NA	N	---	---	---	Citrobacter_3348	---	---	---	---	Enterobacter_2061	---	---	Escherichia_759	---	---	---	Klebsiella_5166	---	---	---	---	Serratia_892	---	---	---	---	---	---	---	---	0	KPN_00836
centroid_0645	ybiO	ybiO	mechanosensitive channel protein	b0808	Y	Y	N	N	0	0	0	K22044	moderate conductance mechanosensitive channel	K22044;K05802;K03442;K16052;K22051;K22047;K11892;K12975;K04911;K12262;K12510	Other	---	NA	N	---	---	---	Citrobacter_3347	---	---	---	---	Enterobacter_2062	---	---	Escherichia_760	---	---	Escherichia_760;Escherichia_18676	Klebsiella_1762	---	---	---	---	Serratia_894	---	---	---	---	---	---	---	---	0	KPN_00837
centroid_0646	glnQ	glnQ	Glutamine transport ATP-binding protein GlnQ	b0809	Y	Y	N	N	0	0	0	K02028	polar amino acid transport system ATP-binding protein [EC:7.4.2.1]	K02028;K10038;K09972;K10041;K23060;K10010;K10008;K10004;K17063;K16960;K23064;K16963;K10021;K10025;K17076;K23058;K10017;K02071;K02010;K02052;K02003;K10000;K02062;K05847;K02000;K09810;K09812;K02041;K02049;K02045;K02065;K06857;K11072;K02017;K05685;K10112;K15497;K10111;K01990;K16787;K16786;K02032;K05816;K11084;K02068;K15555;K02006;K17240;K02036;K24949;K11080;K01552;K10191;K25028;K02013;K02031;K24040;…	Transport & binding proteins	---	NA	N	---	---	---	Citrobacter_3346	---	---	---	---	Enterobacter_2063	---	---	Escherichia_761	---	---	Escherichia_761;Escherichia_18675	Klebsiella_1763	---	---	---	---	Serratia_895	---	---	---	---	---	---	---	---	0	KPN_00838
centroid_0647	glnP	glnP	glutamine ABC transporter permease GlnP	b0810	Y	Y	N	N	0	0	0	K10037	glutamine transport system permease protein	K10037;K02029;K17062;K17077;K17074;K10009;K23059;K10040;K17073;K16962;K16958;K10002;K16959;K10019;K09970;K23057;K10023;K10020;K10007;K23056;K10024;K09971;K23062;K10016;K10003;K09999;K23063;K10006;K09998;K10015;K10036;K10001;K02028;K02424;K02072;K02038;K02034;K02011;K15582;K16201;K15496;K15586;K02050;K15581;K02053;K02037;K02033;K02026;K05846;K17331;K13891;K15772;K13895;K02042;K09976;K12370;K02018;…	Other	TIGR01726	HEQRo_perm_3TM: amino ABC transporter, permease protein, 3-TM region, His/Glu/Gln/Arg/opine family	N	---	---	---	Citrobacter_3345	---	---	---	---	Enterobacter_2064	---	---	Escherichia_762	---	---	Escherichia_762;Escherichia_18674	Klebsiella_1764	---	---	---	---	Serratia_896	---	---	---	---	---	---	---	---	0	KPN_00839
centroid_0648	glnH	glnH	glutamine ABC transporter substrate-binding protein GlnH	b0811	Y	Y	N	N	0	0	0	K10036	glutamine transport system substrate-binding protein	K10036;K17062;K10037;K23059;K02424;K10022;K16961;K23055;K02030;K09997;K09996;K10014;K10013;K10039;K10005;K17077;K10001;K17073;K01713;K16957;K07679;K17074;K10018;K16956;K05313;K23061;K18691;K05198;K05206;K20957;K05213;K05387;K05210;K05199;K09969;K05203;K05205;K02051;K05202;K05204;K05200;K05207;K05197;K05208;K05209;K05201;K07080;K05212;K05211;K09972;K15553;K15551;K05214;K13040	NA	---	NA	N	---	---	---	Citrobacter_3344	---	---	---	---	Enterobacter_2065	---	---	Escherichia_763	---	---	Escherichia_763;Escherichia_18673	Klebsiella_1765	---	---	---	---	Serratia_897	---	---	---	---	ECK120009155	glnHPQ	3	glnH,glnP,glnQ	0	KPN_00840
centroid_0649	dps	dps	DNA starvation/stationary phase protection protein Dps	b0812	Y	Y	N	N	0	0	0	K04047	starvation-inducible DNA-binding protein	K04047;K03594	Other	---	NA	N	---	---	---	Citrobacter_3343	---	---	---	---	Enterobacter_2066	---	---	Escherichia_764	---	---	Escherichia_764;Escherichia_18672	Klebsiella_1766	---	---	---	---	Serratia_899	---	---	---	---	---	---	---	---	0	KPN_00841
centroid_0650	rhtA	ybiF	Inner membrane transporter RhtA	b0813	Y	Y	N	N	0	0	0	K11939	inner membrane transporter RhtA	K11939;K03298;K15270;K15269;K15268;K08978;K05786;K03297;K15283	Other	---	NA	N	---	---	---	Citrobacter_3341	---	---	---	---	Enterobacter_2067	---	---	Escherichia_765	---	---	Escherichia_765;Escherichia_18671	Klebsiella_1767	---	---	---	---	Serratia_902	---	---	---	---	ECK120026764	rhtA	1	rhtA	0	KPN_00842
centroid_0651	yliM	---	protein YliM	b4736	N	N	N	N	0	0	0	NA	NA	NA	NA	---	NA	N	---	---	---	---	---	---	---	---	---	---	---	Escherichia_766	---	---	Escherichia_766;Escherichia_18670	---	---	---	---	---	---	---	---	---	---	---	---	---	---	0	---
centroid_0652	ompX	ompX	Outer membrane protein X precursor	b0814	Y	Y	N	N	0	0	0	K11934	outer membrane protein X	K11934;K07804;K16078;K16079;K06076;K07275	Other	---	NA	N	---	---	---	Citrobacter_3340	---	---	---	---	Enterobacter_2068	---	---	Escherichia_767	---	---	Escherichia_767;Escherichia_18669	Klebsiella_1769	---	---	---	---	Serratia_903	---	---	---	---	---	---	---	---	0	KPN_00843
centroid_0653	opgE	ybiP	phosphoethanolamine transferase	b0815	Y	N	N	N	0	0	0	K19353	heptose-I-phosphate ethanolaminephosphotransferase [EC:2.7.8.-]	K19353;K03760;K12975;K19005;K01133;K00149;K07778;K07706	Other	---	NA	N	---	---	---	Citrobacter_3339	---	---	---	---	Enterobacter_2069	---	---	Escherichia_768	---	---	Escherichia_768;Escherichia_18668	Klebsiella_1770	---	---	---	---	---	---	---	---	---	---	opgE	1	opgE	0	KPN_00844
centroid_0654	mntS	---	manganase accumulation protein MntS	b4705	Y	N	N	N	0	0	0	NA	NA	NA	NA	---	NA	N	---	---	---	Citrobacter_3338	---	---	---	---	Enterobacter_2070	---	---	Escherichia_769	---	---	Escherichia_769;Escherichia_18667	Klebsiella_1771	---	---	---	---	---	---	---	---	---	---	---	---	---	0	---
centroid_0655	mntR	mntR	manganese-binding transcriptional regulator MntR	b0817	Y	N	N	N	0	0	0	K11924	DtxR family transcriptional regulator, manganese transport regulator	K11924;K03709;K06075;K05799;K22489;K23775;K07490;K03710;K22293;K21885;K02103;K07725;K22296;K10914;K07978;K03712;K07979;K03892;K18909;K02081;K18906;K03436;K14348;K02444;K21563;K15974;K19776;K07592;K02565;K21454;K03719;K21703;K16516;K07721;K19337;K01420;K24967;K13641;K21562;K05836;K22103;K09156;K22104;K00375;K03497;K23988;K05818;K07732;K11922;K13637;K14057;K21903;K05798;K23466;K22206;K21884;K10123;…	Regulatory functions	---	NA	N	---	---	---	Citrobacter_3337	---	---	---	---	Enterobacter_2071	---	---	Escherichia_770	---	---	Escherichia_770;Escherichia_18666	Klebsiella_1772	---	---	---	---	---	---	---	---	---	---	---	---	---	0	KPN_00845
centroid_0656	ybiR	ybiR	Inner membrane protein YbiR	b0818	Y	Y	N	N	0	0	0	K03893	arsenical pump membrane protein	K03893;K24200;K14430;K08975;K03314;K10133;K14445	Other	---	NA	N	---	---	---	Citrobacter_3336	---	---	---	---	Enterobacter_2072	---	---	Escherichia_771	---	---	Escherichia_771;Escherichia_18665	Klebsiella_1773	---	---	---	---	Serratia_2866	---	---	---	---	---	---	---	---	0	KPN_00846
centroid_0657	ldtB	ybiS	L,D-transpeptidase	b0819	Y	Y	N	N	0	0	0	K19235	L,D-transpeptidase YbiS	K19235;K19236;K16291;K19234;K21470	Other	---	NA	N	---	---	---	Citrobacter_3335	---	---	---	---	Enterobacter_2088	---	---	Escherichia_772	---	---	Escherichia_772;Escherichia_18664	Klebsiella_1776	---	---	---	Klebsiella_1776;Klebsiella_20799	Serratia_4747	---	---	---	---	---	---	---	---	0	KPN_00849
centroid_0658	ybiT	ybiT	ABC-F family ATPase	b0820	Y	Y	N	N	0	0	0	K06158	ATP-binding cassette, subfamily F, member 3	K06158;K15738;K06185;K06184;K06020;K19349;K18231;K18230;K00400;K02032;K23537;K10562;K02074;K16014;K10820;K09817;K11072;K10558;K10539;K13896;K17215;K01552;K09693;K19350;K02031;K02013;K06857;K10111;K01990;K15578;K25028;K05776;K05643;K17204;K03235;K10199;K19340;K02193;K11076;K24040;K17207;K23547;K11607;K17210;K10551;K02068;K10542;K16012;K17314;K05816;K16784;K06148;K05665;K11080;K06174;K09820;K20386;…	Transport & binding proteins	TIGR01189	ccmA: heme ABC exporter, ATP-binding protein CcmA	N	---	---	---	Citrobacter_3334	---	---	---	---	Enterobacter_2089	---	---	Escherichia_773	---	---	Escherichia_773;Escherichia_18663	Klebsiella_1778	---	---	---	---	Serratia_956	---	---	---	---	---	---	---	---	0	KPN_00851
centroid_0659	ybiU	ybiU	DUF1479 domain-containing protein	b0821	Y	N	N	N	0	0	0	K00477	phytanoyl-CoA hydroxylase [EC:1.14.11.18]	K00477;K10674	NA	---	NA	N	---	---	---	Citrobacter_3333	---	---	---	---	Enterobacter_2092	---	---	Escherichia_774	---	---	Escherichia_774;Escherichia_18662	Klebsiella_1782	---	---	---	---	---	---	---	---	---	---	---	---	---	0	KPN_00855
centroid_0660	ybiV	ybiV	sugar-phosphatase YbiV	b0822	Y	N	N	N	0	0	0	K07757	sugar-phosphatase [EC:3.1.3.23]	K07757;K20861;K21064;K22223;K11938;K07026;K07024;K18654;K03270;K13086;K01079;K07015;K21055;K01091;K02203;K18697;K14109;K21749;K12952;K05850;K08966;K12950;K01534;K24157;K21887;K01533;K01838;K22292;K06019	NA	TIGR00099	Cof-subfamily: Cof-like hydrolase	N	---	---	---	Citrobacter_3332	---	---	---	---	Enterobacter_2093	---	---	Escherichia_775	---	---	Escherichia_775;Escherichia_18661	Klebsiella_1783	---	---	---	---	---	---	---	---	---	ECK120026767	ybiV	1	ybiV	0	KPN_00856
centroid_0661	ybiW	---	glycyl radical protein	b0823	Y	Y	N	N	0	0	0	K20038	choline trimethylamine-lyase [EC:4.3.99.4]	K20038;K23121;K23384;K18427;K01670;K00656;K07540;K06866;K20851	Other	TIGR01774	PFL2-3: glycyl radical enzyme, PFL2/glycerol dehydratase family	N	---	---	---	Citrobacter_3331	---	---	---	---	Enterobacter_2094	---	---	Escherichia_776	---	---	Escherichia_776;Escherichia_18660	Klebsiella_1784	---	---	---	---	Serratia_2031	---	---	---	---	ECK120026768	ybiYW	2	ybiY,ybiW	0	---
centroid_0662	ybiY	---	glycyl-radical enzyme activating protein	b0824	Y	Y	N	N	0	0	0	K20037	choline trimethylamine-lyase activating enzyme [EC:1.97.1.-]	K20037;K04069;K04068;K10026;K06937;K07129;K02443;K22226;K03639;K06871;K05337;K22227;K06139;K04070	Other	TIGR02494	PFLE_PFLC: glycyl-radical enzyme activating protein	N	---	---	---	Citrobacter_3330	---	---	---	---	Enterobacter_2095	---	---	Escherichia_777	---	---	Escherichia_777;Escherichia_18659	Klebsiella_1785	---	---	---	---	Serratia_2030	---	---	---	---	ECK120026768	ybiYW	2	ybiY,ybiW	0	---
centroid_0663	fsaA	---	fructose-6-phosphate aldolase	b0825	Y	N	N	N	0	0	0	K08313	fructose-6-phosphate aldolase 1 [EC:4.1.2.-]	K08313;K08314;K00616;K00617;K13810;K07181	Other	TIGR00875	fsa_talC_mipB: fructose-6-phosphate aldolase	N	---	---	---	Citrobacter_3329	---	---	---	---	Enterobacter_2096	---	---	Escherichia_778	---	---	Escherichia_778;Escherichia_18658	---	---	---	---	---	Serratia_2029	---	---	---	---	ECK120021215	fsaA	1	fsaA	0	---
centroid_0664	moeB	moeB	molybdopterin-synthase adenylyltransferase MoeB	b0826	Y	Y	N	N	0	0	0	K21029	molybdopterin-synthase adenylyltransferase [EC:2.7.7.80]	K21029;K11996;K21147;K03148;K22837;K22132;K10685;K03178;K10686;K12164;K10684;K08337;K10698;K04532;K10699;K19064;K00014;K14330;K00077;K02492;K00008;K01925;K16182;K24411;K00303;K00263;K00259;K08322;K10676;K18916;K11745;K00004;K00074;K00098;K16920;K02472;K12972;K04940;K00060;K04517;K17064;K15016;K18208;K12259;K00309;K13366	Other	TIGR02355	moeB: molybdopterin synthase sulfurylase MoeB	N	---	---	---	Citrobacter_3328	---	---	---	---	Enterobacter_2097	---	---	Escherichia_779	---	---	Escherichia_779;Escherichia_18657	Klebsiella_1786	---	---	---	---	Serratia_957	---	---	---	---	ECK120009490	moeAB	2	moeA,moeB	0	KPN_00859
centroid_0665	moeA	moeA	molybdopterin molybdotransferase MoeA	b0827	Y	Y	N	N	0	0	0	K03750	molybdopterin molybdotransferase [EC:2.10.1.1]	K03750;K15376;K07219;K03742;K03638;K01846	Other	TIGR00177	molyb_syn: molybdenum cofactor synthesis domain	N	---	---	---	Citrobacter_3327	---	---	---	---	Enterobacter_2098	---	---	Escherichia_780	---	---	Escherichia_780;Escherichia_18656	Klebsiella_1787	---	---	---	---	Serratia_958	---	---	---	---	ECK120009490	moeAB	2	moeA,moeB	0	KPN_00860
centroid_0666	iaaA	ybiK	beta-aspartyl-peptidase	b0828	Y	Y	N	N	0	0	0	K13051	L-asparaginase / beta-aspartyl-peptidase [EC:3.5.1.1 3.4.19.5]	K13051;K08657;K01444;K13109;K12925;K12926	Other	---	NA	N	---	---	---	Citrobacter_3325	---	---	---	---	Enterobacter_2099	---	---	Escherichia_781	---	---	Escherichia_781;Escherichia_18655	Klebsiella_1788	---	---	---	---	Serratia_960	---	---	---	---	---	---	---	---	0	KPN_00861
centroid_0667	gsiA	yliA	Glutathione import ATP-binding protein GsiA	b0829	Y	Y	N	N	0	0	0	K13892	glutathione transport system ATP-binding protein	K13892;K02031;K02032;K13896;K24712;K25099;K10823;K15583;K12371;K16202;K12372;K11072;K15587;K01552;K24040;K11080;K05816;K10824;K11076;K19230;K10199;K00400;K02071;K10111;K19229;K15578;K19079;K10820;K16014;K05781;K10562;K23537;K02010;K02028;K05658;K05847;K02000;K17314;K17215;K02052;K02065;K10235;K11607;K17325;K10558;K02062;K02017;K17324;K16787;K10195;K02049;K13926;K05665;K02068;K06857;K09693;K10112;…	Transport & binding proteins	TIGR02770	nickel_nikD: nickel import ATP-binding protein NikD	N	---	---	---	Citrobacter_3324	---	---	---	---	Enterobacter_2100	---	---	Escherichia_782	---	---	Escherichia_782;Escherichia_18654	Klebsiella_1789	---	---	---	---	Serratia_961	---	---	---	---	ECK120026769	iaaA-gsiABCD	5	iaaA,gsiA,gsiB,gsiC,gsiD	0	KPN_00862
centroid_0668	gsiB	yliB	Glutathione-binding protein GsiB precursor	b0830	Y	Y	N	N	0	0	0	K13889	glutathione transport system substrate-binding protein	K13889;K02035;K12368;K15584;K15580;K19226;K24709;K25103;K16199;K11925;K13893;K25096	NA	---	NA	N	---	---	---	Citrobacter_3323	---	---	---	---	Enterobacter_2101	---	---	Escherichia_783	---	---	Escherichia_783;Escherichia_18653	Klebsiella_1790	---	---	---	---	Serratia_962	---	---	---	---	---	---	---	---	0	KPN_00863
centroid_0669	gsiC	yliC	glutathione ABC transporter permease GsiC	b0831	Y	Y	N	N	0	0	0	K13890	glutathione transport system permease protein	K13890;K02033;K12369;K15585;K15581;K24711;K16200;K19227;K13894;K25104;K25097;K02073;K02034;K15582;K15586;K13891;K12370;K24710;K02050;K13895;K10037;K02072;K25098;K05846;K16201;K02038;K10040;K02001;K09976;K16958;K02029;K08082;K15599;K17077;K02018;K10007;K19225;K19058;K05952	Other	---	NA	N	---	---	---	Citrobacter_3322	---	---	---	---	Enterobacter_2102	---	---	Escherichia_784	---	---	Escherichia_784;Escherichia_18652	Klebsiella_1791	---	---	---	---	Serratia_963	---	---	---	---	---	---	---	---	0	KPN_00864
centroid_0670	gsiD	yliD	glutathione ABC transporter permease GsiD	b0832	Y	Y	N	N	0	0	0	K13891	glutathione transport system permease protein	K13891;K02034;K15582;K12370;K15586;K24710;K16201;K19228;K25098;K13895;K25105;K02033;K15581;K02050;K02053;K19227;K02011;K15585;K02042;K02072;K13890;K25097;K12369;K11070;K05846;K16200;K15552;K25104;K11083;K23063;K02001;K10234;K10040;K13598;K23994;K05773;K02409;K19339;K02054;K15554;K13894;K10037;K02073;K01992;K02029;K07052;K17073;K02046;K07037;K02038;K23059;K19310	Other	---	NA	N	---	---	---	Citrobacter_3321	---	---	---	---	Enterobacter_2103	---	---	Escherichia_785	---	---	Escherichia_785;Escherichia_18651	Klebsiella_1792	---	---	---	---	Serratia_964	---	---	---	---	---	---	---	---	0	KPN_00865
centroid_0671	pdeI	---	EAL domain-containing protein	b0833	N	N	Y	N	0	1	1	K21024	c-di-GMP phosphodiesterase [EC:3.1.4.52]	K21024;K20965;K21023;K14051;K21090;K20966;K13244;K13243;K20964;K13246;K13245;K21025;K18765;K20962;K13593;K21973;K20963;K21086;K07181;K07718;K18940;K07644;K14978;K21084;K14982;K13052	NA	---	NA	N	---	---	---	---	---	---	---	---	---	---	---	Escherichia_786	C_RS04340	---	Escherichia_786;Escherichia_18650	---	---	---	---	---	---	---	---	---	---	ECK120026770	pdeI-dgcI	2	pdeI,dgcI	1	---
centroid_0672	dgcI	---	GGDEF domain-containing protein	b0834	N	N	N	N	0	0	0	K18967	diguanylate cyclase [EC:2.7.7.65]	K18967;K21019;K21088;K21021;K13590;K02488;K20959;K21022;K13069;K21085;K18968;K20956;K21084;K20955;K20957;K21023;K20954;K21024;K20960;K21020;K14051;K20958;K20964;K11444;K20966;K18444;K20965;K20961;K13243;K18765;K21025;K13245;K18940	NA	TIGR00254	GGDEF: diguanylate cyclase (GGDEF) domain	N	---	---	---	---	---	---	---	---	---	---	---	Escherichia_787	---	---	Escherichia_787;Escherichia_18649	---	---	---	---	---	---	---	---	---	---	ECK120026770	pdeI-dgcI	2	pdeI,dgcI	1	---
centroid_0673	rimO	yliG	30S ribosomal protein S12 methylthiotransferase RimO	b0835	Y	N	N	N	0	0	0	K14441	ribosomal protein S12 methylthiotransferase [EC:2.8.4.4]	K14441;K06168;K18707;K15865;K04034;K22704;K22226;K21551;K02495;K22705;K03639;K12902;K06871;K12914;K24689;K13602;K20967;K03716;K14122;K02884;K18564;K11780;K21224;K01012	Other	TIGR01125	TIGR01125: ribosomal protein S12 methylthiotransferase RimO	N	---	---	---	Citrobacter_3319	---	---	---	---	Enterobacter_2104	---	---	Escherichia_788	---	---	Escherichia_788;Escherichia_18648	Klebsiella_1793	---	---	---	---	---	---	---	---	---	---	---	---	---	0	KPN_00866
centroid_0674	bssR	yliH	biofilm formation regulatory protein BssR	b0836	Y	N	N	N	0	0	0	K19688	biofilm regulator BssR	K19688;K21166	NA	---	NA	N	---	---	---	Citrobacter_3301	---	---	---	---	Enterobacter_2105	---	---	Escherichia_789	---	---	Escherichia_789;Escherichia_18647	Klebsiella_1795	---	---	---	---	---	---	---	---	---	---	---	---	---	0	KPN_00868
centroid_0675	yliI	yliI	PQQ-dependent sugar dehydrogenase	b0837	Y	Y	N	N	0	0	0	K21430	aldose sugar dehydrogenase [EC:1.1.5.-]	K21430;K06231	NA	---	NA	N	---	---	---	Citrobacter_3300	---	---	---	---	Enterobacter_2106	---	---	Escherichia_790	---	---	Escherichia_790;Escherichia_18646	Klebsiella_1796	---	---	---	---	Serratia_1042	---	---	---	---	ECK120026772	yliI	1	yliI	0	KPN_00869
centroid_0676	gstB	yliJ	Glutathione S-transferase GstB	b0838	Y	N	N	N	0	0	0	K00799	glutathione S-transferase [EC:2.5.1.18]	K00799;K11209;K03599;K03233;K22077;K01800;K01801;K22119;K15241;K11208;K00310;K21888;K13729;K15438;K17070;K17906;K22742;K14163;K04097;K23790;K03675;K15239;K15439	Other	---	NA	N	---	---	---	Citrobacter_3299	---	---	---	---	Enterobacter_2107	---	---	Escherichia_791	---	---	Escherichia_791;Escherichia_18645	Klebsiella_1797	---	---	---	---	---	---	---	---	---	---	---	---	---	0	KPN_00870
centroid_0677	dacC	dacC	serine-type D-Ala-D-Ala carboxypeptidase	b0839	Y	Y	N	N	0	0	0	K07258	serine-type D-Ala-D-Ala carboxypeptidase (penicillin-binding protein 5/6) [EC:3.4.16.4]	K07258;K07262;K01286;K17836;K07259;K18988;K22580;K01467;K21469;K17382	Protein synthesis/fate	---	NA	N	---	---	---	Citrobacter_3298	---	---	---	---	Enterobacter_2108	---	---	Escherichia_792	---	---	Escherichia_792;Escherichia_18644	Klebsiella_1799	---	---	---	---	Serratia_1048	---	---	---	---	---	---	---	---	0	KPN_00871
centroid_0678	deoR	deoR	Deoxyribose operon repressor	b0840	Y	Y	N	N	0	0	0	K11534	DeoR family transcriptional regulator, deoxyribose operon repressor	K11534;K03436;K02081;K22103;K02444;K06608;K02530;K02468;K02436;K02430;K03477;K20271;K21601;K02538;K03483;K22299;K15773;K03491;K01807;K18294;K13573;K09012;K06145;K21405	Regulatory functions	---	NA	N	---	---	---	Citrobacter_3297	---	---	---	---	Enterobacter_2109	---	---	Escherichia_793	---	---	Escherichia_793;Escherichia_18643	Klebsiella_1800	---	---	---	---	Serratia_1063	---	---	---	---	ECK120026773	deoR	1	deoR	0	KPN_00872
centroid_0679	ybjG	ybjG	undecaprenyl-diphosphate phosphatase	b0841	Y	Y	N	N	0	0	0	K19302	undecaprenyl-diphosphatase [EC:3.6.1.27]	K19302;K01096;K19803;K22904;K09474;K04716;K07252;K04717;K07029;K12978;K23451;K01084;K22725;K12977;K22723;K01080;K02847;K16788;K07038;K05770;K15268;K08082;K18693	NA	---	NA	N	---	---	---	Citrobacter_3296	---	---	---	---	Enterobacter_2110	---	---	Escherichia_794	---	---	Escherichia_794;Escherichia_18642	Klebsiella_1801	---	---	---	---	Serratia_1066	---	---	---	---	---	---	---	---	0	KPN_00873
centroid_0680	mdfA	cmr	Chloramphenicol resistance pump Cmr	b0842	Y	Y	N	N	0	0	0	K08160	MFS transporter, DHA1 family, multidrug/chloramphenicol efflux transport protein	K08160;K23241;K07552;K08154;K18552;K08221;K08163;K08153;K08166;K08158;K03446;K08151;K08217;K19577;K19576;K08195;K08157;K08169;K05548;K08224;K08168;K08167;K08211;K08194;K08369;K18567;K08161;K23361;K23016;K05819;K18326;K03762;K08202;K18926;K18935;K08170;K08191;K18936;K08209;K08137;K03291;K08156;K03290;K05939;K08216;K08219;K03535;K05557;K08200;K14258;K08215;K03761;K02100;K08174;K14636;K08368;K07786;…	Other	---	NA	N	---	---	---	Citrobacter_3295	---	---	---	---	Enterobacter_2112	---	---	Escherichia_795	---	---	Escherichia_795;Escherichia_18641	Klebsiella_1802	---	---	---	---	Serratia_4244	---	---	---	---	---	mdfA	1	mdfA	0	KPN_00874
centroid_0681	ybjH	---	hypothetical protein	b0843	N	N	N	N	0	0	0	K04335	minor curlin subunit	K04335;K08720;K09909	NA	---	NA	N	---	---	---	Citrobacter_3294	---	---	---	---	---	---	---	Escherichia_796	---	---	Escherichia_796;Escherichia_18640	---	---	---	---	---	---	---	---	---	---	---	ybjH	1	ybjH	0	---
centroid_0682	ybjI	ybjI	5-amino-6-(5-phospho-D-ribitylamino)uracil phosphatase	b0844	Y	N	N	N	0	0	0	K20861	FMN hydrolase / 5-amino-6-(5-phospho-D-ribitylamino)uracil phosphatase [EC:3.1.3.102 3.1.3.104]	K20861;K07757;K21064;K22223;K11938;K07026;K01079;K13086;K03270;K18654;K07015;K21055;K07024;K21749;K00696;K17686;K08966;K01534;K02203;K12952;K01091;K05850;K12950;K01533;K21025;K23040;K18697;K01532;K01537;K22292;K01838	NA	TIGR00099	Cof-subfamily: Cof-like hydrolase	N	---	---	---	Citrobacter_3293	---	---	---	---	Enterobacter_2113	---	---	Escherichia_797	---	---	Escherichia_797;Escherichia_18639	Klebsiella_1803	---	---	---	---	---	---	---	---	---	ECK120026775	ybjJI	2	ybjJ,ybjI	0	KPN_00875
centroid_0683	ybjJ	ybjJ	MFS transporter	b0845	Y	N	N	N	0	0	0	K08174	MFS transporter, FHS family, glucose/mannose:H+ symporter	K08174;K08153;K08223;K06141;K18567;K19576;K02429;K19577;K03449;K08151;K08221;K08195;K05819;K10850;K08175;K08225;K03535;K08168;K08217;K05548;K08194;K03291;K08164;K08161;K08162;K13021;K08166;K03446;K08177;K08156;K08191;K23361;K07552;K08224;K05820;K08369;K12299;K08171;K02575;K02445;K08178;K07783;K12307;K06610;K03445;K08154;K18553;K08219;K08218;K11810;K08167;K08190;K16211;K08186;K18926;K23016;K08183;…	Other	---	NA	N	---	---	---	Citrobacter_3292	---	---	---	---	Enterobacter_2114	---	---	Escherichia_798	---	---	Escherichia_798;Escherichia_18638	Klebsiella_1804	---	---	---	---	---	---	---	---	---	ECK120026775	ybjJI	2	ybjJ,ybjI	0	KPN_00876
centroid_0684	rcdA	ybjK	DNA-binding transcriptional regulator RcdA	b0846	Y	N	N	N	0	0	0	K23778	TetR/AcrR family transcriptional regulator, regulator of biofilm formation and stress response	K23778;K02167;K23777;K09017;K21962;K18939;K16138;K16137;K22108;K18136;K22106;K19736;K22107;K13770;K21453;K21961;K22294;K18140;K10913;K18301;K03577;K18476;K05501;K22295;K22105;K22041;K00130;K18135;K18992;K19060;K24699;K18905;K08034	Other	---	NA	Y	ECK0836	1	rcdA	Citrobacter_3291	---	---	---	---	Enterobacter_2115	---	---	Escherichia_799	---	---	Escherichia_799;Escherichia_18637	Klebsiella_1805	---	---	---	---	---	---	---	---	---	---	rcdA	1	rcdA	0	KPN_00877
centroid_0685	ybjL	ybjL	Aspartate/alanine antiporter	b0847	Y	Y	N	N	0	0	0	K07085	putative transport protein	K07085;K07228;K07120;K03499;K22773	Transport & binding proteins	TIGR01625	YidE_YbjL_dupl: AspT/YidE/YbjL antiporter duplication domain	N	---	---	---	Citrobacter_3286	---	---	---	---	Enterobacter_2121	---	---	Escherichia_800	---	---	Escherichia_800;Escherichia_18636;Escherichia_25570	Klebsiella_1807	---	---	---	---	Serratia_1075	---	---	---	---	---	---	---	---	0	KPN_00878
centroid_0686	ybjM	---	hypothetical protein	b0848	Y	Y	N	N	0	0	0	K03294	basic amino acid/polyamine antiporter, APA family	K03294;K07778;K14988;K08082;K20972;K21461;K05643;K07037;K21394;K14009;K21010;K05802;K19353;K10658;K05389;K06013;K20032;K09811;K08988;K23677	Other	---	NA	N	---	---	---	Citrobacter_6035	---	---	---	---	Enterobacter_2122	---	---	Escherichia_801	---	---	Escherichia_801;Escherichia_18635;Escherichia_25297;Escherichia_25475;Escherichia_25571;Escherichia_29908	Klebsiella_1808	---	---	---	---	Serratia_1076	---	---	---	---	---	---	---	---	0	---
centroid_0687	grxA	grxA	GrxA family glutaredoxin	b0849	Y	Y	N	N	0	0	0	K03674	glutaredoxin 1	K03674;K03676;K24136;K23075;K18917;K07390;K17479;K06191;K03981	Other	TIGR02183	GRXA: glutaredoxin, GrxA family	N	---	---	---	Citrobacter_3285	---	---	---	---	Enterobacter_2123	---	---	Escherichia_802	---	---	Escherichia_802;Escherichia_18634;Escherichia_25298;Escherichia_25474;Escherichia_25572;Escherichia_29907	Klebsiella_1809	---	---	---	---	Serratia_1077	---	---	---	---	---	---	---	---	0	KPN_00880
centroid_0688	ybjC	ybjC	Uncharacterised protein	b0850	Y	N	N	N	0	0	0	K24019	IgG receptor FcRn large subunit p51	K24019;K16923;K06518;K11720	NA	---	NA	N	---	---	---	Citrobacter_3284	---	---	---	---	---	---	---	Escherichia_803	---	---	Escherichia_803;Escherichia_18633;Escherichia_25299;Escherichia_25573;Escherichia_29906	Klebsiella_1810	---	---	---	---	Serratia_1078	---	---	---	---	---	---	---	---	0	KPN_00881
centroid_0689	nfsA	nfsA	oxygen-insensitive NADPH nitroreductase	b0851	Y	N	N	N	0	0	0	K10678	nitroreductase [EC:1.-.-.-]	K10678;K19285;K19286;K04719;K21375;K15976;K10679;K24998;K09019;K15057;K17231	NA	---	NA	N	---	---	---	Citrobacter_3283	---	---	---	---	Enterobacter_2124	---	---	Escherichia_804	---	---	Escherichia_804;Escherichia_18632;Escherichia_25210;Escherichia_25300;Escherichia_25574;Escherichia_29905	Klebsiella_1811	---	---	---	---	---	---	---	---	---	ECK120008967	ybjC-nfsA-rimK-ybjN	4	ybjC,nfsA,rimK,ybjN	0	KPN_00882
centroid_0690	rimK	rimK	Alpha-aminoadipate--LysW ligase LysX	b0852	Y	Y	N	N	0	0	0	K05844	ribosomal protein S6--L-glutamate ligase [EC:6.3.2.-]	K05844;K14940;K15740;K05827;K19412;K18310;K18311;K01920;K03802;K25032;K01921;K01955;K06914;K06913;K01945;K15739;K18856;K24012;K01589;K00913;K13024	Biosynthesis of cofactors, prosthetic groups, & carriers	TIGR00768	rimK_fam: alpha-L-glutamate ligase, RimK family	N	---	---	---	Citrobacter_3282	---	---	---	---	Enterobacter_2125	---	---	Escherichia_805	---	---	Escherichia_805;Escherichia_18631;Escherichia_25301;Escherichia_25575	Klebsiella_1812	---	---	---	---	Serratia_1079	---	---	---	---	---	---	---	---	0	KPN_00883
centroid_0691	ybjN	ybjN	Putative bacterial sensory transduction regulator	b0853	Y	Y	N	N	0	0	0	NA	NA	NA	NA	---	NA	N	---	---	---	Citrobacter_3281	---	---	---	---	Enterobacter_2126	---	---	Escherichia_806	---	---	Escherichia_806;Escherichia_18630;Escherichia_25209;Escherichia_25302;Escherichia_25473;Escherichia_25576;Escherichia_29904	Klebsiella_1813	---	---	---	---	Serratia_1080	---	---	---	---	---	---	---	---	0	KPN_00884
centroid_0692	potF	potF	spermidine/putrescine ABC transporter substrate-binding protein PotF	b0854	Y	Y	N	N	0	0	0	K11073	putrescine transport system substrate-binding protein	K11073;K11069;K02055;K02012;K02027;K10117;K15770;K02064;K11081;K11077;K11070;K02020;K17318;K10200;K05813;K25086;K10192;K05777;K10236;K08478;K17311;K10240;K07649	NA	---	NA	N	---	---	---	Citrobacter_3280	---	---	---	---	Enterobacter_2127	---	---	Escherichia_807	---	---	Escherichia_807;Escherichia_18629;Escherichia_25303	Klebsiella_1814	---	---	---	---	Serratia_1081	---	---	---	---	ECK120009510	potFGHI	4	potF,potG,potH,potI	0	KPN_00885
centroid_0693	potG	potG	putrescine ABC transporter ATP-binding subunit PotG	b0855	Y	Y	N	N	0	0	0	K11076	putrescine transport system ATP-binding protein [EC:7.6.2.16]	K11076;K11072;K02052;K02010;K10112;K02062;K11080;K02045;K05816;K10111;K17240;K11084;K02017;K15497;K10191;K02049;K05847;K10235;K02000;K10195;K10199;K17314;K06857;K17324;K02028;K02071;K15555;K02032;K02065;K17325;K02003;K01990;K10831;K15578;K02006;K02031;K16786;K10823;K09812;K02068;K10038;K01552;K24040;K01995;K09810;K15579;K09972;K02013;K05779;K10010;K01996;K16787;K23060;K02056;K02041;K15600;K25028;…	Transport & binding proteins	TIGR01187	potA: polyamine ABC transporter, ATP-binding protein	N	---	---	---	Citrobacter_3279	---	---	---	---	Enterobacter_2128	---	---	Escherichia_808	---	---	Escherichia_808;Escherichia_18628;Escherichia_25304	Klebsiella_1815	---	---	---	---	Serratia_1082	---	---	---	---	---	---	---	---	0	KPN_00886
centroid_0694	potH	potH	putrescine ABC transporter permease PotH	b0856	Y	Y	N	N	0	0	0	K11075	putrescine transport system permease protein	K11075;K11071;K02054;K11079;K02011;K02053;K02025;K02063;K11070;K10118;K02018;K11083;K02026;K15496;K02046;K11082;K11078;K10237;K15772;K17330;K05814;K10238;K10189;K11074;K10119;K17245;K25068;K10241;K10201;K17316;K10228;K17331;K02047;K10229;K17242;K10233;K15771;K10202;K25088;K11069;K17246;K17313;K25069;K10234;K02037;K17312;K25087;K17327;K10197;K17235;K05815;K10109;K25046;K17236;K10190;K10193;K17323;…	Other	---	NA	N	---	---	---	Citrobacter_3278	---	---	---	---	Enterobacter_2129	---	---	Escherichia_809	---	---	Escherichia_809;Escherichia_18627;Escherichia_25305	Klebsiella_1816	---	---	---	---	Serratia_1083	---	---	---	---	ECK120009510	potFGHI	4	potF,potG,potH,potI	0	KPN_00887
centroid_0695	potI	potI	putrescine ABC transporter permease PotI	b0857	Y	Y	N	N	0	0	0	K11074	putrescine transport system permease protein	K11074;K11070;K02053;K11078;K02011;K11069;K02063;K11071;K11082;K02054;K02018;K02025;K02026;K11083;K02046;K15496;K02047;K17313;K10238;K10119;K10118;K15772;K10234;K05778;K10202;K10194;K10237;K11075;K11079;K17331;K25088;K25068;K25069;K17323;K17246;K17317;K05814;K17316;K10201;K10189;K02050;K10229;K24986;K10228;K17330;K17312;K25087;K10110;K17320;K10193;K25064;K17242;K02038;K10241;K10233;K05773;K05815;…	Other	---	NA	N	---	---	---	Citrobacter_3277	---	---	---	---	Enterobacter_2130	---	---	Escherichia_810	---	---	Escherichia_810;Escherichia_18626;Escherichia_25306;Escherichia_25577	Klebsiella_1817	---	---	---	---	Serratia_1084	---	---	---	---	ECK120009510	potFGHI	4	potF,potG,potH,potI	0	KPN_00888
centroid_0696	ybjO	ybjO	YbjO family protein	b0858	Y	Y	N	N	0	0	0	K19353	heptose-I-phosphate ethanolaminephosphotransferase [EC:2.7.8.-]	K19353;K21306;K04903;K03760;K21019	NA	---	NA	N	---	---	---	Citrobacter_3276	---	---	---	---	Enterobacter_2131	---	---	Escherichia_811	---	---	Escherichia_811;Escherichia_18625;Escherichia_25307;Escherichia_25578	Klebsiella_1818	---	---	---	---	Serratia_1085	---	---	---	---	---	---	---	---	0	KPN_00889
centroid_0697	rlmC	ybjF	23S rRNA (uracil(747)-C(5))-methyltransferase RlmC	b0859	Y	Y	N	N	0	0	0	K03212	23S rRNA (uracil747-C5)-methyltransferase [EC:2.1.1.189]	K03212;K03215;K00557;K15331;K15332;K15460;K07579;K16318;K24418;K02493;K00564;K20082;K08316;K11391;K07320;K06969;K24667;K06219;K00568;K18534;K16868;K14292;K00598;K07444;K20592;K05928;K16215;K00595;K15256;K18896;K00559;K03439;K03428;K25137;K07446;K21896;K00558;K15942;K13623;K02191;K15429;K07755;K03427	Other	TIGR02085	meth_trns_rumB: 23S rRNA (uracil-5-)-methyltransferase RumB	N	---	---	---	Citrobacter_3275	---	---	---	---	Enterobacter_2132	---	---	Escherichia_812	---	---	Escherichia_812;Escherichia_18624	Klebsiella_1819	---	---	---	---	Serratia_1086	---	---	---	---	ECK120026778	ybjO-rlmC	2	ybjO,rlmC	0	KPN_00890
centroid_0698	artJ	artJ	arginine ABC transporter substrate-binding protein	b0860	Y	Y	N	N	0	0	0	K09996	arginine transport system substrate-binding protein	K09996;K09997;K10022;K23055;K10014;K10013;K10036;K23059;K02424;K02030;K17062;K10037;K16961;K10039;K17077;K17073;K01713;K10018;K07679;K23061;K10005;K16957;K17074;K18691;K10001;K20957;K09969;K16956;K02051;K05387;K02044;K16254;K07080;K05313;K05210;K15553;K05213;K05207;K05208;K09972;K05206;K15551;K05202;K05198;K15598;K05203;K02489;K05197	NA	TIGR01096	3A0103s03R: lysine-arginine-ornithine-binding periplasmic protein	N	---	---	---	Citrobacter_1769	---	---	---	---	Enterobacter_2135	---	---	Escherichia_813	---	---	Escherichia_813;Escherichia_816;Escherichia_18623	Klebsiella_1822	---	---	---	---	Serratia_1089	---	---	---	---	---	---	---	---	0	KPN_00893
centroid_0699	artM	artM	arginine ABC transporter permease ArtM	b0861	Y	Y	N	N	0	0	0	K09998	arginine transport system permease protein	K09998;K10019;K23057;K10023;K02029;K10015;K10009;K17077;K17062;K16962;K16958;K23059;K10037;K16959;K17074;K17073;K09999;K10040;K23056;K10003;K10020;K23062;K10002;K10024;K10016;K10006;K10007;K09971;K23063;K09970;K10036;K10001;K02028;K02424;K15581;K02037;K02033;K15377;K06515;K02042;K02038;K05846;K02053;K07333;K02072;K02050;K02011;K08972;K01992;K18967	Other	TIGR01726	HEQRo_perm_3TM: amino ABC transporter, permease protein, 3-TM region, His/Glu/Gln/Arg/opine family	N	---	---	---	Citrobacter_1770	---	---	---	---	Enterobacter_2136	---	---	Escherichia_814	---	---	Escherichia_814;Escherichia_18622	Klebsiella_1823	---	---	---	---	Serratia_1090	---	---	---	---	---	---	---	---	0	KPN_00894
centroid_0700	artQ	artQ	arginine ABC transporter permease ArtQ	b0862	Y	Y	N	N	0	0	0	K09999	arginine transport system permease protein	K09999;K23056;K02029;K10024;K10020;K10016;K17077;K10009;K16959;K10037;K17062;K10019;K23059;K23057;K10040;K17074;K16962;K10023;K16958;K10002;K17073;K09998;K10015;K10003;K10006;K10007;K23062;K09970;K09971;K23063;K10036;K02028;K02424;K10001;K02038;K02011;K15496;K02042;K02063;K15581;K02053;K02050;K02033;K02018;K17331;K02072;K17238;K11083;K02037;K09976;K10233;K05846;K25046;K05773;K02034;K17320;K17316;…	Other	TIGR01726	HEQRo_perm_3TM: amino ABC transporter, permease protein, 3-TM region, His/Glu/Gln/Arg/opine family	N	---	---	---	Citrobacter_1771	---	---	---	---	Enterobacter_2137	---	---	Escherichia_815	---	---	Escherichia_815;Escherichia_18621;Escherichia_25308	Klebsiella_1824	---	---	---	---	Serratia_1091	---	---	---	---	---	---	---	---	0	KPN_00895
centroid_0701	artI	artI	Putative ABC transporter arginine-binding protein 2 precursor	b0863	Y	Y	N	N	0	0	0	K09997	arginine transport system substrate-binding protein	K09997;K09996;K10022;K23055;K10014;K10013;K10036;K23059;K02424;K17062;K02030;K10037;K16961;K10039;K17077;K10018;K17073;K01713;K10005;K07679;K23061;K17074;K16957;K10001;K18691;K20957;K16956;K09969;K02051;K05387;K05313;K16254;K05206;K05210;K05207;K07080;K02044;K15553;K05198;K05208;K22223;K05213;K05202;K15551;K15598;K04102;K09972;K05203;K05197;K05200	NA	TIGR01096	3A0103s03R: lysine-arginine-ornithine-binding periplasmic protein	N	---	---	---	Citrobacter_1772	---	---	---	---	Enterobacter_2138	---	---	Escherichia_816	---	---	Escherichia_813;Escherichia_816;Escherichia_18623	Klebsiella_1825	---	---	---	---	Serratia_1092	---	---	---	---	---	---	---	---	0	KPN_00896
centroid_0702	artP	artP	arginine ABC transporter ATP-binding protein ArtP	b0864	Y	Y	N	N	0	0	0	K10000	arginine transport system ATP-binding protein [EC:7.4.2.1]	K10000;K02028;K10010;K09972;K10021;K10025;K16960;K23060;K10041;K16963;K02071;K10038;K23058;K10008;K10017;K10004;K17063;K02052;K02003;K02010;K02017;K02041;K17076;K06857;K02045;K02062;K09812;K02032;K02006;K09810;K05847;K02065;K23064;K05685;K02049;K10112;K11072;K02031;K16787;K11080;K01552;K15497;K09814;K02068;K01990;K02000;K16786;K10111;K17240;K11084;K01996;K05816;K02036;K15555;K24040;K11076;K10823;…	Transport & binding proteins	---	NA	N	---	---	---	Citrobacter_1773	---	---	---	---	Enterobacter_2139	---	---	Escherichia_817	---	---	Escherichia_817;Escherichia_18619;Escherichia_25310	Klebsiella_1826	---	---	---	---	Serratia_1093	---	---	---	---	---	---	---	---	0	KPN_00897
centroid_0703	ybjP	ybjP	lipoprotein	b0865	Y	Y	N	N	0	0	0	K18300	outer membrane protein, multidrug efflux system	K18300	NA	---	NA	Y	ECK0856	1	ybjP	Citrobacter_1774	---	---	---	---	Enterobacter_2140	---	---	Escherichia_818	---	---	Escherichia_818;Escherichia_18618	Klebsiella_1827	---	---	---	---	Serratia_1094	---	---	---	---	ECK120015510	ybjP	1	ybjP	0	KPN_00898
centroid_0704	ybjQ	---	Uncharacterised protein	b0866	Y	N	N	N	0	0	0	NA	NA	NA	NA	---	NA	N	---	---	---	Citrobacter_1775	---	---	---	---	Enterobacter_2141	---	---	Escherichia_819	---	---	Escherichia_819;Escherichia_18617	---	---	---	---	---	Serratia_1095	---	---	---	---	---	---	---	---	0	---
centroid_0705	amiD	ybjR	N-acetylmuramoyl-L-alanine amidase	b0867	Y	Y	N	N	0	0	0	K11066	N-acetylmuramoyl-L-alanine amidase [EC:3.5.1.28]	K11066;K01447;K03806;K20267	Other	---	NA	N	---	---	---	Citrobacter_1776	---	---	---	---	Enterobacter_2142	---	---	Escherichia_820	---	---	Escherichia_820;Escherichia_18616	Klebsiella_1829	---	---	---	---	Serratia_1096	---	---	---	---	---	---	---	---	0	KPN_00900
centroid_0706	ybjS	ybjS	Cholesterol dehydrogenase	b0868	Y	Y	N	N	0	0	0	K22320	2-alkyl-3-oxoalkanoate reductase [EC:1.1.1.412]	K22320;K07748;K19997;K01784;K23558;K21793;K21271;K00091;K15856;K01710;K00070;K16045;K21214;K15891;K08679;K02473;K23557;K00067;K12453;K08678;K12408;K21211;K22252;K21332;K19267;K19243;K18981;K12455;K13313;K03953;K24310;K07118;K05886;K03274;K10046;K19336;K01709;K19745;K18335;K02377;K17947;K00059;K05296;K00038;K14189;K16216;K19548;K03331;K19068;K07535;K12450;K19073;K00065;K21883;K23987;K08683;K18009;…	Other	---	NA	N	---	---	---	Citrobacter_1777	---	---	---	---	Enterobacter_2161	---	---	Escherichia_821	---	---	Escherichia_821;Escherichia_18615	Klebsiella_1830	---	---	---	---	Serratia_1097	---	---	---	---	---	---	---	---	0	KPN_00901
centroid_0707	ybjT	ybjT	NAD(P)-dependent oxidoreductase	b0869	Y	Y	N	N	0	0	0	K19267	NAD(P)H dehydrogenase (quinone) [EC:1.6.5.2]	K19267;K07118;K01784;K10046;K22320;K19997;K19073;K22462;K17947;K18981;K00091;K15891;K13318;K19243;K21214;K07071;K12453;K08679;K03953;K07124;K05901;K22252;K15856;K07748;K18335;K21211;K12455;K16066;K21793;K06123;K21332;K08678;K14189;K20432;K13322;K17741;K05886;K03331;K19068;K00067;K16045;K09753;K16439;K23050;K16216;K20024;K18836;K19064;K00344;K13938;K17290;K24310;K15890;K22970;K24311;K21568;K20085;…	Other	---	NA	N	---	---	---	Citrobacter_1778	---	---	---	---	Enterobacter_2162	---	---	Escherichia_822	---	---	Escherichia_822;Escherichia_18614	Klebsiella_1831	---	---	---	---	Serratia_1098	---	---	---	---	---	hcp-hcr-poxB-ltaE-ybjT	5	hcp,hcr,poxB,ltaE,ybjT	0	KPN_00902
centroid_0708	ltaE	ltaE	threonine aldolase	b0870	Y	Y	N	N	0	0	0	K01620	threonine aldolase [EC:4.1.2.48]	K01620;K20801;K18933;K00817;K21784;K10764;K05830;K00652;K01585;K01760;K01761;K01739;K04720;K13010;K01590;K10907;K00639;K17217;K14267;K00812;K17069;K00600;K01740	Energy Metabolism	---	NA	N	---	---	---	Citrobacter_1779	---	---	---	---	Enterobacter_2163	---	---	Escherichia_823	---	---	Escherichia_823;Escherichia_18613	Klebsiella_1832	---	---	---	---	Serratia_1103	---	---	---	---	---	hcp-hcr-poxB-ltaE-ybjT	5	hcp,hcr,poxB,ltaE,ybjT	0	KPN_00903
centroid_0709	poxB	poxB	ubiquinone-dependent pyruvate dehydrogenase	b0871	Y	Y	N	N	0	0	0	K00156	pyruvate dehydrogenase (quinone) [EC:1.2.5.1]	K00156;K00158;K01652;K12253;K03852;K01608;K01576;K04103;K03336;K12261;K01577;K21431;K01568;K11259;K12673;K12732;K13039;K09459;K02551;K24393;K00179;K00175;K00170;K00166	Other	---	NA	N	---	---	---	Citrobacter_1780	---	---	---	---	Enterobacter_2164	---	---	Escherichia_824	---	---	Escherichia_824;Escherichia_18612	Klebsiella_1833	---	---	---	---	Serratia_1104	---	---	---	---	---	hcp-hcr-poxB-ltaE-ybjT	5	hcp,hcr,poxB,ltaE,ybjT	0	KPN_00904
centroid_0710	hcr	hcr	NADH oxidoreductase	b0872	Y	Y	N	N	0	0	0	K11933	NADH oxidoreductase Hcr [EC:1.-.-.-]	K11933;K21832;K15983;K22770;K02613;K00523;K24004;K05784;K14581;K18225;K21607;K22343;K05916;K16246;K15765;K03863;K18069;K23527;K11311;K00351;K22444;K15758;K18077;K22356;K16161;K00326;K02639;K16951;K17995;K11107;K07140;K18293;K20809;K07006;K02823;K18319;K05368;K21320;K15769;K15753;K02641;K22362;K15511;K21324;K10534;K04755;K00327;K12562;K14338;K24244;K00521;K13447;K21421;K21423;K20885;K21424	Energy Metabolism	---	NA	N	---	---	---	Citrobacter_1783	---	---	---	---	Enterobacter_2166	---	---	Escherichia_825	---	---	Escherichia_825;Escherichia_18611	Klebsiella_1835	---	---	---	---	Serratia_1105	---	---	---	---	---	hcp-hcr-poxB-ltaE-ybjT	5	hcp,hcr,poxB,ltaE,ybjT	0	KPN_00906
centroid_0711	hcp	hcp	Hydroxylamine reductase	b0873	Y	Y	N	N	0	0	0	K05601	hydroxylamine reductase [EC:1.7.99.1]	K05601;K00198	Other	TIGR01703	hybrid_clust: hydroxylamine reductase	N	---	---	---	Citrobacter_1784	---	---	---	---	Enterobacter_2167	---	---	Escherichia_826	---	---	Escherichia_826;Escherichia_18610	Klebsiella_1836	---	---	---	---	Serratia_1106	---	---	---	---	---	---	---	---	0	KPN_00907
centroid_0712	lysO	ybjE	lysine exporter LysO family protein	b0874	Y	Y	N	N	0	0	0	K18979	epoxyqueuosine reductase [EC:1.17.99.6]	K18979;K13256;K24160;K04599;K02526;K07778;K11937;K07680;K00728;K05294;K08471;K14744;K20972;K06382;K16919	Other	---	NA	N	---	---	---	Citrobacter_1785	---	---	---	---	Enterobacter_2168	---	---	Escherichia_827	---	---	Escherichia_827;Escherichia_18609	Klebsiella_1837	---	---	---	---	Serratia_1107	---	---	---	---	---	---	---	---	0	KPN_00908
centroid_0713	aqpZ	aqpZ	aquaporin Z	b0875	Y	Y	N	N	0	0	0	K06188	aquaporin Z	K06188;K09874;K09866;K09884;K09863;K09867;K09864;K09869;K09865;K02440;K09873;K09885;K09872;K09868;K09877;K09886;K03441;K09876;K08771;K09878;K09875;K02012;K09871;K06013	Other	TIGR00861	MIP: MIP family channel proteins	N	---	---	---	Citrobacter_1786	---	---	---	---	Enterobacter_2169	---	---	Escherichia_828	---	---	Escherichia_828;Escherichia_18608;Escherichia_19168	Klebsiella_1838	---	---	---	---	Serratia_320	---	---	---	---	---	---	---	---	0	KPN_00909
centroid_0714	ybjD	ybjD	ATP-dependent endonuclease	b0876	Y	Y	N	N	0	0	0	K07459	putative ATP-dependent endonuclease of the OLD family	K07459;K03629;K19171;K06926;K02013;K23184;K03546;K06857;K23188;K25028;K11962;K02193;K25115;K25130;K03631;K10834;K20490;K03632;K01552;K22804	Transport & binding proteins	---	NA	N	---	---	---	Citrobacter_1787	---	---	---	---	Enterobacter_2170	---	---	Escherichia_829	---	---	Escherichia_829;Escherichia_18607;Escherichia_19167	Klebsiella_1839	---	---	---	---	Serratia_1108	---	---	---	---	---	---	---	---	0	KPN_00910
centroid_0715	ybjX	---	DUF535 domain-containing protein	b0877	Y	N	N	N	0	0	0	K09824	uncharacterized protein	K09824	NA	---	NA	N	---	---	---	Citrobacter_1788	---	---	---	---	Enterobacter_2171	---	---	Escherichia_830	---	---	Escherichia_830;Escherichia_18606;Escherichia_19166	---	---	---	---	---	Serratia_1109	---	---	---	---	---	---	---	---	0	---
centroid_0716	macA	macA	macrolide transporter subunit MacA	b0878	Y	Y	N	N	0	0	0	K13888	membrane fusion protein, macrolide-specific efflux system	K13888;K02005;K03585;K18302;K18901;K21137;K15727;K07799;K18306;K21136;K19586;K19595;K21135;K18898;K01993;K18295;K18141;K18990;K07798;K24950;K18298;K18321;K15549;K18145;K03543;K18094;K20345;K02022;K15548;K11003;K07787;K12542;K12537;K16922;K19291;K13408;K18138;K11263;K01965;K03529;K17309;K01958;K23351;K00658;K00627;K17490;K16765;K01968;K09269;K05802;K07164;K03546;K02160;K12543;K11547;K12472;K06240;…	Other	TIGR01730	RND_mfp: efflux transporter, RND family, MFP subunit	N	---	---	---	Citrobacter_1789	---	---	---	---	Enterobacter_2172	---	---	Escherichia_831	---	---	Escherichia_831;Escherichia_18605;Escherichia_19165	Klebsiella_1840	---	---	---	---	Serratia_1110	---	---	---	---	---	---	---	---	0	KPN_00911
centroid_0717	macB	macB	Macrolide export ATP-binding/permease protein MacB	b0879	Y	Y	N	N	0	0	0	K05685	macrolide transport system ATP-binding/permease protein [EC:7.6.2.-]	K05685;K02003;K24948;K09810;K24949;K09814;K09812;K02071;K02028;K16920;K19083;K11631;K02041;K11635;K19079;K02049;K01552;K10010;K06857;K10038;K02031;K02052;K01990;K02068;K16963;K02032;K02062;K02017;K02010;K16960;K02000;K05847;K16786;K02065;K23060;K24040;K10021;K16787;K15555;K09972;K10000;K02006;K11072;K02013;K06147;K10041;K16013;K06148;K02045;K10008;K10112;K23058;K10025;K16784;K11080;K15497;K02056;…	Transport & binding proteins	---	NA	N	---	---	---	Citrobacter_1790	---	---	---	---	Enterobacter_2173	---	---	Escherichia_832	---	---	Escherichia_832;Escherichia_18604;Escherichia_19164	Klebsiella_1841	---	---	---	---	Serratia_1111	---	---	---	---	ECK120030128	macAB	2	macA,macB	0	KPN_00912
centroid_0718	cspD	cspD	cold shock-like protein CspD	b0880	Y	Y	N	N	0	0	0	K03704	cold shock protein	K03704;K18754;K06099;K09276;K09277	Other	TIGR02381	cspD: cold shock domain protein CspD	N	---	---	---	Citrobacter_1791	---	---	---	---	Enterobacter_2174	---	---	Escherichia_833	---	---	Escherichia_833;Escherichia_18603;Escherichia_19163	Klebsiella_1842	---	---	---	---	Serratia_1112	---	---	---	---	---	---	---	---	0	KPN_00913
centroid_0719	clpS	clpS	ATP-dependent Clp protease adapter ClpS	b0881	Y	Y	N	N	0	0	0	K06891	ATP-dependent Clp protease adaptor protein ClpS	K06891;K10626	Other	---	NA	N	---	---	---	Citrobacter_1792	---	---	---	---	Enterobacter_2175	---	---	Escherichia_834	---	---	Escherichia_834;Escherichia_18602;Escherichia_19162	Klebsiella_1843	---	---	---	---	Serratia_1113	---	---	---	---	---	---	---	---	0	KPN_00914
centroid_0720	clpA	clpA	ATP-dependent Clp protease ATP-binding subunit ClpA	b0882	Y	Y	N	N	0	0	0	K03694	ATP-dependent Clp protease ATP-binding subunit ClpA	K03694;K03696;K03697;K11907;K04086;K03695;K09882;K01338;K03924;K04748;K14575;K03551;K07712;K22990;K07478;K14572;K14571;K13599;K07392;K04800;K12266;K03544;K03667;K10126;K03798;K06714;K03974;K10408;K13338;K10941;K12196;K11338;K04801;K13525;K07713;K02313;K02404;K07767;K05880;K04076;K19641;K22871;K17473;K02341;K13339;K21405;K07714;K04499;K19505;K00791;K02343;K03721;K11384;K00891;K07472;K13254;K19360;…	Transport & binding proteins	TIGR02639	ClpA: ATP-dependent Clp protease ATP-binding subunit ClpA	N	---	---	---	Citrobacter_1793	---	---	---	---	Enterobacter_2176	---	---	Escherichia_835	---	---	Escherichia_835;Escherichia_18601;Escherichia_19161	Klebsiella_1844	---	---	---	---	Serratia_1114	---	---	---	---	---	---	---	---	0	KPN_00915
centroid_0721	infA	infA	initiation factor IF-1	b0884	Y	Y	N	N	0	0	0	K02518	translation initiation factor IF-1	K02518;K03236	Other	TIGR00008	infA: translation initiation factor IF-1	N	---	---	---	Citrobacter_3271	---	---	---	---	Enterobacter_2177	---	---	Escherichia_836	---	---	Escherichia_836;Escherichia_18600;Escherichia_19160	Klebsiella_1845	---	---	---	---	Serratia_1115	---	---	---	---	---	---	---	---	0	KPN_00916
centroid_0722	aat	aat	Leucyl/phenylalanyl-tRNA--protein transferase	b0885	Y	Y	Y	N	1	0	1	K00684	leucyl/phenylalanyl-tRNA---protein transferase [EC:2.3.2.6]	K00684;K21419;K20438	Other	TIGR00667	aat: leucyl/phenylalanyl-tRNA--protein transferase	N	---	---	---	Citrobacter_3270	---	---	---	---	Enterobacter_2178	---	---	Escherichia_837	---	---	Escherichia_837;Escherichia_18599;Escherichia_19159	Klebsiella_1846	---	---	---	---	Serratia_1116	BVG96_05135	BVG96_RS05145	---	---	---	---	---	---	0	KPN_00917
centroid_0723	cydC	cydC	cysteine/glutathione ABC transporter ATP-binding protein/permease CydC	b0886	Y	Y	N	N	0	0	0	K16012	ATP-binding cassette, subfamily C, bacterial CydC	K16012;K16014;K06148;K06147;K11085;K18890;K18889;K14699;K14698;K18887;K16013;K18104;K05657;K20344;K24708;K02021;K18888;K24846;K11004;K12541;K24821;K05658;K18893;K05665;K05674;K24819;K05662;K12531;K18891;K13409;K18216;K24820;K24911;K12530;K18217;K05653;K05656;K23329;K20485;K05661;K05673;K05654;K05660;K05655;K18892;K05033;K05666;K01552;K02068;K12536;K24910;K18894;K02003;K05668;K06857;K02006;K01990;…	Transport & binding proteins	TIGR02868	CydC: thiol reductant ABC exporter, CydC subunit	Y	ECK0877	3	cydC	Citrobacter_3269	---	---	---	---	Enterobacter_2179	---	---	Escherichia_838	---	---	Escherichia_838;Escherichia_18598;Escherichia_19158	Klebsiella_1847	---	---	---	---	Serratia_1117	---	---	---	---	ECK120009444	cydDC	2	cydD,cydC	0	KPN_00918
centroid_0724	cydD	cydD	cysteine/glutathione ABC transporter permease/ATP-binding protein CydD	b0887	Y	Y	N	N	0	0	0	K16013	ATP-binding cassette, subfamily C, bacterial CydD	K16013;K16014;K06148;K06147;K11085;K14699;K14698;K16012;K18890;K18889;K24708;K02021;K18104;K05658;K20344;K12541;K18888;K05657;K11004;K24846;K24821;K18893;K13409;K18887;K24819;K05656;K18216;K05653;K05662;K18217;K24820;K05660;K24910;K18892;K02068;K05665;K05655;K12531;K05674;K18895;K23329;K05661;K12536;K18894;K12530;K05654;K05664;K05666;K20485;K18891;K02017;K02013;K05033;K05659;K02003;K05673;K06857;…	Transport & binding proteins	TIGR02857	CydD: thiol reductant ABC exporter, CydD subunit	N	---	---	---	Citrobacter_3268	---	---	---	---	Enterobacter_2180	---	---	Escherichia_839	---	---	Escherichia_839;Escherichia_18597;Escherichia_19157	Klebsiella_1848	---	---	---	---	Serratia_1118	---	---	---	---	---	---	---	---	0	KPN_00919
centroid_0725	trxB	trxB	thioredoxin-disulfide reductase	b0888	Y	Y	Y	N	1	0	3	K22345	glucosaminate ammonia-lyase [EC:4.3.1.9]	K22345;K00384;K03387;K21567;K18367;K00382;K17870;K00529;K00383;K22747;K17722;K22745;K22124;K00362;K21739;K17883;K23842;K00266;K03885;K08255;K15022;K08232;K00520;K00302;K05297;K22549;K22364;K23076;K10797;K00485;K22182;K12265;K05910;K00360;K18249;K11816;K12527;K20202;K07222;K07137;K21738;K04940;K22879;K18088;K18559;K00244;K22086;K17229;K24954;K21833;K04727;K17830;K18877;K18227;K00219;K24426;K21401;…	Other	TIGR01292	TRX_reduct: thioredoxin-disulfide reductase	N	---	---	---	Citrobacter_3267	CUC46_04600	CUC46_RS04525	---	---	Enterobacter_2181	---	---	Escherichia_840	C_RS04850	---	Escherichia_840;Escherichia_18596;Escherichia_19156	Klebsiella_1849	---	---	---	---	Serratia_1119	BVG96_05150	BVG96_RS05160	---	---	---	---	---	---	0	KPN_00920
centroid_0726	lrp	lrp	leucine-responsive transcriptional regulator Lrp	b0889	Y	Y	Y	N	1	0	1	K03719	Lrp/AsnC family transcriptional regulator, leucine-responsive regulatory protein	K03719;K05800;K15782;K03718;K06154;K22225;K02565;K07725;K07721;K22296;K07732;K10848;K15545;K22293;K09012;K11475;K03709;K19333;K03712;K02081;K22755	Other	---	NA	N	---	---	---	Citrobacter_3266	---	---	---	---	Enterobacter_2182	---	---	Escherichia_841	---	---	Escherichia_841;Escherichia_18595;Escherichia_19155	Klebsiella_1851	---	---	---	---	Serratia_1120	BVG96_05155	BVG96_RS05165	---	---	---	---	---	---	0	KPN_00921
centroid_0727	ftsK	ftsK	cell division protein FtsK	b0890	Y	Y	Y	N	1	0	1	K03466	DNA segregation ATPase FtsK/SpoIIIE, S-DNA-T family	K03466;K03554;K06915;K02226;K12063;K19175;K03199;K12071;K03205;K20530;K04076;K02669;K10592;K14972;K15162;K12217;K12053;K16943;K20353;K04407	Other	---	NA	N	---	---	---	Citrobacter_3265	CUC46_04615	CUC46_RS04535	---	---	Enterobacter_2183	---	---	Escherichia_842	---	---	Escherichia_842;Escherichia_18594;Escherichia_19154	Klebsiella_1852	---	---	---	---	Serratia_1121	---	---	---	---	---	---	---	---	0	KPN_00922
centroid_0728	lolA	lolA	outer membrane lipoprotein chaperone LolA	b0891	Y	Y	N	N	0	0	0	K03634	outer membrane lipoprotein carrier protein	K03634;K12424	NA	TIGR00547	lolA: outer membrane lipoprotein carrier protein LolA	N	---	---	---	Citrobacter_3264	---	---	---	---	Enterobacter_2184	---	---	Escherichia_843	---	---	Escherichia_843;Escherichia_18593;Escherichia_19153	Klebsiella_1853	---	---	---	---	Serratia_1122	---	---	---	---	---	---	---	---	0	KPN_00923
centroid_0729	rarA	ycaJ	Replication-associated recombination protein A	b0892	Y	Y	N	N	0	0	0	K07478	putative ATPase	K07478;K02343;K03551;K02341;K04801;K18944;K04800;K10756;K10755;K03798;K03696;K03420;K06662;K07133;K11269;K14575;K13525;K10763;K03924;K14571;K22766;K03694;K12196;K07392;K19505;K10754;K03066;K04076;K06027;K07452;K08476;K13254;K02315;K17681;K03224;K02313;K09882;K08955;K22530;K08900;K06390;K03695;K01338;K04748;K06413;K03405;K22506;K03063;K03064;K10844;K03544;K03061;K13338;K08956;K02606;K06923;K07472;…	Transport & binding proteins	---	NA	N	---	---	---	Citrobacter_3263	---	---	---	---	Enterobacter_2185	---	---	Escherichia_844	---	---	Escherichia_844;Escherichia_18592;Escherichia_19152	Klebsiella_1854	---	---	---	---	Serratia_1123	---	---	---	---	ECK120026785	lolA-rarA	2	lolA,rarA	0	KPN_00924
centroid_0730	serS	serS	Serine--tRNA ligase	b0893	Y	Y	N	N	0	0	0	K01875	seryl-tRNA synthetase [EC:6.1.1.11]	K01875;K01881;K02383;K07606;K10381;K20282;K03529;K05640;K10060;K16469;K16536;K07605;K24719;K07184;K11547;K24050;K11499;K21347;K11549;K22804;K17199;K08330;K07607;K11548;K06674;K10421;K16468;K10696;K06675;K20048;K19171;K21761;K14009;K02123;K06636;K10866;K13888;K22719;K16481;K08334;K16763;K16477;K06679;K09291;K22803;K16487;K12478;K10405;K09749;K17889;K20478;K11563;K05740;K21954;K12472;K11003;K07610;…	Protein synthesis/fate	TIGR00414	serS: serine--tRNA ligase	N	---	---	---	Citrobacter_3262	---	---	---	---	Enterobacter_2186	---	---	Escherichia_845	---	---	Escherichia_845;Escherichia_18591;Escherichia_19151	Klebsiella_1855	---	---	---	---	Serratia_1124	---	---	---	---	---	---	---	---	0	KPN_00925
centroid_0731	dmsA	dmsA	Dimethyl sulfoxide reductase DmsA precursor	b0894	Y	N	N	N	0	0	0	K07309	Tat-targeted selenate reductase subunit YnfE [EC:1.97.1.9]	K07309;K07310;K07306;K08352;K07812;K08351;K07811;K22516;K00123;K24713;K00370;K00367;K05299;K08357;K22015;K22341;K23302;K02567;K21307;K08348;K20625;K00372;K10700;K17050;K16964;K08356;K17219;K18361;K00336;K00201;K00203	Other	TIGR02166	dmsA_ynfE: anaerobic dimethyl sulfoxide reductase, A subunit, DmsA/YnfE family	N	---	---	---	Citrobacter_3261	---	---	---	---	Enterobacter_2187	---	---	Escherichia_846	---	---	Escherichia_846;Escherichia_18590;Escherichia_19150	Klebsiella_1856	---	---	---	---	---	---	---	---	---	ECK120009212	dmsABC	3	dmsA,dmsB,dmsC	0	KPN_00926
centroid_0732	dmsB	dmsB	DMSO reductase iron-sulfur subunit	b0895	Y	N	N	N	0	0	0	K07311	Tat-targeted selenate reductase subunit YnfG	K07311;K07307;K00124;K08358;K21308;K00184;K04014;K16293;K00196;K08353;K08349;K18362;K18560;K17051;K00371;K24714;K17048;K25124;K18356;K23301;K05796;K12136;K16965;K17220;K00370;K15827;K05524;K23976;K03855;K14108;K00533;K19516;K15831;K00395;K02573;K14120;K14107;K07138;K00385;K18853;K03388;K22339;K18331;K00204;K00171;K12143;K02574;K20037;K05337;K14091;K00188;K00176;K00179;K00172;K02572;K22480;K18332;…	NA	TIGR02951	DMSO_dmsB: dimethylsulfoxide reductase, chain B	N	---	---	---	Citrobacter_3260	---	---	---	Citrobacter_2518;Citrobacter_3260	Enterobacter_2188	---	---	Escherichia_847	---	---	Escherichia_847;Escherichia_1538;Escherichia_6445;Escherichia_18589;Escherichia_19149	Klebsiella_1857	---	---	---	Klebsiella_1857;Klebsiella_2471	---	---	---	---	---	---	---	---	---	0	KPN_00927
centroid_0733	dmsC	dmsC	dimethyl sulfoxide reductase	b0896	Y	N	N	N	0	0	0	K07312	Tat-targeted selenate reductase subunit YnfH	K07312;K07308;K21309;K18363;K12669;K02478	Other	---	NA	N	---	---	---	Citrobacter_3259	---	---	---	---	Enterobacter_2189	---	---	Escherichia_848	---	---	Escherichia_848;Escherichia_18588;Escherichia_19148	Klebsiella_1858	---	---	---	Klebsiella_1858;Klebsiella_2470	---	---	---	---	---	---	---	---	---	0	KPN_00928
centroid_0734	ycaC	---	nicotinamidase/pyrazinamidase	b0897	N	N	N	N	0	0	0	K23359	biuret amidohydrolase [EC:3.5.1.84]	K23359;K08281;K01252;K09020;K13995;K20816;K20261;K01440;K06131	NA	---	NA	N	---	---	---	Citrobacter_3258	---	---	---	---	---	---	---	Escherichia_849	---	---	Escherichia_849;Escherichia_18587;Escherichia_19147	---	---	---	---	---	Serratia_312	---	---	---	Serratia_312;Serratia_3350;Serratia_6733	---	---	---	---	0	---
centroid_0735	ycaD	ycaD	MFS transporter	b0898	Y	Y	N	N	0	0	0	K08219	MFS transporter, UMF2 family, putative MFS family transporter protein	K08219;K08153;K19576;K05820;K08174;K08221;K08223;K19577;K08161;K18567;K08217;K08225;K05548;K08194;K08162;K08151;K03449;K08369;K08224;K05819;K08195;K03446;K19578;K23016;K08191;K08137;K23361;K07552;K08196;K08368;K08168;K08176;K08139;K08138;K08177;K02100;K08169;K03291;K18936;K08154;K18553;K08164;K14258;K23241;K02429;K06609;K08152;K23448;K08156;K18926;K08155;K03292;K08202;K06141;K10850;K08218;K20840;…	Other	---	NA	N	---	---	---	Citrobacter_3257	---	---	---	---	Enterobacter_2190	---	---	Escherichia_850	---	---	Escherichia_850;Escherichia_18586;Escherichia_19146	Klebsiella_1860	---	---	---	---	Serratia_1126	---	---	---	---	---	---	---	---	0	KPN_00929
centroid_0736	pflA	pflA	pyruvate formate lyase 1-activating protein	b0902	Y	Y	N	N	0	0	0	K04069	pyruvate formate lyase activating enzyme [EC:1.97.1.4]	K04069;K20037;K04068;K10026;K03639;K22226;K06941;K22227;K04070;K07129;K06871;K06935;K06937;K18563;K15045	Other	TIGR02493	PFLA: pyruvate formate-lyase 1-activating enzyme	N	---	---	---	Citrobacter_3255	---	---	---	---	Enterobacter_2192	---	---	Escherichia_854	---	---	Escherichia_854;Escherichia_18582;Escherichia_19142	Klebsiella_1861	---	---	---	---	Serratia_1127	---	---	---	---	---	---	---	---	0	KPN_00930
centroid_0737	pflB	pflB	formate C-acetyltransferase	b0903	Y	Y	N	N	0	0	0	K00656	formate C-acetyltransferase [EC:2.3.1.54]	K00656;K20038;K23121;K23384;K06866;K18427;K01670;K07540	Other	TIGR01255	pyr_form_ly_1: formate acetyltransferase	N	---	---	---	Citrobacter_3217	---	---	---	---	Enterobacter_2193	---	---	Escherichia_855	---	---	Escherichia_855;Escherichia_2984;Escherichia_18581;Escherichia_19141	Klebsiella_1862	---	---	---	---	Serratia_1128	---	---	---	---	---	---	---	---	0	KPN_00931
centroid_0738	focA	focA	formate transporter FocA	b0904	Y	Y	N	N	0	0	0	K06212	formate transporter	K06212;K03459;K21993;K02598;K21990;K21767;K02401;K01992;K14638	Other	TIGR04060	formate_focA: formate transporter FocA	N	---	---	---	Citrobacter_3216	---	---	---	---	Enterobacter_2194	---	---	Escherichia_856	---	---	Escherichia_856;Escherichia_18580;Escherichia_19140	Klebsiella_1863	---	---	---	---	Serratia_1129	---	---	---	---	---	---	---	---	0	KPN_00932
centroid_0739	ycaO	ycaO	30S ribosomal protein S12 methylthiotransferase accessory protein YcaO	b0905	Y	Y	N	N	0	0	0	K09136	ribosomal protein S12 methylthiotransferase accessory factor	K09136;K24409;K24411;K21275	NA	TIGR00702	TIGR00702: YcaO-type kinase domain	N	---	---	---	Citrobacter_3215	---	---	---	---	Enterobacter_2195	---	---	Escherichia_857	---	---	Escherichia_857;Escherichia_18579;Escherichia_19139	Klebsiella_1864	---	---	---	---	Serratia_1130	---	---	---	---	ECK120026790	ycaO	1	ycaO	0	KPN_00933
centroid_0740	ycaP	ycaP	Uncharacterised protein	b0906	Y	N	N	N	0	0	0	K03808	paraquat-inducible protein A	K03808;K03050;K03059;K04613;K22452	NA	---	NA	N	---	---	---	Citrobacter_3214	---	---	---	---	Enterobacter_2196	---	---	Escherichia_858	---	---	Escherichia_858;Escherichia_18578;Escherichia_19138	Klebsiella_1865	---	---	---	---	---	---	---	---	---	---	---	---	---	0	KPN_00934
centroid_0741	serC	serC	Phosphoserine aminotransferase	b0907	Y	Y	Y	N	1	0	1	K00831	phosphoserine aminotransferase [EC:2.6.1.52]	K00831;K02469;K10222;K16033;K00830	NA	TIGR01364	serC_1: phosphoserine transaminase	N	---	---	---	Citrobacter_3212	CUC46_04890	CUC46_RS04810	---	---	Enterobacter_2197	---	---	Escherichia_859	---	---	Escherichia_859;Escherichia_18577;Escherichia_19137	Klebsiella_1866	---	---	---	---	Serratia_1134	---	---	---	---	---	---	---	---	0	KPN_00935
centroid_0742	aroA	aroA	3-phosphoshikimate 1-carboxyvinyltransferase	b0908	Y	Y	Y	N	1	0	1	K00800	3-phosphoshikimate 1-carboxyvinyltransferase [EC:2.5.1.19]	K00800;K13830;K24018;K00790	Other	TIGR01356	aroA: 3-phosphoshikimate 1-carboxyvinyltransferase	N	---	---	---	Citrobacter_3211	---	---	---	---	Enterobacter_2198	---	---	Escherichia_860	---	---	Escherichia_860;Escherichia_18576;Escherichia_19136	Klebsiella_1867	---	---	---	---	Serratia_1135	BVG96_05235	BVG96_RS05235	---	---	---	---	---	---	0	KPN_00936
centroid_0743	ycaL	---	metallopeptidase YcaL	b0909	N	N	N	N	0	0	0	K07387	metalloprotease [EC:3.4.24.-]	K07387;K01423;K23010;K03799;K06013;K06078;K16347;K02172;K04062	Protein synthesis/fate	---	NA	N	---	---	---	---	---	---	---	---	---	---	---	Escherichia_861	---	---	Escherichia_861;Escherichia_18575;Escherichia_19135	---	---	---	---	---	---	---	---	---	---	---	---	---	---	0	---
centroid_0744	cmk	cmk	(d)CMP kinase	b0910	Y	Y	Y	N	1	0	1	K00945	CMP/dCMP kinase [EC:2.7.4.25]	K00945;K13799;K00800;K04517;K00891;K00876;K03954;K06958;K15519;K05779;K16014;K00851;K00939;K15518;K10834;K03977;K23148;K20530;K19973;K06925;K09820;K18554;K00942;K04748;K16786;K11958;K11710;K10353;K22399;K00855;K21499;K18532;K15918;K15600;K00943;K10008;K09882;K13800;K13409;K01552;K10830;K09817;K00860	Other	TIGR00017	cmk: cytidylate kinase	N	---	---	---	Citrobacter_3209	CUC46_04905	CUC46_RS04825	---	---	Enterobacter_2199	---	---	Escherichia_862	---	---	Escherichia_862;Escherichia_18574;Escherichia_19134	Klebsiella_1868	---	---	---	---	Serratia_1136	---	---	---	---	---	---	---	---	0	KPN_00937
centroid_0745	rpsA	rpsA	30S ribosomal protein S1	b0911	Y	Y	N	N	0	0	0	K02945	small subunit ribosomal protein S1	K02945;K06959;K00962;K14792;K12573;K07570;K03049;K07571;K07463;K11292;K12818;K02357;K00243;K22469;K03237;K07573;K11204;K03527;K08301;K21712;K04762;K03004;K09748	Other	TIGR00717	rpsA: ribosomal protein bS1	N	---	---	---	Citrobacter_3208	---	---	---	---	Enterobacter_2200	---	---	Escherichia_863	---	---	Escherichia_863;Escherichia_18573;Escherichia_19133	Klebsiella_1869	---	---	---	---	Serratia_1137	---	---	---	---	---	---	---	---	0	KPN_00938
centroid_0746	ihfB	himD	integration host factor subunit beta	b0912	Y	Y	Y	N	1	0	1	K05788	integration host factor subunit beta	K05788;K03530;K04764;K05787;K17861	Other	TIGR00988	hip: integration host factor, beta subunit	N	---	---	---	Citrobacter_3207	---	---	---	---	Enterobacter_2201	---	---	Escherichia_864	C_RS04955	---	Escherichia_864;Escherichia_18572;Escherichia_19132	Klebsiella_1870	---	---	---	---	Serratia_1138	---	---	---	---	---	---	---	---	0	KPN_00939
centroid_0747	ycaI	---	ComEC family protein	b0913	Y	Y	N	N	0	0	0	K02238	competence protein ComEC	K02238;K06897;K01069;K12574;K13075;K17837;K16639;K20257;K06167;K15318;K07041	NA	TIGR00361	ComEC_Rec2: DNA internalization-related competence protein ComEC/Rec2	N	---	---	---	Citrobacter_3206	---	---	---	---	Enterobacter_2202	---	---	Escherichia_865	---	---	Escherichia_865;Escherichia_18571;Escherichia_19131	Klebsiella_1871	---	---	---	---	Serratia_1139	---	---	---	---	---	---	---	---	0	---
centroid_0748	msbA	msbA	lipid A ABC transporter ATP-binding protein/permease MsbA	b0914	Y	Y	Y	N	1	0	1	K11085	ATP-binding cassette, subfamily B, bacterial MsbA [EC:7.5.2.6]	K11085;K06147;K18890;K05658;K18889;K06148;K18888;K05657;K18104;K24708;K14699;K14698;K18887;K20344;K11004;K05656;K24821;K02021;K05655;K24846;K05660;K18217;K18892;K18893;K05654;K16012;K24819;K05662;K05659;K05664;K12530;K16013;K05661;K24820;K12541;K18891;K05653;K12531;K16014;K13409;K23329;K18216;K20485;K05665;K24910;K18894;K05674;K18895;K12292;K05033;K05666;K05673;K19762;K12536;K05668;K20386;K24911;…	Transport & binding proteins	TIGR02203	MsbA_lipidA: lipid A export permease/ATP-binding protein MsbA	N	---	---	---	Citrobacter_3205	---	---	---	---	Enterobacter_2203	---	---	Escherichia_866	C_RS04965	---	Escherichia_866;Escherichia_18570;Escherichia_19130;Escherichia_26508	Klebsiella_1872	---	---	---	---	Serratia_1140	---	---	---	---	---	---	---	---	0	KPN_00941
centroid_0749	lpxK	lpxK	tetraacyldisaccharide 4'-kinase	b0915	Y	Y	N	N	0	0	0	K00912	tetraacyldisaccharide 4'-kinase [EC:2.7.1.130]	K00912;K13818;K03753	Cell Envelope	TIGR00682	lpxK: tetraacyldisaccharide 4'-kinase	N	---	---	---	Citrobacter_3204	---	---	---	---	Enterobacter_2204	---	---	Escherichia_867	---	---	Escherichia_867;Escherichia_18569;Escherichia_19129;Escherichia_26509	Klebsiella_1873	---	---	---	---	Serratia_1141	---	---	---	---	---	---	---	---	0	KPN_00942
centroid_0750	ycaQ	ycaQ	winged helix-turn-helix domain-containing protein	b0916	Y	Y	N	N	0	0	0	K09927	uncharacterized protein	K09927	NA	---	NA	N	---	---	---	Citrobacter_3203	---	---	---	---	Enterobacter_2205	---	---	Escherichia_868	---	---	Escherichia_868;Escherichia_18568;Escherichia_19128;Escherichia_26510	Klebsiella_1874	---	---	---	---	Serratia_1145	---	---	---	---	ECK120026793	ycaI-msbA-lpxK-ycaQ	4	ycaI,msbA,lpxK,ycaQ	0	KPN_00943
centroid_0751	ycaR	ycaR	Trm112p-like protein	b0917	Y	Y	N	N	0	0	0	K09791	uncharacterized protein	K09791;K00563	NA	---	NA	N	---	---	---	Citrobacter_3202	---	---	---	---	Enterobacter_2206	---	---	Escherichia_869	---	---	Escherichia_869;Escherichia_18567;Escherichia_19127;Escherichia_26511	Klebsiella_1875	---	---	---	---	Serratia_1146	---	---	---	---	---	---	---	---	0	KPN_00944
[truncated: 6,583 more rows]
[truncated: 2 more columns]
