# Supplementary material for: Integrating genomic and Tn-Seq data to identify common in vivo fitness mechanisms across multiple bacterial species
Source: mBio. 2025 Sep 22;16(11):e01988-25. doi: 10.1128/mbio.01988-25 (PMC12607656; doi:10.1128/mbio.01988-25)
Supplement: Table S4 — Tn-Seq fitness factors shared across at least 3 species. [file mbio.01988-25-s0006.xlsx]

## Sheet: Table S4
Table S4. Tn-Seq fitness factors shared across at least 3 species.
Gene Symbol	Gene Name (from MSC pan-genome)	Cf	Ec	Kp	Sm
arcB	Aerobic respiration control sensor protein ArcB	X		X	X
sspA	stringent starvation protein A	X		X	X
wzxE	O-antigen translocase	X		X	X
polA	DNA polymerase I	X		X	X
glnA	glutamate--ammonia ligase	X		X	X
bipA	ribosome-dependent GTPase TypA	X		X	X
glnD	Bifunctional uridylyltransferase/uridylyl-removing protein GlnD	X		X	X
trxB	thioredoxin-disulfide reductase	X	X		X
aceE	Pyruvate dehydrogenase E1 component	X	X		X
lpdA	Dihydrolipoyl dehydrogenase	X	X		X
minD	septum site-determining protein MinD	X	X		X
